# Supplementary material for: Thioredoxin A regulates protein synthesis to maintain carbon and nitrogen partitioning in cyanobacteria
Source: Plant Physiol. 2024 Feb 22;195(4):2921–36. doi: 10.1093/plphys/kiae101 (PMC11288746; doi:10.1093/plphys/kiae101)
Supplement: kiae101_Supplementary_Data [file kiae101_supplementary_data.zip]

Archive with 8 entries (8 files):
- Supplemental Table S1.xlsx
- Supplemental Table S2.xlsx
- Supplemental Table S3.xlsx
- Supplemental Table S4.xlsx
- Supplemental Table S5.xlsx
- Supplemental Table S6.xlsx
- Supplemental Table S7.xlsx
- Supplementary Figures S1-S9.pdf
