# Supplementary material for: Thioredoxin A regulates protein synthesis to maintain carbon and nitrogen partitioning in cyanobacteria
Source: Plant Physiol. 2024 Feb 22;195(4):2921–36. doi: 10.1093/plphys/kiae101 (PMC11288746; doi:10.1093/plphys/kiae101)
Supplement: kiae101_Supplementary_Data [file kiae101_supplementary_data.zip › Supplemental Table S1.xlsx]

## Sheet: Table S1
Supplemental Table S1: Transcript that showed significant changes between WT and STXA2 strains.
Genome	Gene	Gene symbol	Protein ID	Product	Annotation	log2(FC)	P-adj
NC_000911.1	sll0247	isiA	BAA17948.1	iron-stress chlorophyll-binding protein	iron-stress chlorophyll-binding protein, homologous to psbC (CP43)	-5.64453	2.85927e-86
NC_000911.1	sll0248	isiB	BAA17947.1	flavodoxin	flavodoxin	-4.50792	1.38088e-72
NC_000911.1	sll0249	NA	BAA17946.1	hypothetical protein	hypothetical protein	-3.58738	7.46692e-30
NC_000911.1	sll1406	fhuA	BAA16602.1	ferrichrome-iron receptor	ferrichrome-iron receptor	-3.09368	1.90434e-48
NC_000911.1	sll1404	exbB	BAA16604.1	biopolymer transport ExbB protein	biopolymer transport ExbB protein homolog	-2.90134	2.03236e-78
NC_000911.1	sll1405	exbD	BAA16603.1	biopolymer transport ExbD protein homologue	biopolymer transport ExbD protein homolog	-2.7752	3.59728e-53
NC_000911.1	slr1488	NA	BAA16607.1	ABC transporter	multidrug resistance family ABC transporter	-2.6417	8.67035e-23
NC_000911.1	sll1407	NA	BAA16601.1	unknown protein	probable methyltransferase	-2.61128	9.04178e-18
NC_000911.1	sll1549	NA	BAA18772.1	unknown protein	salt-enhanced periplasmic protein	-2.59808	1.31209e-34
NC_000911.1	slr0623	trxA	BAA10623.1	thioredoxin	thioredoxin	-2.28616	7.13279e-100
NC_000911.1	slr1816	-	BAA17748.1	unknown protein	hypothetical protein	-2.17378	9.37558e-09
NC_000911.1	ssl1911	gifA	BAA17150.1	unknown protein	glutamine synthetase inactivating factor IF7	-2.13777	5.50602e-79
NC_000911.1	sll1515-as2	gifB			glutamine synthetase inactivating factor IF17	-2.08522	5.64077e-33
NC_000911.1	sll1515	gifB	BAA16994.1	unknown protein	glutamine synthetase inactivating factor IF17	-2.06951	2.82e-55
NC_000911.1	sll1408	pcrR	BAA16600.1	regulatory protein%3B PcrR	transcriptional regulator	-2.03612	1.61211e-08
NC_000911.1	sll1515-as	gifB			glutamine synthetase inactivating factor IF17	-1.9822	1.36011e-22
NC_000911.1	slr1484	tonB	BAA16605.1	unknown protein	unknown protein	-1.9548	5.06778e-19
NC_000911.1	slr1318	fecE	BAA16592.1	iron(III) dicitrate transport system permease protein%3B FecE	iron(III) dicitrate transport system ATP-binding protein	-1.90644	1.32779e-14
NC_000911.1	sll1550	NA	BAA18771.1	unknown protein	probable porin	-1.88903	7.18868e-15
NC_000911.1	slr1485	NA	BAA16606.1	hypothetical protein	putative phosphatidylinositol phosphate kinase, salt-induced periplasmic protein	-1.86065	2.0774e-14
NC_000911.1	slr1815	-	BAA17747.1	unknown protein	hypothetical protein	-1.69142	4.74922e-10
NC_000911.1	slr1596-as	pxcA			a protein in the cytoplasmic membrane involved in light-induced proton extrusion.	-1.67474	1.91444e-08
NC_000911.1	slr1319	fecB	BAA16593.1	iron(III) dicitrate transport system permease protein%3B FecB	iron(III) dicitrate transport system substrate-binding protein	-1.53007	1.00803e-07
NC_000911.1	slr0288	glnN	BAA18510.1	glutamate--ammonia ligase	glutamate--ammonia ligase	-1.42146	1.30348e-08
NC_000911.1	slr1392	feoB	BAA17208.1	ferrous iron transport protein B	ferrous iron transport protein B	-1.39357	1.28559e-10
NC_000911.1	slr0514	-	BAA10592.1	unknown protein	unknown protein	-1.3897	0.00022411
NC_000911.1	slr0513	sufA	BAA10591.1	periplasmic iron-binding protein	iron transport system substrate-binding protein, periplasmic protein	-1.38173	3.5117e-42
NC_000911.1	slr1915	-	BAA17139.1	unknown protein	hypothetical protein	-1.36227	1.61615e-12
NC_000911.1	ssr2333	feoA	BAA17207.1	unknown protein	unknown protein	-1.29663	3.69069e-08
NC_000911.1	ncr0570.ncRNA	-				-1.29207	0.000274925
NC_000911.1	ssl0461	NA	BAA17945.1	unknown protein	hypothetical protein	-1.2287	2.43077e-10
NC_000911.1	slr0513-as	-			iron transport system substrate-binding protein, periplasmic protein	-1.2272	4.87631e-19
NC_000911.1	sll0846	NA	BAA17804.1	unknown protein	hypothetical protein	-1.13882	4.36702e-08
NC_000911.1	sll1409	fhuA	BAA16599.1	ferrichrome-iron receptor	ferrichrome-iron receptor	-1.13162	0.0343607
NC_000911.1	sll0250	dfp	BAA17944.1	pantothenate metabolism flavoprotein	pantothenate metabolism flavoprotein	-1.12533	0.00173258
NC_000911.1	ncr1580.ncRNA	-				-1.10419	4.79439e-13
NC_000911.1	slr1489	-	BAA16608.1	regulatory protein%3B PchR	transcriptional regulator	-1.0891	0.0198103
NC_000911.1	slr1285	hik34	BAA18290.1	sensory transduction histidine kinase	two-component sensor histidine kinase	-1.04829	0.00372178
NC_000911.1	slr1764	-	BAA17063.1	cAMP binding protein	similar to tellurium resistance protein TerE	-1.01159	0.0120976
NC_000911.1	sll0615	NA	BAA10348.1	transmembrane protein FT27	hypothetical protein	-1.00621	0.0489723
NC_000911.1	ncr0270.ncRNA	-				-1.00546	4.21749e-06
NC_000911.1	slr1295	futA1	BAA16842.1	iron transport protein	iron transport system substrate-binding protein	-1.0021	8.26079e-27
NC_000911.1	slr0927	psbD2	BAA10851.1	photosystem II D2 protein	photosystem II reaction center D2 protein	-0.99556	2.48159e-22
NC_000911.1	sll1514	hspA	BAA16996.1	16.6 kDa small heat shock protein%2C molecular chaperon	16.6 kDa small heat shock protein, molecular chaperone	-0.978776	0.00286018
NC_000911.1	sll1483	-	BAA18723.1	transforming growth factor induced protein	periplasmic protein, similar to transforming growth factor induced protein	-0.968061	0.0159976
NC_005232.1	slr6014		BAD02071.1			-0.943352	0.00152131
NC_005232.1	ssr6079		BAD02136.1			-0.924397	0.0013822
NC_000911.1	sll1863	NA	BAA18586.1	unknown protein	unknown protein	-0.915953	0.00043117
NC_000911.1	slr0895	-	BAA10445.1	unknown protein	transcriptional regulator	-0.877265	0.00939222
NC_000911.1	slr0815	NA	BAA18124.1	unknown protein	hypothetical protein	-0.852271	0.0138835
NC_000911.1	slr1668	-	BAA18791.1	unknown protein	periplasmic protein, function unknown (target gene of sycrp1)	-0.83742	1.08189e-06
NC_005229.1	sll5057		BAD01827.1	probable glycosyltransferase		-0.835114	0.0387924
NC_000911.1	ssr2142	ycf19	BAA16841.1	hypothetical protein	hypothetical protein YCF19	-0.8273	5.37789e-06
NC_005229.1	ssl5098		BAD01868.1	unknown protein		-0.823657	0.00108961
NC_000911.1	sll1267	-	BAA17590.1	unknown protein	unknown protein	-0.807543	1.55527e-08
NC_000911.1	ncr1395	-				-0.804483	0.020419
NC_000911.1	slr2144	-	BAA17727.1	unknown protein	periplasmic protein, function unknown	-0.803366	0.00299744
NC_000911.1	slr1788	-	BAA16803.1	unknown protein	unknown protein	-0.801699	0.0457198
NC_005230.1	sll7069		BAD01971.1	hypothetical protein		-0.777034	0.00122339
NC_000911.1	ncl0260	-				-0.775743	0.0133651
NC_005230.1	sll7070		BAD01972.1	unknown protein		-0.76931	0.000631741
NC_000911.1	slr1964	NA	BAA18189.1	unknown protein	hypothetical protein	-0.767042	0.0031352
NC_000911.1	slr1821	-	BAA17761.1	hypothetical protein	hypothetical protein	-0.766491	0.0103757
NC_000911.1	sll1737	ycf60	BAA17427.1	hypothetical protein	hypothetical protein YCF60	-0.76416	0.0228889
NC_000911.1	slr0426	folE	BAA10406.1	GTP cyclohydrolase I	GTP cyclohydrolase I	-0.759238	0.00108961
NC_000911.1	sll0814	NA	BAA18118.1	unknown protein	hypothetical protein	-0.755025	0.0101599
NC_000911.1	ncr1440.ncRNA	-				-0.75187	0.000498456
NC_000911.1	sll1888	hik5	BAA18201.1	sensory transduction histidine kinase	two-component sensor histidine kinase	-0.746174	0.0119931
NC_005230.1	sll7090		BAD01992.1	unknown protein		-0.734781	0.010541
NC_000911.1	sll0444	NA	BAA18802.1	unknown protein	unknown protein	-0.719441	0.0043054
NC_000911.1	sll0306	sigB	BAA10020.1	RNA polymerase sigma factor	RNA polymerase group 2 sigma factor	-0.707551	0.00569197
NC_000911.1	sll0470	NA	BAA10603.1	unknown protein	hypothetical protein	-0.698472	0.00525144
NC_005230.1	sll7089		BAD01991.1	unknown protein		-0.696886	0.00310152
NC_000911.1	sll0661	ycf35	BAA10760.1	Ycf35	hypothetical protein YCF35	-0.692509	6.59402e-07
NC_000911.1	sll0064	-	BAA10282.1	unknown protein	periplasmic protein, putative polar amino acid transport system substrate-binding protein	-0.681806	0.0484256
NC_000911.1	slr1604	ftsH	BAA17010.1	cell division protein%3B FtsH	cell division protein FtsH	-0.673256	0.00101633
NC_000911.1	slr0435	accB	BAA10252.1	biotin carboxyl carrier protein of acetyl-CoA carboxylase	biotin carboxyl carrier protein of acetyl-CoA carboxylase	-0.667465	0.0138835
NC_000911.1	slr1311	psbA2	BAA16586.1	photosystem II D1 protein	photosystem II D1 protein	-0.66519	8.34703e-11
NC_000911.1	slr1928	pilA5	BAA18581.1	unknown protein	type 4 pilin-like protein	-0.664673	0.00868742
NC_000911.1	slr1674	-	BAA18356.1	hypothetical protein	hypothetical protein	-0.653897	0.0108609
NC_000911.1	ssl1263-as	-			hypothetical protein	-0.645774	1.18223e-05
NC_000911.1	slr0194	rpiA	BAA10413.1	ribose 5-phosphate isomerase	ribose 5-phosphate isomerase	-0.643744	0.00939222
NC_000911.1	slr0852	-	BAA17788.1	unknown protein	hypothetical protein	-0.631694	0.00112613
NC_000911.1	slr0083	crhR	BAA10556.1	ATP-dependent RNA helicase%3B DeaD	RNA helicase Light	-0.62727	0.000693539
NC_000911.1	sll1878	futC	BAA18213.1	ABC transporter	iron(III)-transport ATP-binding protein	-0.617055	8.13722e-05
NC_000911.1	sll0662	-	BAA10759.1	ferredoxin (bacterial type ferredoxin family)	4Fe-4S type iron-sulfur protein	-0.616977	0.00102682
NC_000911.1	ssr3159	NA			unknown protein	-0.608557	0.00553231
NC_000911.1	slr0924	-	BAA10475.1	unknown protein	periplasmic protein, function unknown	-0.598549	0.00537291
NC_000911.1	ncl0590	-				-0.594055	6.25747e-05
NC_000911.1	ssl2814	-			unknown protein	-0.592307	0.020419
NC_000911.1	sll0617	vipp1	BAA10345.1	chloroplast membrane-associated 30 kD protein	plasma membrane protein essential for thylakoid formation	-0.592222	2.65035e-05
NC_000911.1	slr1471	NA	BAA18244.1	inner membrane protein	hypothetical protein	-0.590975	0.00183416
NC_000911.1	slr0435-as	accB			biotin carboxyl carrier protein of acetyl-CoA carboxylase	-0.590768	0.0355942
NC_000911.1	slr0749	chlL	BAA18745.1	light-independent protochlorophyllide reductase iron protein subunit%3B ChlL	light-independent protochlorophyllide reductase iron protein subunit ChlL	-0.579732	0.00149707
NC_000911.1	sll1451	nrtB	BAA17491.1	nitrate transport protein%3B NrtB	nitrate/nitrite transport system permease protein	-0.578042	0.00201306
NC_000911.1	slr1752	-	BAA17499.1	unknown protein	hypothetical protein	-0.566027	0.0404875
NC_000911.1	slr0875	-	BAA17593.1	large-conductance mechanosensitive channel	large-conductance mechanosensitive channel	-0.54685	0.00230317
NC_000911.1	slr1501	-	BAA16627.1	unknown protein	probable acetyltransferase	-0.54606	0.00757104
NC_000911.1	slr1705	aspA	BAA17238.1	aspartoacylase%2C ASP	aspartoacylase	-0.535583	0.0315951
NC_000911.1	slr0250	NA	BAA16716.1	unknown protein	hypothetical protein	-0.535415	0.0260035
NC_000911.1	sll0227	ppiB	BAA16711.1	peptidyl-prolyl cis-trans isomerase B	peptidyl-prolyl cis-trans isomerase B, periplasmic protein	-0.531442	0.0293243
NC_000911.1	slr1839	ccmK4	BAA17447.1	carbon dioxide concentrating mechanism protein%3B CcmK	carbon dioxide concentrating mechanism protein CcmK homolog 4, putative carboxysome assembly protein	-0.52951	0.00486639
NC_000911.1	sll1150	NA	BAA17845.1	hypothetical protein	hypothetical protein	-0.526864	4.35602e-05
NC_000911.1	ssl2595	NA	BAA17631.1	unknown protein	hypothetical protein	-0.523192	0.0436732
NC_000911.1	ssr1386	ndhL	BAA18123.1	NADH dehydrogenase subunit%3B NdhL	NADH dehydrogenase subunit NdhL	-0.518835	0.0314341
NC_000911.1	slr0923	ycf65	BAA10474.1	hypothetical protein	hypothetical protein YCF65	-0.504397	0.0113316
NC_000911.1	slr0967	-	BAA16873.1	hypothetical protein	hypothetical protein	-0.480571	0.0390982
NC_000911.1	slr1667	-	BAA18790.1	unknown protein	hypothetical protein (target gene of sycrp1)	-0.475581	0.000631741
NC_000911.1	sll0416	groEL-2	BAA10240.1	60kD chaperonin 2	60 kDa chaperonin 2, GroEL2, molecular chaperone	-0.470352	0.00994114
NC_000911.1	slr1277	gspD	BAA18278.1	general secretion pathway protein D	pilus assembly protein homologous to general secretion pathway protein D	-0.458836	0.0436732
NC_000911.1	sll1867	psbA3	BAA18230.1	photosystem II D1 protein	photosystem II D1 protein	-0.452863	4.4047e-06
NC_000911.1	sll1327	atpC	BAA16734.1	ATP synthase g subunit	ATP synthase gamma chain	-0.451884	0.00317572
NC_000911.1	ssl3549	NA	BAA18202.1	unknown protein	hypothetical protein	-0.441337	0.0099552
NC_000911.1	sll0767-as	rpl20			50S ribosomal protein L20	-0.44069	0.00216802
NC_000911.1	slr2052	NA	BAA17119.1	unknown protein	hypothetical protein	-0.439618	0.0186078
NC_000911.1	slr0228	ftsH	BAA10230.1	cell division protein%3B FtsH	cell division protein FtsH	-0.435016	0.0474425
NC_000911.1	sll1322	atpI	BAA16740.1	ATP synthase subunit a	ATP synthase A chain of CF(0)	-0.42014	0.000879783
NC_000911.1	ssl2084	acpP	BAA17312.1	acyl carrier protein	acyl carrier protein	-0.416588	0.0160713
NC_000911.1	slr0073	hik36	BAA10540.1	sensory transduction histidine kinase	two-component sensor histidine kinase	-0.395144	0.0178551
NC_000911.1	sll0199	petE	BAA10227.1	plastocyanin	plastocyanin	-0.395101	0.0010079
NC_000911.1	slr0287	NA	BAA18509.1	unknown protein	hypothetical protein	-0.384599	0.0230834
NC_000911.1	ssr0482	rps16	BAA18508.1	30S ribosomal protein S16	30S ribosomal protein S16	-0.382287	0.0250652
NC_000911.1	slr0404	-	BAA18534.1	hypothetical protein	hypothetical protein	-0.373493	0.0265423
NC_000911.1	slr2073	ycf50	BAA17407.1	unknown protein	hypothetical protein YCF50	-0.359587	0.00676474
NC_000911.1	sll1106	NA	BAA18839.1	unknown protein	hypothetical protein	-0.351642	0.0349342
NC_000911.1	ssl1263	NA	BAA10761.1	unknown protein	hypothetical protein	-0.341357	0.0320177
NC_000911.1	sll0849	psbD	BAA17800.1	photosystem II D2 protein	photosystem II reaction center D2 protein	-0.338814	0.000482133
NC_000911.1	sll1873	NA	BAA18221.1	unknown protein	unknown protein	-0.336713	0.0430564
NC_000911.1	sll1638	NA	BAA17069.1	unknown protein	hypothetical protein	-0.336185	0.00565142
NC_000911.1	ssl2615	atpH	BAA16739.1	ATP synthase subunit c	ATP synthase C chain of CF(0)	-0.3339	0.017097
NC_000911.1	sll0427	psbO	BAA18474.1	photosystem II manganese-stabilizing polypeptide	photosystem II manganese-stabilizing polypeptide	-0.324861	0.000699806
NC_000911.1	slr1545	sigG	BAA17471.1	RNA polymerase sigma-E factor	RNA polymerase ECF-type (group 3) sigma-E factor	-0.317172	0.00249866
NC_000911.1	sll0767	rpl20	BAA10121.1	50S ribosomal protein L20	50S ribosomal protein L20	-0.313785	0.0499481
NC_000911.1	slr2067	apcA	BAA17874.1	allophycocyanin a chain	allophycocyanin alpha subunit	-0.308546	0.00390268
NC_000911.1	slr1459	apcF	BAA18658.1	phycobilisome core component	phycobilisome core component	-0.296282	0.0206224
NC_000911.1	sll0851	psbC	BAA17799.2	photosystem II CP43 protein	photosystem II CP43 protein	-0.288503	0.003658
NC_000911.1	slr2067-as	apcA			allophycocyanin alpha subunit	-0.276597	0.0226425
NC_000911.1	sll0108	amt1	BAA10631.1	ammonium/methylammonium permease	ammonium/methylammonium permease	0.258562	0.017097
NC_000911.1	ncl0430	-				0.26036	0.0440133
NC_000911.1	slr0335	apcE	BAA10042.1	phycobilisome LCM core-membrane linker polypeptide	phycobilisome core-membrane linker polypeptide	0.268437	0.0280782
NC_000911.1	ssl0707	glnB	BAA18533.1	nitrogen regulatory protein P-II	nitrogen regulatory protein P-II	0.292336	0.0167293
NC_000911.1	ssl3093	cpcD	BAA17228.1	phycocyanin associated linker protein	phycobilisome small rod linker polypeptide	0.294525	0.0119931
NC_000911.1	sll1746	rpl12	BAA17416.1	50S ribosomal protein L12	50S ribosomal protein L12	0.301746	0.0426272
NC_000911.1	sll1580	cpcC1	BAA17229.1	phycocyanin associated linker protein	phycobilisome rod linker polypeptide	0.302078	0.00366654
NC_000911.1	slr1417	ycf57	BAA16746.1	hypothetical protein	hypothetical protein YCF57	0.305977	0.0373486
NC_000911.1	sll1579	cpcC2			phycobilisome rod linker polypeptide	0.319094	0.000650015
NC_000911.1	ssr1600	-	BAA18420.1	unknown protein	similar to anti-sigma f factor antagonist	0.323393	0.0480274
NC_000911.1	slr1835	psaB	BAA17438.1	P700 apoprotein subunit Ib	P700 apoprotein subunit Ib	0.326321	0.00169347
NC_000911.1	ncl1680	-				0.328254	0.00014164
NC_000911.1	ssl0601	rps21	BAA10169.1	30S ribosomal protein S21	30S ribosomal protein S21	0.337278	0.0208983
NC_000911.1	sll1009	-	BAA17039.1	iron-regulated protein	unknown protein	0.355524	0.0454082
NC_000911.1	sll1525	prk	BAA18458.1	phosphoribulokinase	phosphoribulokinase	0.358783	0.00129874
NC_000911.1	sll1816	rps13	BAA17327.1	30S ribosomal protein S13	30S ribosomal protein S13	0.365321	0.00730145
NC_000911.1	sll1817	rps11	BAA17326.1	30S ribosomal protein S11	30S ribosomal protein S11	0.365423	0.0136148
NC_000911.1	ssl3441	infA	BAA17329.1	initiation factor IF-1	initiation factor IF-1	0.366894	0.00593478
NC_000911.1	sll1818	rpoA (α)	BAA17325.1	RNA polymerase alpha subunit	RNA polymerase alpha subunit	0.367701	0.0105462
NC_000911.1	ncl1670	-				0.368002	0.0176786
NC_000911.1	sll1745	rpl10	BAA17417.1	50S ribosomal protein L10	50S ribosomal protein L10	0.368114	0.000699806
NC_005232.1	ssr6003		BAD02060.1			0.372898	0.0461786
NC_000911.1	slr0680	NA	BAA16961.1	unknown protein	hypothetical protein	0.374167	0.0484209
NC_000911.1	sll1787	rpoB (β)	BAA17365.1	RNA polymerase beta subunit	RNA polymerase beta subunit	0.375331	0.0303152
NC_000911.1	sll0807	rpe, cfxE	BAA18137.1	pentose-5-phosphate-3-epimerase	pentose-5-phosphate-3-epimerase	0.390067	0.022956
NC_000911.1	sll1070	tktA	BAA17310.1	transketolase	transketolase	0.39312	0.00281284
NC_000911.1	sll1800	rpl4	BAA17348.1	50S ribosomal protein L4	50S ribosomal protein L4	0.403763	0.0303152
NC_000911.1	slr1834	psaA	BAA17437.1	P700 apoprotein subunit Ia	P700 apoprotein subunit Ia	0.414904	4.35744e-06
NC_000911.1	sll0520	ndhI	BAA10884.1	NADH dehydrogenase subunit%3B NdhI	NADH dehydrogenase subunit NdhI	0.424612	0.0370359
NC_000911.1	sll0253	-	BAA17935.1	unknown protein	hypothetical protein	0.431684	0.0183036
NC_000911.1	sml0001	psbI	BAA10085.1	photosystem II PsbI protein	photosystem II reaction center PsbI protein	0.439582	0.0488907
NC_000911.1	smr0005	psaM	BAA17005.1	photosystem I PsaM subunit	photosystem I subunit XII	0.439637	0.0278793
NC_000911.1	sll1525-as	prk			phosphoribulokinase	0.441111	0.0426272
NC_000911.1	sll0947	lrtA	BAA18622.1	light repressed protein	light repressed protein A homolog	0.441177	0.00396863
NC_000911.1	slr0244	-	BAA16707.1	unknown protein	hypothetical protein	0.444293	0.000517806
NC_005230.1	sll7064		BAD01966.1	unknown protein		0.44442	0.0399943
NC_000911.1	sll0555	-	BAA10478.1	methionine aminopeptidase	methionine aminopeptidase	0.457903	0.0421111
NC_000911.1	sll1043	pnp	BAA16661.1	polyribonucleotide nucleotidyltransferase	polyribonucleotide nucleotidyltransferase	0.466434	0.0207638
NC_000911.1	slr1198	-	BAA17379.1	rehydrin	antioxidant protein	0.467127	0.000650015
NC_000911.1	slr0452	ilvD	BAA18807.1	dihydroxyacid dehydratase	dihydroxyacid dehydratase	0.469678	0.0179513
NC_000911.1	ncl0830	-				0.470018	0.0324717
NC_000911.1	ncl0170	-				0.471065	0.00853597
NC_000911.1	sll0051	NA	BAA10300.1	hypothetical protein	hypothetical protein	0.474043	0.0031381
NC_000911.1	sll1789	rpoC2 (β')	BAA17364.1	RNA polymerase beta prime subunit	RNA polymerase beta prime subunit	0.477786	0.00213394
NC_000911.1	ncl1110	-				0.478749	0.04987
NC_000911.1	slr0506	por, pcr	BAA10580.1	protochlorophyllide oxido-reductase	light-dependent NADPH-protochlorophyllide oxidoreductase	0.4847	0.0450227
NC_000911.1	sll1994	hemB	BAA18067.1	porphobilinogen synthase	porphobilinogen synthase (5-aminolevulinate dehydratase)	0.493584	0.0436732
NC_000911.1	sll1654	NA	BAA16832.1	hypothetical protein	hypothetical protein	0.495479	4.12474e-05
NC_000911.1	ncl1020	-				0.507685	0.000274612
NC_000911.1	slr0261	ndhH	BAA17939.1	NADH dehydrogenase subunit 7	NADH dehydrogenase subunit 7	0.51036	0.00412193
NC_000911.1	slr2088	ilvG	BAA17977.1	acetohydroxy acid synthase	acetohydroxy acid synthase	0.511337	0.000203789
NC_000911.1	slr0476	NA	BAA10310.1	unknown protein	unknown protein	0.51504	0.000149976
NC_000911.1	slr1096	phdD	BAA16755.1	dihydrolipoamide dehydrogenase	dihydrolipoamide dehydrogenase	0.515878	0.0323892
NC_000911.1	slr2094	fbpI, glpX	BAA17988.1	GlpX protein	fructose-1,6-/sedoheptulose-1,7-bisphosphatase	0.516181	0.000219634
NC_000911.1	sll1626	lexA	BAA17770.1	SOS function regulatory protein	LexA repressor	0.520736	1.90202e-05
NC_000911.1	slr1240	-	BAA17537.1	unknown protein	unknown protein	0.522159	0.0355942
NC_000911.1	ssr0390	psaK1	BAA16719.1	photosystem I subunit X	photosystem I reaction center subunit X	0.523456	2.09877e-05
NC_000911.1	sll1338	-	BAA18640.1	unknown protein	unknown protein	0.532172	4.30775e-09
NC_000911.1	slr1265	rpoC1 (β')	BAA18266.1	RNA polymerase gamma-subunit	RNA polymerase gamma-subunit	0.537072	8.47427e-05
NC_000911.1	slr0587	-	BAA18843.1	unknown protein	unknown protein	0.549961	0.000329309
NC_000911.1	sll1806-as	rpl14			50S ribosomal protein L14	0.558497	0.0489046
NC_000911.1	sll0504	lysA	BAA10831.1	diaminopimelate decarboxylase	diaminopimelate decarboxylase	0.55977	0.0224621
NC_000911.1	sll1130	-	BAA17528.1	unknown protein	unknown protein	0.560017	0.000523644
NC_000911.1	ssl3177	repA	BAA17495.1	rare lipoprotein A	hypothetical protein	0.561974	0.0347398
NC_000911.1	slr1241	-	BAA17538.1	hypothetical protein	hypothetical protein	0.567679	0.04487
NC_000911.1	ssl2245	NA	BAA17529.1	unknown protein	unknown protein	0.570109	4.76755e-05
NC_000911.1	sll1799	rpl3	BAA17349.1	50S ribosomal protein L3	50S ribosomal protein L3	0.571676	0.00293508
NC_000911.1	sll1502	gltB	BAA17018.1	glutamate synthase (ferredoxin)	NADH-dependent glutamate synthase large subunit	0.571826	0.0175503
NC_000911.1	sll1655	birA	BAA16831.1	biotin [acetyl-CoA-carboxylase] ligase	similar to biotin [acetyl-CoA-carboxylase] ligase	0.573018	0.000631741
NC_000911.1	sll0554	ftrC	BAA10479.1	ferredoxin-thioredoxin reductase%2C catalytic chain	ferredoxin-thioredoxin reductase, catalytic chain	0.57863	0.00880368
NC_000911.1	sll1824	rpl25	BAA17317.1	unknown protein	50S ribosomal protein L25	0.578919	9.99698e-07
NC_000911.1	ssr1375	NA	BAA18104.1	unknown protein	hypothetical protein	0.590401	0.0148847
NC_000911.1	sll0897	dnaJ	BAA10860.1	DnaJ protein	DnaJ protein, heat shock protein 40, molecular chaperone	0.593635	0.0437532
NC_000911.1	slr0144	NA	BAA18544.1	unknown protein	hypothetical protein	0.601952	5.43113e-06
NC_000911.1	ncr0020.ncRNA	-				0.603165	0.000621181
NC_000911.1	slr0654	-	BAA18673.1	unknown protein	unknown protein	0.613454	0.000328966
NC_000911.1	ssr1155	-	BAA16978.1	unknown protein	hypothetical protein	0.623809	0.0193297
NC_000911.1	slr1735	bgtA	BAA17769.1	ABC transporter	ATP-binding subunit of the ABC-type Bgt permease for basic amino acids and glutamine	0.644027	0.00448301
NC_000911.1	ncl1230	-				0.654121	0.0476489
NC_000911.1	sll1471	cpcG2	BAA18734.1	phycobilisome rod-core linker polypeptide%3B CpcG	phycobilisome rod-core linker polypeptide	0.666375	2.65035e-05
NC_000911.1	sll0022	NA	BAA10179.1	unknown protein	unknown protein	0.675147	0.049749
NC_000911.1	slr0144-as	-			hypothetical protein	0.677855	4.03467e-05
NC_000911.1	slr0001	-	BAA10180.1	hypothetical protein	hypothetical protein	0.681766	9.79412e-06
NC_000911.1	sll0083	gmhA	BAA10549.1	phosphoheptose isomerase	phosphoheptose isomerase	0.682103	0.00495512
NC_000911.1	6803t22.tRNA	-				0.692719	0.0170871
NC_000911.1	slr2002	cphA	BAA17890.1	unknown protein	cyanophycin synthetase	0.718112	0.000629503
NC_000911.1	sll1968	pmgA	BAA17404.1	PmgA	photomixotrophic growth related protein, PmgA	0.719757	0.0108548
NC_000911.1	sll0047	ycf12	BAA10780.1	unknown protein	hypothetical protein YCF12	0.721331	0.0199895
NC_000911.1	slr0628	rps14	BAA10344.1	30S ribosomal protein S14	30S ribosomal protein S14	0.722624	1.51635e-08
NC_000911.1	slr0537	-	BAA10827.1	unknown protein	putative sugar kinase	0.729743	0.024372
NC_000911.1	slr1535	-	BAA17460.1	unknown protein	hypothetical protein	0.732266	0.00645786
NC_000911.1	slr0804	dacB	BAA18105.1	D-alanyl-D-alanine carboxypeptidase	probable D-alanyl-D-alanine carboxypeptidase	0.737372	8.13722e-05
NC_000911.1	slr1289	icd	BAA16835.1	isocitrate dehydrogenase (NADP+)	isocitrate dehydrogenase (NADP+)	0.741691	0.0071692
NC_000911.1	slr1200	-	BAA17381.1	high-affinity branched-chain amino acid transport protein	urea transport system permease protein	0.75469	0.0016941
NC_000911.1	slr0665	acnB	BAA18689.1	hypothetical protein	aconitate hydratase	0.756008	0.00460381
NC_000911.1	sll1694	pilA1			pilin polypeptide PilA1	0.760649	1.2846e-06
NC_000911.1	sll1029	ccmK1	BAA16775.1	carbon dioxide concentrating mechanism protein%3B CcmK	carbon dioxide concentrating mechanism protein CcmK	0.76403	1.09731e-09
NC_000911.1	slr0898	nirA	BAA10448.1	ferredoxin--nitrite reductase	ferredoxin--nitrite reductase	0.768668	2.21798e-05
NC_000911.1	ncr0200.ncRNA	-				0.784689	2.53479e-05
NC_000911.1	slr1756	glnA	BAA17055.1	glutamate--ammonia ligase	glutamate--ammonia ligase	0.791685	1.30931e-12
NC_000911.1	sll1028	ccmK2			carbon dioxide concentrating mechanism protein CcmK	0.792975	3.00566e-17
NC_000911.1	slr1593	-	BAA16989.1	hypothetical protein	hypothetical protein	0.795481	0.0436732
NC_000911.1	slr1598	-	BAA16999.1	lipoic acid synthetase	lipoic acid synthetase	0.796863	0.00925918
NC_000911.1	sll1540	dpm1	BAA18430.1	dolichyl-phosphate-mannose synthase	dolichyl-phosphate-mannose synthase	0.798215	0.0174239
NC_000911.1	slr1594	-	BAA16990.1	PatA subfamily	two-component response regulator PatA subfamily	0.799783	0.0349342
NC_000911.1	sll0680	-	BAA10341.1	phosphate-binding periplasmic protein precursor	phosphate-binding periplasmic protein precursor (PBP)	0.804617	0.00129874
NC_000911.1	sll1049	NA	BAA16655.1	unknown protein	hypothetical protein	0.805316	0.00460381
NC_000911.1	slr0006	-	BAA10187.1	unknown protein	unknown protein	0.819603	8.06869e-11
NC_000911.1	sll0573	arcC	BAA18853.1	carbamate kinase	carbamate kinase	0.826756	0.0177085
NC_000911.1	sll0542	acs	BAA10498.1	acetyl-coenzyme A synthetase	acetyl-coenzyme A synthetase	0.828101	3.96365e-05
NC_000911.1	slr1536	recQ	BAA17461.1	ATP-dependent DNA helicase%3B RecQ	ATP-dependent DNA helicase RecQ	0.840122	0.0455569
NC_000911.1	slr1655-as	psaL			photosystem I subunit XI	0.843852	0.00143608
NC_000911.1	sml0003	psbM	BAA16708.1	photosystem II PsbM protein	photosystem II reaction center M protein	0.849962	8.18153e-06
NC_000911.1	sll1030	ccmL	BAA16774.1	carbon dioxide concentrating mechanism protein%3B CcmL	carbon dioxide concentrating mechanism protein CcmL, putative carboxysome assembly protein	0.875233	1.32779e-14
NC_000911.1	ssr2723	-	BAA18429.1	unknown protein	hypothetical protein	0.87871	3.09132e-08
NC_000911.1	ncr0710.ncRNA	-				0.882602	0.000115811
NC_000911.1	slr2062-as	-			putative transposase [ISY052a: 1420842 - 1422331]	0.891902	1.49087e-05
NC_000911.1	slr0145	-	BAA18545.1	unknown protein	unknown protein	0.894596	1.26055e-09
NC_000911.1	ncr1010.ncRNA	-				0.897895	0.00670769
NC_000911.1	sll0382	NA	BAA10385.1	unknown protein	hypothetical protein	0.900535	0.000650015
NC_000911.1	ncl0380	-				0.904236	3.16528e-09
NC_000911.1	slr0244-as	-			hypothetical protein	0.907534	0.00412193
NC_000911.1	sll0733	NA	BAA18747.1	unknown protein	unknown protein	0.915973	0.0320658
NC_000911.1	ssl1762	NA			hypothetical protein	0.91741	2.78017e-19
NC_000911.1	ncr0870.ncRNA	-				0.922363	0.0208416
NC_000911.1	slr1164	-	BAA18334.1	ribonucleotide reductase subunit alpha	ribonucleotide reductase subunit alpha	0.923605	1.29122e-06
NC_000911.1	slr2016	pilA10	BAA17263.1	unknown protein	type 4 pilin-like protein, essential for motility	0.950831	1.94273e-07
NC_000911.1	sll0381	NA	BAA10386.1	unknown protein	hypothetical protein	0.952984	2.44959e-06
NC_000911.1	Norf8	Norf8				0.965161	0.0436732
NC_000911.1	slr0009	rbcL	BAA10190.1	ribulose-1%2C5-bisphosphate carboxylase/oxygenase large subunit	ribulose bisphosphate carboxylase large subunit	0.982328	8.81031e-33
NC_000911.1	sll1447	-	BAA18296.1	unknown protein	hypothetical protein	0.983778	0.0377778
NC_000911.1	slr0151	-	BAA18551.1	unknown protein	unknown protein	1.0047	3.85895e-13
NC_000911.1	slr1152	NA	BAA18315.1	hypothetical protein	hypothetical protein	1.03394	7.23873e-13
NC_000911.1	slr0146	-	BAA18546.1	unknown protein	hypothetical protein	1.0608	2.80121e-15
NC_000911.1	slr2018	-	BAA17265.1	unknown protein	unknown protein	1.06129	7.71946e-10
NC_000911.1	sll0572	NA	BAA18854.1	unknown protein	hypothetical protein	1.06706	6.32192e-06
NC_000911.1	slr0007	-	BAA10188.1	unknown protein	probable sugar-phosphate nucleotidyltransferase	1.07894	8.74717e-10
NC_000911.1	slr2015	pilA9	BAA17262.1	unknown protein	type 4 pilin-like protein, essential for motility	1.08628	1.21189e-07
NC_000911.1	slr0011	rbcX	BAA10191.1	unknown function	possible Rubisco chaperonin	1.09799	2.11517e-35
NC_000911.1	slr0012	rbcS	BAA10192.1	ribulose bisphosphate carboxylase small subunit	ribulose bisphosphate carboxylase small subunit	1.11195	8.95614e-51
NC_000911.1	ssl2384	NA	BAA16844.1	unknown protein	unknown protein	1.11677	5.47056e-15
NC_000911.1	slr0151-as	-			unknown protein	1.12782	7.82532e-09
NC_000911.1	slr0150	petF, fdx	BAA18550.1	ferredoxin	ferredoxin, petF-like protein	1.14012	9.46029e-15
NC_000911.1	slr2017	pilA11	BAA17264.1	unknown protein	type 4 pilin-like protein, essential for motility	1.1581	7.03864e-14
NC_000911.1	slr0149	-	BAA18549.1	unknown protein	hypothetical protein	1.15936	1.36845e-18
NC_000911.1	ncl0070	-				1.16821	5.18729e-19
NC_000911.1	slr1681	NA	BAA18370.1	unknown protein	unknown protein	1.16866	0.00109381
NC_000911.1	sll0296	NA	BAA10034.1	unidentified open reading frame	hypothetical protein	1.17021	2.65035e-05
NC_000911.1	sll0622	nadA	BAA18685.1	quinolinate synthetase	quinolinate synthetase	1.20383	2.51599e-05
NC_000911.1	sll1031	ccmM	BAA16773.1	carbon dioxide concentrating mechanism protein%3B CcmM	carbon dioxide concentrating mechanism protein CcmM, putative carboxysome structural protein	1.2146	2.85526e-16
NC_000911.1	slr0012-as	rbcS			ribulose bisphosphate carboxylase small subunit	1.22156	2.47603e-28
NC_000911.1	sll1796	petJ	BAA17354.1	cytochrome c553	cytochrome c553	1.22377	7.75159e-06
NC_000911.1	sll1330	rre37	BAA18647.1	OmpR subfamily	two-component system response regulator OmpR subfamily	1.23582	7.71946e-10
NC_000911.1	slr0147	NA	BAA18547.1	unknown protein	hypothetical protein	1.24288	8.65095e-27
NC_000911.1	sll1032	ccmN	BAA16772.1	hypothetical protein	carbon dioxide concentrating mechanism protein CcmN, putative carboxysome assembly protein	1.26741	5.95872e-15
NC_000911.1	ssr2153	-	BAA16853.1	unknown protein	unknown protein	1.29477	2.1418e-20
NC_000911.1	slr0148	-	BAA18548.1	ferredoxin	hypothetical protein	1.35015	7.13113e-20
NC_000911.1	ncr0210.ncRNA	-				1.39181	2.65613e-05
NC_000911.1	sll0335	NA	BAA10093.1	hypothetical protein	hypothetical protein	1.40499	7.05815e-07
NC_000911.1	ssl2162	-	BAA18316.1	unknown protein	unknown protein	1.57099	4.47826e-15
NC_000911.1	sll1119	-	BAA17372.1	unknown protein	hypothetical protein	1.63736	4.38263e-15
NC_000911.1	sll0944	cfrA	BAA10018.2	unknown protein	hypothetical protein	1.75674	1.64163e-12
NC_000911.1	slr0366	NA	BAA10088.1	unknown protein	unknown protein	2.08421	1.85308e-10
NC_000911.1	slr0364	-	BAA10087.1	unknown protein	hypothetical protein	2.08965	1.28045e-08
NC_000911.1	ncr0950.ncRNA	-				2.15468	7.36378e-08
