# Supplementary material for: Thioredoxin A regulates protein synthesis to maintain carbon and nitrogen partitioning in cyanobacteria
Source: Plant Physiol. 2024 Feb 22;195(4):2921–36. doi: 10.1093/plphys/kiae101 (PMC11288746; doi:10.1093/plphys/kiae101)
Supplement: kiae101_Supplementary_Data [file kiae101_supplementary_data.zip › Supplemental Table S2.xlsx]

## Sheet: Table S2
Supplemental Table S2: Fur regulon
Genome	Gene	Gene symbol	Protein ID	Product	Annotation	log2(FC)	P-adj
NC_000911.1	sll0247	isiA	BAA17948.1	iron-stress chlorophyll-binding protein	iron-stress chlorophyll-binding protein, homologous to psbC (CP43)	-5.64453	2.85927e-86
NC_000911.1	sll1404	exbB	BAA16604.1	biopolymer transport ExbB protein	biopolymer transport ExbB protein homolog	-2.90134	2.03236e-78
NC_000911.1	sll0248	isiB	BAA17947.1	flavodoxin	flavodoxin	-4.50792	1.38088e-72
NC_000911.1	sll1405	exbD	BAA16603.1	biopolymer transport ExbD protein homologue	biopolymer transport ExbD protein homolog	-2.7752	3.59728e-53
NC_000911.1	sll1406	fhuA	BAA16602.1	ferrichrome-iron receptor	ferrichrome-iron receptor	-3.09368	1.90434e-48
NC_000911.1	slr0513	sufA	BAA10591.1	periplasmic iron-binding protein	iron transport system substrate-binding protein, periplasmic protein	-1.38173	3.5117e-42
NC_000911.1	sll1549	NA	BAA18772.1	unknown protein	salt-enhanced periplasmic protein	-2.59808	1.31209e-34
NC_000911.1	sll0249	isiC	BAA17946.1	hypothetical protein	hypothetical protein	-3.58738	7.46692e-30
NC_000911.1	slr1295	futA1	BAA16842.1	iron transport protein	iron transport system substrate-binding protein	-1.0021	8.26079e-27
NC_000911.1	slr1488	NA	BAA16607.1	ABC transporter	multidrug resistance family ABC transporter	-2.6417	8.67035e-23
NC_000911.1	slr1484	tonB	BAA16605.1	unknown protein	unknown protein	-1.9548	5.06778e-19
NC_000911.1	sll1407	NA	BAA16601.1	unknown protein	probable methyltransferase	-2.61128	9.04178e-18
NC_000911.1	sll1550	NA	BAA18771.1	unknown protein	probable porin	-1.88903	7.18868e-15
NC_000911.1	slr1318	fecE	BAA16592.1	iron(III) dicitrate transport system permease protein%3B FecE	iron(III) dicitrate transport system ATP-binding protein	-1.90644	1.32779e-14
NC_000911.1	slr1485	NA	BAA16606.1	hypothetical protein	putative phosphatidylinositol phosphate kinase, salt-induced periplasmic protein	-1.86065	2.0774e-14
NC_000911.1	slr1392	feoB	BAA17208.1	ferrous iron transport protein B	ferrous iron transport protein B	-1.39357	1.28559e-10
NC_000911.1	ssl0461	isiD	BAA17945.1	unknown protein	hypothetical protein	-1.2287	2.43077e-10
NC_000911.1	sll1408	pcrR	BAA16600.1	regulatory protein%3B PcrR	transcriptional regulator	-2.03612	1.61211e-08
NC_000911.1	ssr2333	feoA	BAA17207.1	unknown protein	unknown protein	-1.29663	3.69069e-08
NC_000911.1	slr1319	fecB	BAA16593.1	iron(III) dicitrate transport system permease protein%3B FecB	iron(III) dicitrate transport system substrate-binding protein	-1.53007	1.00803e-07
NC_000911.1	sll1878	futC	BAA18213.1	ABC transporter	iron(III)-transport ATP-binding protein	-0.617055	8.13722e-05
NC_000911.1	sll0250	dfp	BAA17944.1	pantothenate metabolism flavoprotein	pantothenate metabolism flavoprotein	-1.12533	0.00173258
NC_000911.1	slr1489	pchR	BAA16608.1	regulatory protein%3B PchR	transcriptional regulator	-1.0891	0.0198103
NC_000911.1	sll1409	fhuA	BAA16599.1	ferrichrome-iron receptor	ferrichrome-iron receptor	-1.13162	0.0343607
NC_000911.1	slr1317	fecD	BAA16591.1	iron(III) dicitrate transport system permease protein%3B FecD	ABC-type iron(III) dicitrate transport system permease protein	-0.872125	0.0707917
NC_000911.1	sll0477	exbB1	BAA10590.1	unknown protein	putative biopolymer transport ExbB-like protein	-0.573466	0.140992
NC_000911.1	slr1316	fecC	BAA16590.1	iron(III) dicitrate transport system permease protein%3B FecC	ABC-type iron(III) dicitrate transport system permease protein	-0.79873	0.154121
NC_000911.1	sll1205	pchR	BAA16595.1	regulatory protein%3B PchR	transcriptional regulator	-0.644576	0.3767
NC_000911.1	sll1203	NA	BAA16597.1	unknown protein	hypothetical protein	-0.638433	0.400042
NC_000911.1	slr1634	NA	BAA18444.1	unknown protein	hypothetical protein	-0.572205	0.427952
NC_000911.1	slr1493	-	BAA16612.1	unknown protein	hypothetical protein	-0.657861	0.442414
NC_000911.1	slr1490	fhuA	BAA16609.1	ferrichrome-iron receptor	ferrichrome-iron receptor	-0.649301	0.46671
NC_000911.1	sll1206	iutA/schT	BAA16594.1	ferric aerobactin receptor	ferric aerobactin receptor, FhuA homolog	-0.638866	0.479813
NC_000911.1	sll0479	exbD3	BAA10588.1	unknown protein	unknown protein	-0.587707	0.481964
NC_000911.1	sll0478	exbD1	BAA10589.1	unknown protein	unknown protein	-0.532481	0.494721
NC_000911.1	sll1202	fecB2	BAA16598.1	unknown protein	iron(III) dicitrate-binding protein of ABC transporter, FecB homolog	-0.456853	0.695192
NC_000911.1	slr1491	fecB	BAA16610.1	iron(III) dicitrate-binding periplasmic protein	iron(III) dicitrate transport system substrate-binding protein	-0.434289	0.790431
NC_000911.1	ssl2250	NA	BAA17524.1	glycoprotein 64	bacterioferritin-associated ferredoxin	-0.147558	0.870426
NC_000911.1	slr1977	-	BAA18214.1	unknown protein	hypothetical protein	-0.024166	0.998984
NC_000911.1	slr1494	NA	BAA16613.1	ABC transporter	MDR (multidrug resistance) family ABC transporter	-0.26053	0.998984
NC_000911.1	slr1492	fecB	BAA16611.1	iron(III) dicitrate-binding periplasmic protein	iron(III) dicitrate transport system substrate-binding protein	0.0816014	0.998984
NC_000911.1	sll1204	-	BAA16596.1	hypothetical protein	similar to macrolide efflux protein	-0.121167	0.998984
NC_000911.1	sll0033	crtH	BAA10798.1	unknown protein	carotene isomerase	-0.0922841	0.998984
