# Supplementary material for: Thioredoxin A regulates protein synthesis to maintain carbon and nitrogen partitioning in cyanobacteria
Source: Plant Physiol. 2024 Feb 22;195(4):2921–36. doi: 10.1093/plphys/kiae101 (PMC11288746; doi:10.1093/plphys/kiae101)
Supplement: kiae101_Supplementary_Data [file kiae101_supplementary_data.zip › Supplemental Table S3.xlsx]

## Sheet: Raw_data_time_course_STXA2
Table S2- STXA2 time course raw data.
Genome	Gene	Gene symbol	Protein ID	Product	Annotation	STXA2_0h_1	STXA2_0h_2	STXA2_0h_3	STXA2_24h_1	STXA2_24h_2	STXA2_24h_3	STXA2_48h_1	STXA2_48h_2	STXA2_48h_3	STXA2_60h_1	STXA2_60h_2	STXA2_60h_3	STXA2_72h_1	STXA2_72h_2	STXA2_72h_3		STXA2_0h	STXA2_24h	STXA2_48	STXA2_60h	STXA2_72h
NC_000911.1	6803r01					3090.5	2719.73	3084.93	3620.91	2947.55	2240.78	3444.28	1839.42	1737.22	1991.92	1932.11	1848.07	3578.93	1765.23	1358.89		2965.05	2936.41	2340.31	1924.03	2234.35
NC_000911.1	6803r02					78.9824	166.953	259.766	133.752	181.527	139.155	93.1258	159.195	144.371	89.6497	126.212	162.067	68.1672	135.225	188.08		168.567	151.478	132.23	125.976	130.491
NC_000911.1	6803r03					39.9088	108.059	114.737	59.2899	76.5235	72.7814	43.7391	77.353	64.7334	48.2002	55.4344	77.9075	83.1447	79.3983	112.866		87.5684	69.5316	61.9418	60.514	91.8031
NC_000911.1	6803r04					37.0954	103.736	117.785	65.6039	72.8728	69.9606	43.1872	85.0173	66.373	49.7511	57.4973	85.8739	82.2108	79.4345	113.144		86.2055	69.4791	64.8592	64.3741	91.5965
NC_000911.1	6803r05					80.4681	170.619	260.621	131.384	180.102	139.706	90.054	158.291	140.428	86.7084	123.987	164.174	70.0919	134.117	189.036		170.569	150.397	129.591	124.957	131.082
NC_000911.1	6803r06					2934.77	2583.98	2988.97	3425.88	2849.96	2095.71	3302.95	1719.76	1619.13	1826.33	1684.06	1608.16	3481.6	1584.06	1174.2		2835.91	2790.52	2213.95	1706.18	2079.95
NC_000911.1	6803s01.mature_transcript					38064.2	42402.2	37323	46313.3	49961	49444.8	54851.7	60570.3	61948.7	55824.8	49182.8	47038.9	32093.3	49206.2	54362.4		39263.1	48573	59123.6	50682.2	45220.6
NC_000911.1	6803t01					19.6351	16.1475	17.4068	17.7703	16.9107	13.148	12.4331	14.0983	13.115	11.746	18.8933	19.3063	7.63477	14.2264	15.8375		17.7298	15.943	13.2154	16.6485	12.5662
NC_000911.1	6803t02					37.778	50.7318	43.1979	74.1155	56.4995	55.3463	49.2825	37.272	53.0786	43.0383	64.282	43.7534	21.7898	16.4685	30.2877		43.9026	61.9871	46.5443	50.3579	22.8487
NC_000911.1	6803t03.tRNA					18.587	17.3649	17.0517	15.6067	9.44063	9.67422	14.19	4.06821	11.5198	13.453	27.1883	23.2523	5.41102	8.13499	14.4276		17.6679	11.5738	9.92601	21.2979	9.32452
NC_000911.1	6803t04.tRNA					46.691	46.2285	50.7908	69.2572	73.738	62.3616	62.9476	60.1885	65.8052	45.0311	40.1767	34.316	17.5549	26.6149	35.5214		47.9034	68.4523	62.9804	39.8413	26.5638
NC_000911.1	6803t05.tRNA					71.4009	74.2833	79.1421	84.5756	97.99	79.2112	59.8915	57.36	83.2503	67.8171	75.8032	70.0926	24.0847	35.917	57.1113		74.9421	87.259	66.8339	71.2376	39.0377
NC_000911.1	6803t06					199.832	269.46	232.007	240.656	297.566	267.317	127.25	147.759	161.596	243.266	273.53	185.991	147.465	146.885	238.138		233.766	268.513	145.535	234.262	177.496
NC_000911.1	6803t07.tRNA					26.1837	32.5414	28.0397	38.3418	30.3386	34.3593	29.3313	22.2838	32.0054	27.0016	42.6575	35.1542	14.0195	12.2129	25.0859		28.9216	34.3466	27.8735	34.9378	17.1061
NC_000911.1	6803t08					49.019	52.9971	50.9281	60.683	83.0285	77.6041	35.7818	24.0943	37.8735	45.7968	52.4613	38.7754	18.9537	21.7154	40.5486		50.9814	73.7719	32.5832	45.6779	27.0726
NC_000911.1	6803t09					796.59	857.491	801.163	967.05	957.478	1024.07	667.464	684.502	787.528	854.564	975.027	830.646	622.769	691.115	897.943		818.415	982.865	713.165	886.746	737.276
NC_000911.1	6803t10.tRNA					60.9098	79.6761	62.0364	72.7361	66.3948	60.1041	42.6841	31.5825	47.7627	59.5632	72.6366	60.9467	45.3373	37.597	76.3838		67.5408	66.4117	40.6764	64.3821	53.1061
NC_000911.1	6803t11					66.7343	75.8489	72.7564	81.717	78.5577	88.2776	81.0956	77.2063	76.0459	65.0567	116.034	82.4495	41.3175	65.2787	86.6827		71.7799	82.8508	78.1159	87.8466	64.4263
NC_000911.1	6803t12					392.012	391.888	376.915	445.948	467.198	483.861	230.48	205.956	276.009	373.564	440.252	310.193	221.583	192.18	337.365		386.939	465.669	237.482	374.67	250.376
NC_000911.1	6803t13					118.495	152.392	142.072	286.202	208.782	207.396	216.037	222.88	244.597	140.959	286.017	179.242	64.3708	54.8423	105.422		137.653	234.127	227.838	202.073	74.8783
NC_000911.1	6803t14.tRNA					13.0955	7.29965	20.7629	21.4423	11.545	12.1669	26.9401	16.9923	13.5929	27.0509	8.58824	15.0322	46.1187	12.5143	7.76481		13.7194	15.0514	19.1751	16.8905	22.1326
NC_000911.1	6803t15.tRNA					64.8502	71.2091	65.3244	91.3483	80.3028	71.0273	63.5115	53.8821	75.9005	81.172	98.8789	74.1549	38.6902	41.3528	68.0595		67.1279	80.8928	64.4314	84.7353	49.3675
NC_000911.1	6803t16.tRNA					16.7126	22.7951	20.0489	38.37	42.3734	41.3558	30.1578	20.2373	32.5297	21.9608	39.0571	29.1298	10.3821	15.9504	18.2706		19.8522	40.6997	27.6416	30.0492	14.8677
NC_000911.1	6803t17.tRNA					86.679	94.505	76.7123	117.282	86.7467	92.7496	97.2972	97.0743	100.971	109.415	113.65	101.73	65.7497	67.5055	82.4223		85.9655	98.9261	98.4476	108.265	71.8925
NC_000911.1	6803t18					46.6717	36.414	35.2481	41.8345	33.5445	37.9901	55.2724	36.773	56.019	32.8928	47.2502	41.7144	26.9333	25.0198	40.0154		39.4446	37.7897	49.3548	40.6191	30.6562
NC_000911.1	6803t19					89.3264	100.504	89.9491	105.621	84.2012	76.987	57.1631	56.7766	67.4365	84.3361	118.625	94.1267	37.5729	55.5532	77.7329		93.2599	88.9365	60.4587	99.0294	56.953
NC_000911.1	6803t20.tRNA					97.1201	139.808	118.423	142.986	90.9549	79.533	71.2573	49.7193	59.5364	107.714	118.665	99.3697	101.074	57.9223	88.4458		118.45	104.491	60.171	108.583	82.4806
NC_000911.1	6803t21					159.457	222.581	178.33	204.279	180.37	173.501	141.772	140.971	164.434	208.433	203.72	167.706	127.06	129.825	202.506		186.789	186.05	149.059	193.286	153.13
NC_000911.1	6803t22.tRNA					110.186	120.509	120.597	166.288	134.436	134.358	163.531	110.97	167.733	103.255	144.248	120.74	79.0925	90.9658	90.0867		117.098	145.027	147.411	122.748	86.715
NC_000911.1	6803t23					33.9312	31.9107	29.7025	30.9312	28.2549	29.4236	30.8571	24.3305	31.3837	32.1575	47.196	32.094	19.0082	19.442	28.2554		31.8481	29.5366	28.8571	37.1492	22.2352
NC_000911.1	6803t24.tRNA					26.5061	32.7571	29.1578	24.4702	16.0739	17.2413	18.4339	13.3374	19.9756	19.889	35.3139	32.8952	9.39534	15.379	18.1443		29.4737	19.2618	17.249	29.366	14.3062
NC_000911.1	6803t25					21.8994	22.2963	18.0624	23.997	28.3755	27.2482	31.0066	23.572	31.7125	12.9022	21.2397	17.3024	10.1435	13.392	11.4964		20.7527	26.5402	28.7637	17.1481	11.6773
NC_000911.1	6803t26.tRNA					27.4608	27.2454	23.3786	32.7245	36.2936	30.5267	18.882	8.48159	20.0911	28.0184	33.4509	30.5462	8.82046	9.17479	19.9952		26.0283	33.1816	15.8182	30.6718	12.6635
NC_000911.1	6803t27					35.1212	37.7197	32.7344	46.3741	27.5379	27.9989	29.2773	28.7828	29.8188	27.3965	36.5988	33.8135	20.922	20.0212	22.3002		35.1918	33.9703	29.293	32.6029	21.0811
NC_000911.1	6803t28.tRNA					40.7417	50.0865	40.3098	64.0039	64.8487	59.6482	70.107	61.6057	66.2137	38.2881	53.3709	43.4104	22.1455	28.7635	33.6003		43.7127	62.8336	65.9754	45.0231	28.1698
NC_000911.1	6803t29					12.6207	10.2084	23.3486	24.1807	13.4425	25.1256	14.3067	18.2003	13.7675	21.04	29.8659	31.3217	42.7615	30.2127	14.1034		15.3925	20.9162	15.4248	27.4092	29.0259
NC_000911.1	6803t30.tRNA					16.52	13.6008	12.1239	24.5564	15.3966	18.2195	19.3002	10.6584	17.8365	10.4442	23.1102	15.6637	10.8862	12.1168	17.2177		14.0816	19.3908	15.9317	16.406	13.4069
NC_000911.1	6803t31					59.5068	61.3207	52.7665	65.7787	68.5431	79.1283	55.4844	38.5153	47.7931	54.722	52.4566	66.4231	22.0406	41.6247	38.3303		57.8647	71.15	47.2643	57.8672	33.9985
NC_000911.1	6803t32					123.893	113.034	119.827	193.95	214.107	208.529	267.336	266.456	303.163	94.3769	140.632	112.183	44.5399	100.299	142.782		118.918	205.529	278.985	115.731	95.8737
NC_000911.1	6803t33.tRNA					161.189	123.389	127.235	134.371	155.14	135.14	117.579	66.0262	100.494	123.884	138.359	130.241	65.1324	92.2313	99.1929		137.271	141.551	94.7	130.828	85.5189
NC_000911.1	6803t34					2355.21	2858.38	2288.67	3140.69	2999.35	2743.74	2342.24	2583.21	2292.31	2319.05	1616.91	1505.32	1170.62	1018.19	1291.32		2500.75	2961.26	2405.92	1813.76	1160.04
NC_000911.1	6803t35					129.472	133.433	127.832	177.746	137.713	142.321	140.988	117.782	137.078	112.552	147.33	148.097	71.484	126.807	155.962		130.246	152.593	131.949	135.993	118.084
NC_000911.1	6803t36.tRNA					24.1471	10.0415	21.6175	24.9343	12.5763	13.8374	21.2569	10.136	14.7549	24.4161	25.465	16.726	11.7181	9.82792	10.0351		18.602	17.116	15.3826	22.2024	10.527
NC_000911.1	6803t37					1.52722	0.275037	1.62344	0.308987	0.23488	2.15177	2.21228	2.17739	1.56534	2.00875	2.01322	2.23769	2.03076	1.99755	2.15226		1.1419	0.898547	1.98501	2.08655	2.06019
NC_000911.1	6803t38.tRNA					246.099	235.086	282.669	276.152	181.985	214.121	163.82	136.438	181.089	261.659	341.959	295.89	154.345	198.679	225.114		254.618	224.086	160.449	299.836	192.712
NC_000911.1	6803t39					45.7515	45.6166	44.8139	52.2871	40.8932	43.8393	42.6521	23.1406	35.7211	40.7312	68.3186	49.6082	35.593	23.5651	49.0793		45.394	45.6732	33.8379	52.886	36.0792
NC_000911.1	6803t40					13.555	10.5333	19.5129	17.0708	13.5533	28.2881	24.4114	17.5678	22.8264	24.2921	37.5365	27.7475	38.7664	28.4095	9.00775		14.5337	19.6374	21.6019	29.8587	25.3945
NC_000911.1	6803t41					26.2566	25.1021	20.2618	37.7836	24.6607	34.4192	34.4854	15.4764	29.6281	17.4487	25.3516	19.2271	15.7335	11.0053	23.0025		23.8735	32.2878	26.5299	20.6758	16.5804
NC_000911.1	6803t42					12.1873	7.9944	9.8541	9.19947	9.34845	14.4345	11.0506	9.14329	8.25283	6.57775	10.3475	10.1427	6.59367	6.55403	3.96144		10.0119	10.9942	9.48225	9.02267	5.70305
NC_000911.1	NC-2306445					20.7933	22.5902	23.4055	37.6979	22.4936	27.1696	58.7931	36.4922	46.3486	18.1494	25.3099	34.8066	13.5069	24.9519	24.1556		22.263	29.1204	47.2113	26.0886	20.8715
NC_000911.1	NC-3547510					4.86719	8.31543	4.58563	10.2119	4.00406	9.23986	12.557	7.06188	6.92544	2.67745	3.34307	5.71789	3.53444	5.20558	5.58664		5.92275	7.8186	8.84812	3.9128	4.77555
NC_000911.1	ncl0020					252.266	210.829	191.084	269.054	266.772	237.476	212.304	224.017	223.633	220.967	221.813	206.021	153.219	208.954	255.506		218.06	257.767	219.985	216.267	205.893
NC_000911.1	ncl0030					6.98864	4.14325	3.59555	17.2991	16.8083	13.5434	16.324	15.1321	11.1486	8.02409	5.52296	5.15465	2.60297	8.23475	6.55048		4.90915	15.8836	14.2016	6.2339	5.79607
NC_000911.1	ncl0040					23.0476	22.2219	19.5773	36.3534	32.6798	27.1453	28.4631	35.6902	26.9085	19.9075	24.3846	24.7109	24.5491	14.5483	16.4799		21.6156	32.0595	30.3539	23.001	18.5258
NC_000911.1	ncl0050					55.4554	63.2417	58.5091	103.709	105.041	102.34	102.318	111.196	106.928	69.4621	67.1803	70.8947	37.6098	63.3513	70.2526		59.0688	103.697	106.814	69.179	57.0712
NC_000911.1	ncl0060					46.0169	53.6264	41.9789	63.9237	50.895	37.5068	44.4207	56.4501	57.979	43.2055	39.0988	53.7685	31.4744	24.8995	38.1828		47.2074	50.7751	52.9499	45.3576	31.5189
NC_000911.1	ncl0070					514.084	560.808	509.471	475.424	495.84	531.875	583.586	586.408	590.662	459.945	635.933	556.597	351.495	599.861	563.605		528.121	501.046	586.885	550.825	504.987
NC_000911.1	ncl0080					46.9398	45.6909	42.8188	70.7624	46.6014	52.2276	39.0941	20.6892	38.8338	38.2449	72.6767	49.4211	20.974	24.9648	28.0809		45.1499	56.5305	32.8724	53.4476	24.6732
NC_000911.1	ncl0100					76.032	64.0372	72.6752	101.066	104.877	111.468	108.225	89.5755	107.868	80.5234	69.4697	88.1751	67.0671	66.7033	62.5977		70.9148	105.804	101.89	79.3894	65.456
NC_000911.1	ncl0110					49.5055	42.4415	55.7222	92.1966	69.2314	76.4955	108.559	100.121	95.006	63.4626	77.833	89.3551	62.8863	66.3716	70.8172		49.2231	79.3078	101.229	76.8836	66.6917
NC_000911.1	ncl0120					4.64075	7.02793	7.11112	9.2855	8.51269	7.99896	6.43141	6.51419	10.4161	5.87481	4.85322	4.44728	2.45651	2.54242	4.44938		6.25993	8.59905	7.78723	5.05844	3.14944
NC_000911.1	ncl0130					0.481385	0.345436	0.36146	0.513045	1.12747	0.355797	0.639818	0.713943	0.616823	0.368808	0.423518	0.66029	0.172875	0.803562	0.365892		0.396094	0.665437	0.656861	0.484205	0.447443
NC_000911.1	ncl0140					2.07572	2.39638	1.53591	2.66763	1.97561	2.72019	3.18893	2.29655	3.97897	1.06063	1.29576	1.23938	0	0	1.56391		2.00267	2.45448	3.15482	1.19859	0.521304
NC_000911.1	ncl0150					99.8923	91.6474	83.1168	113.531	130.451	125.737	117.971	108.728	128.852	82.4771	99.2164	99.0818	42.2624	69.5427	75.9941		91.5521	123.24	118.517	93.5918	62.5997
NC_000911.1	ncl0160					567.226	408.136	558.907	764.311	655.523	709.361	965.766	641.928	639.6	229.907	244.702	330.774	344.752	279.948	252.61		511.423	709.732	749.098	268.461	292.437
NC_000911.1	ncl0170					633.552	582.538	542.043	511.611	903.884	898.716	208.922	442.865	357.346	376.385	500.952	417.451	298.089	317.258	302.631		586.044	771.403	336.377	431.596	305.993
NC_000911.1	ncl0180					6.60187	4.97319	4.97853	6.86812	5.69819	6.7855	4.48166	7.65132	5.0071	5.24078	4.82115	7.38189	4.50239	6.43797	4.82257		5.51786	6.4506	5.71336	5.81461	5.25431
NC_000911.1	ncl0190					17.9798	24.6395	25.245	27.5617	26.7623	35.9983	41.0666	26.1368	29.1502	20.6614	22.7234	33.4879	14.7656	23.7893	23.7293		22.6214	30.1074	32.1178	25.6242	20.7614
NC_000911.1	ncl0200					268.013	260.133	298.903	181.07	170.721	183.31	94.964	114.14	104.855	234.518	256.407	265.625	151.578	274.845	286.221		275.683	178.367	104.653	252.183	237.548
NC_000911.1	ncl0210					0	0	0	0	0	0	3.68926	0	0	0	0.54422	0	0	0	0.315357		0	0	1.22975	0.181407	0.105119
NC_000911.1	ncl0215					12.6188	13.6046	18.6367	10.2244	12.1655	11.1008	19.0786	12.6288	15.409	13.5988	20.8998	18.3459	13.6333	7.69322	16.6761		14.9534	11.1636	15.7055	17.6149	12.6676
NC_000911.1	ncl0230					2.95012	6.35517	5.18378	10.454	9.46833	6.88953	9.12122	16.868	11.3656	6.19063	7.90338	7.01856	3.41691	1.95332	3.89422		4.82969	8.93728	12.4516	7.03752	3.08815
NC_000911.1	ncl0240					6.32226	6.4753	5.30176	11.7782	11.3329	9.04344	15.427	9.68104	10.3256	6.03543	6.4409	5.26708	6.55464	4.9332	6.80082		6.03311	10.7182	11.8112	5.91447	6.09622
NC_000911.1	ncl0250					11.0228	9.54291	9.32362	12.2014	13.4433	19.1369	36.075	22.0333	27.6371	10.0079	12.8194	17.4764	6.69505	11.7472	6.67655		9.9631	14.9272	28.5818	13.4346	8.37292
NC_000911.1	ncl0260					56.0584	55.5213	59.6354	129.373	59.6351	99.6371	64.1155	40.767	65.2102	47.2985	257.342	296.64	44.4302	61.3733	53.9924		57.0717	96.2151	56.6976	200.427	53.2653
NC_000911.1	ncl0270					571.318	344.071	472.079	186.812	179.948	173.902	78.3385	77.1472	69.8043	258.502	273.7	452.973	389.371	545.252	332.07		462.49	180.22	75.0967	328.391	422.231
NC_000911.1	ncl0280					1.68756	0.133462	1.27191	1.9766	2.70279	2.47243	3.12455	1.51753	1.02391	0.873672	1.12019	0.940223	0.677769	0.410782	1.4844		1.03098	2.38394	1.88866	0.978029	0.857651
NC_000911.1	ncl0290					98.9544	106.559	93.3836	111.822	139.395	154.7	152.812	174.352	146.174	98.3544	99.061	103.689	53.0762	105.334	105.245		99.6323	135.306	157.779	100.368	87.885
NC_000911.1	ncl0300					17.1495	9.5515	8.66774	12.1456	16.6723	13.921	13.9477	10.1123	17.5457	6.19007	9.72482	12.5927	2.67391	10.9921	10.2329		11.7896	14.2463	13.8686	9.50252	7.96631
NC_000911.1	ncl0310					51.3924	70.5751	55.1108	76.3127	78.3298	82.6326	94.6306	121.977	137.216	54.522	55.0451	60.546	36.1289	48.2962	52.4716		59.0261	79.0917	117.941	56.7044	45.6323
NC_000911.1	ncl0320					71.2422	76.2114	73.0086	79.1285	91.7947	89.2724	57.7036	62.6348	57.5966	73.2671	75.7861	57.5418	41.4171	51.2484	65.5737		73.4874	86.7318	59.3117	68.865	52.7464
NC_000911.1	ncl0330					6.60705	4.92794	4.86578	6.04807	8.39193	6.31786	10.14	8.60426	8.07933	5.68922	7.02104	5.94438	2.354	3.22176	6.45615		5.46692	6.91928	8.94119	6.21821	4.01063
NC_000911.1	ncl0350					26.9244	24.7845	17.8721	32.8586	29.6626	32.0055	43.0705	44.3223	34.3317	27.3765	48.2179	37.3082	12.7972	11.9004	31.0746		23.1937	31.5089	40.5748	37.6342	18.5907
NC_000911.1	ncl0360					0.011987	0.017056	0.011775	0.024049	0.019209	0.024377	0.023694	0.03456	0.020989	0.015537	0.012952	0.012386	0.014254	0.01399	0.019165		0.013606	0.022545	0.0264143	0.013625	0.015803
NC_000911.1	ncl0370					27.2009	38.7435	37.4964	29.1395	31.8268	29.6611	14.4704	20.045	14.5389	21.5442	68.4429	49.9991	8.34042	22.1329	38.812		34.4803	30.2091	16.3514	46.6621	23.0951
NC_000911.1	ncl0380					465.033	438.194	440.366	830.739	713.495	747.179	628.051	706.813	721.53	604.586	746.181	549.835	323.464	509.147	524.732		447.865	763.804	685.465	633.534	452.448
NC_000911.1	ncl0390					31.3066	42.2883	38.73	34.9056	22.02	33.7533	26.8565	29.2614	27.6263	68.7739	69.1686	78.1149	53.5938	81.5884	94.377		37.4417	30.2263	27.9147	72.0191	76.5197
NC_000911.1	ncl0400					449.885	485.486	434.935	808.378	1037.66	1053.48	867.197	1075.96	1035.68	519.858	553.343	459.077	184.016	399.314	476.241		456.769	966.505	992.946	510.759	353.19
NC_000911.1	ncl0410					13.1492	13.3684	14.192	20.5383	21.4019	21.4637	22.2021	18.2499	15.7756	19.1518	17.8248	12.2107	8.99512	10.5619	15.7663		13.5699	21.1347	18.7425	16.3958	11.7744
NC_000911.1	ncl0420					43.1062	47.2199	40.5353	68.0263	75.8408	70.9814	63.0403	59.6187	64.4661	41.8085	42.7491	42.7678	29.7771	35.9088	39.6196		43.6204	71.6162	62.375	42.4418	35.1018
NC_000911.1	ncl0430					7508.75	8375.05	8125.7	3912.52	3376.12	3218.79	1104.53	1428.51	1139.21	4912.83	5306.88	4964.28	6804.81	6304.56	6337.9		8003.16	3502.48	1224.08	5061.33	6482.42
NC_000911.1	ncl0440					3.30916	4.31719	5.90477	7.23014	5.44121	6.91373	11.8721	5.36869	10.696	7.02437	7.68869	7.95041	2.00288	6.53468	6.99416		4.51038	6.52836	9.31226	7.55449	5.17724
NC_000911.1	ncl0460					27.0904	24.2365	29.9497	38.9058	37.7948	36.8542	62.8946	48.7411	45.1053	19.9504	27.5676	31.7029	14.7734	18.2726	15.0369		27.0922	37.8516	52.247	26.407	16.0276
NC_000911.1	ncl0490					169.83	202.804	177.232	342.912	449.713	414.852	533.722	631.87	614.255	318.855	314.043	265.333	74.1971	135.109	140.194		183.289	402.492	593.283	299.41	116.5
NC_000911.1	ncl0500					40.8171	35.4003	33.9715	69.7175	85.8244	68.0161	95.4443	144.793	105.609	55.4819	34.2343	37.3122	17.4084	26.0374	40.5913		36.7296	74.5193	115.282	42.3428	28.0123
NC_000911.1	ncl0520					31.4777	20.8929	27.2615	25.3139	30.4765	30.6241	31.6436	41.0564	36.7613	27.5851	27.021	28.5615	18.3135	24.1542	28.7103		26.544	28.8048	36.4871	27.7225	23.726
NC_000911.1	ncl0530					15.6636	20.9264	18.4623	46.143	26.9731	31.7944	32.9875	21.8265	26.0558	9.52048	71.6194	61.0138	12.1748	20.0399	19.7813		18.3508	34.9702	26.9566	47.3846	17.332
NC_000911.1	ncl0540.ncRNA					53.6919	33.3187	52.2627	78.2949	71.4485	65.11	69.1155	47.1217	56.1156	38.4735	90.1913	66.3608	13.8643	15.5859	22.2103		46.4244	71.6178	57.4509	65.0085	17.2202
NC_000911.1	ncl0550					0.042439	0.064362	0.048964	0.059955	0.049359	0.074532	0.064896	0.086373	0.052523	0.054698	0.049299	0.050162	0.120843	0.070357	0.076938		0.0519217	0.061282	0.0679307	0.0513863	0.0893793
NC_000911.1	ncl0560					58.3603	72.1146	73.4687	93.4035	108.987	106.151	104.684	118.163	118.238	126.384	96.8235	110.558	31.3434	50.2984	47.7552		67.9812	102.847	113.695	111.255	43.1323
NC_000911.1	ncl0570					8.48741	9.34395	7.39904	24.519	33.7517	37.9124	26.5811	18.4656	21.8856	30.9457	11.704	13.594	4.5807	5.51872	10.8081		8.41013	32.061	22.3108	18.7479	6.96919
NC_000911.1	ncl0580					35.9455	47.3629	45.6993	62.1653	62.2573	55.3557	48.4794	54.0195	50.4478	38.2992	48.9015	48.2969	20.7599	35.3523	52.5253		43.0026	59.9261	50.9822	45.1659	36.2125
NC_000911.1	ncl0590					423.036	522.008	458.024	269.081	251.53	243.933	168.467	163.134	166.688	202.507	253.939	229.473	221.458	220.106	300.879		467.689	254.848	166.096	228.64	247.481
NC_000911.1	ncl0600					23.9495	28.4945	23.3469	34.1232	24.1787	22.825	21.9681	19.291	30.8479	20.5132	31.0206	24.1699	18.3898	15.1145	24.3518		25.2636	27.0423	24.0357	25.2345	19.2854
NC_000911.1	ncl0610					82.1469	60.6005	90.7262	99.3731	98.1791	102.577	143.603	93.4139	93.3854	68.9271	52.5173	82.1202	66.9157	97.2019	55.4188		77.8246	100.043	110.134	67.8549	73.1788
NC_000911.1	ncl0620					72.1954	68.8796	73.9792	74.3418	78.0175	89.0074	97.3542	87.5896	108.825	64.7576	80.2221	82.3014	64.1783	87.4385	91.9715		71.6847	80.4555	97.9229	75.7604	81.1961
NC_000911.1	ncl0640					1136.93	1541.55	1261.29	348.235	314.591	304.587	152.589	187.999	184.11	1468.63	1257.78	1104.57	1407.01	910.519	1410.54		1313.26	322.471	174.899	1277	1242.69
NC_000911.1	ncl0650					11.9788	13.1112	13.2101	19.9424	15.4595	14.2898	15.1628	26.5104	23.5675	12.0827	12.7673	16.3568	5.28443	10.5521	18.4693		12.7667	16.5639	21.7469	13.7356	11.4353
NC_000911.1	ncl0660					9.29062	6.54211	7.46086	11.1104	6.00953	3.4485	8.66301	5.23815	6.83751	2.91027	4.91353	7.175	3.72234	4.34409	2.73684		7.76453	6.85616	6.91289	4.9996	3.60109
NC_000911.1	ncl0680					19.8058	32.1764	19.9071	28.438	21.0031	26.4213	23.235	25.1935	23.5331	23.7693	28.5472	16.8141	16.6078	18.3842	23.4198		23.9631	25.2875	23.9872	23.0435	19.4706
NC_000911.1	ncl0690					13.538	14.42	14.7144	22.1124	16.1694	14.6336	22.2036	22.1714	18.7821	9.92321	13.827	12.333	6.85529	6.98916	7.11182		14.2241	17.6385	21.0524	12.0278	6.98542
NC_000911.1	ncl0700					12.3477	16.9735	14.6219	14.2617	12.1891	18.2019	14.0815	12.2854	15.4545	10.8711	13.5088	9.22276	5.19875	3.26469	11.9205		14.6477	14.8842	13.9405	11.2009	6.79464
NC_000911.1	ncl0710					63.7543	63.1106	63.5444	124.91	109.135	122.801	107.369	101.754	123.893	60.3521	84.4466	69.56	55.3202	44.1205	69.3908		63.4698	118.949	111.005	71.4529	56.2772
NC_000911.1	ncl0720					37.863	32.4876	36.5101	35.9535	43.9243	42.5145	43.3899	32.813	36.651	34.72	28.9057	28.1372	35.2979	36.0963	42.8734		35.6202	40.7974	37.618	30.5876	38.0892
NC_000911.1	ncl0730					46.282	51.4612	40.5507	42.1221	48.536	43.7461	47.6947	31.4464	37.1032	47.1063	49.6624	52.9719	34.5876	54.3128	50.9434		46.098	44.8014	38.7481	49.9136	46.6146
NC_000911.1	ncl0740					2.12476	2.21073	1.07992	2.44489	1.72419	3.12237	0.716665	1.01787	1.63066	0.719305	1.21946	1.14633	0.626356	1.34841	2.41586		1.80514	2.43048	1.12173	1.02836	1.46354
NC_000911.1	ncl0750					91.5488	81.1627	94.6449	66.4156	70.6152	73.536	51.422	59.8822	45.4164	86.897	112.216	124.387	80.227	109.593	93.342		89.1188	70.189	52.2402	107.833	94.3872
NC_000911.1	ncl0760					68.2141	70.2626	70.953	63.0597	58.6901	73.199	58.5874	55.043	55.4246	90.4712	89.1858	93.299	65.3702	66.4534	63.6075		69.8099	64.9829	56.3517	90.9853	65.1437
NC_000911.1	ncl0770					37.7754	41.7257	39.1396	65.8368	66.3661	62.2264	96.7054	119.673	97.2252	42.1544	35.3123	36.5476	19.005	29.9044	40.8873		39.5469	64.8098	104.534	38.0047	29.9322
NC_000911.1	ncl0780					24.2596	24.1721	27.0099	32.2291	37.0809	37.2775	28.1131	29.9792	25.2063	25.3493	36.3083	33.2609	17.5126	15.102	24.0892		25.1472	35.5292	27.7662	31.6395	18.9012
NC_000911.1	ncl0790					100.887	29.2558	69.4627	53.4602	54.3408	50.4025	40.6806	25.4917	24.0327	22.9601	20.7814	54.6918	11.7173	60.5332	43.9025		66.5351	52.7345	30.0683	32.8111	38.7176
NC_000911.1	ncl0800					13.2212	22.4689	12.0381	22.6916	24.7017	19.7308	20.9742	26.1112	23.3521	27.4952	24.2345	23.73	10.7503	17.8713	16.6817		15.9094	22.3747	23.4791	25.1532	15.1011
NC_000911.1	ncl0810					10.3343	4.2086	13.4059	18.5759	20.5009	25.6338	16.7181	9.91295	7.60361	8.80399	7.22442	18.8799	1.9747	4.19689	6.33258		9.31628	21.5702	11.4116	11.6361	4.16806
NC_000911.1	ncl0820					581.276	741.942	632.961	766.453	749.279	898.623	758.171	728.204	750.565	784.173	1177.26	707.567	690.722	1036.92	944.14		652.06	804.785	745.646	889.667	890.594
NC_000911.1	ncl0830					239.599	258.544	259.212	340.358	328.301	352.157	285.162	263.277	291.795	360.914	294.274	294.626	263.842	293.25	287.992		252.452	340.272	280.078	316.604	281.695
NC_000911.1	ncl0840					5.50175	5.00013	1.16115	5.65746	7.7465	3.94529	9.7591	5.27829	5.96325	6.25784	7.22138	7.9136	2.48133	5.36667	3.98831		3.88768	5.78308	7.00021	7.13094	3.94543
NC_000911.1	ncl0845					19.8135	17.9735	18.1457	15.3335	13.6751	13.7063	34.295	34.0435	42.4235	18.5876	25.7415	16.1013	9.27008	18.5342	22.8738		18.6442	14.2383	36.9206	20.1435	16.8927
NC_000911.1	ncl0850					11.8539	8.56494	9.06457	28.5362	15.9424	23.0808	51.3016	25.3653	40.2963	16.975	12.5619	15.9058	5.13612	8.86824	13.1798		9.8278	22.5198	38.9877	15.1476	9.06138
NC_000911.1	ncl0860					35.2919	44.5726	34.1981	84.0662	103.697	95.7389	94.5335	80.0617	95.1706	34.0489	62.8549	53.588	21.7614	31.8139	41.3799		38.0209	94.5006	89.9219	50.1639	31.6517
NC_000911.1	ncl0870					34.3633	42.5216	42.3096	49.0196	48.8725	42.6847	46.9058	56.8692	58.5582	38.1028	33.9593	37.9203	28.3498	27.1812	26.6573		39.7315	46.8589	54.1111	36.6608	27.3961
NC_000911.1	ncl0880					56.8391	37.4739	48.6369	60.5634	57.1072	63.0287	46.643	51.9409	64.5546	36.3466	55.5567	58.2255	26.0529	41.2396	42.1371		47.65	60.2331	54.3795	50.0429	36.4765
NC_000911.1	ncl0900					17.9135	9.00347	13.283	21.2983	21.9817	19.6759	33.7857	21.1686	28.5532	15.0106	15.8294	22.5545	7.80055	9.3058	11.7706		13.4	20.9853	27.8358	17.7982	9.62566
NC_000911.1	ncl0910					24.4109	17.1387	19.5986	35.3507	33.0287	37.6827	33.3234	37.9354	37.9946	27.9585	32.8051	16.8333	15.5278	17.3512	22.1776		20.3827	35.354	36.4178	25.8656	18.3522
NC_000911.1	ncl0920					0.00018	0	0.000313	2.11682	5.7e-05	0.989257	0.054012	0.000252	0.024276	0.048022	0.052159	0	0	0	0		0.000164333	1.03538	0.02618	0.0333937	0
NC_000911.1	ncl0930					3.30294	4.05765	4.4223	15.8987	10.9158	11.4368	16.0119	14.674	9.6295	7.60893	19.215	17.904	3.20114	3.4689	4.0726		3.92763	12.7504	13.4385	14.9093	3.58088
NC_000911.1	ncl0940					0.020169	0.066707	0.162494	0.507906	0.10967	0.066902	0.116077	0.433943	0.090879	0.061285	0.040015	0.249347	0.32062	0.038897	0.012043		0.0831233	0.228159	0.213633	0.116882	0.123853
NC_000911.1	ncl0950					3.93693	7.30469	7.69671	3.32678	3.96971	5.27531	3.10663	4.31099	3.7595	4.75079	3.17662	4.51277	2.55455	2.83098	4.15498		6.31278	4.1906	3.72571	4.14672	3.18017
NC_000911.1	ncl0980					33.063	24.72	34.9935	32.9406	33.108	35.1935	21.6064	17.1444	25.4186	32.5317	38.3456	40.8833	9.79254	16.9268	22.0469		30.9255	33.7474	21.3898	37.2536	16.2554
NC_000911.1	ncl0990					14.4261	12.4173	7.31305	11.7778	6.22435	6.94386	10.7276	4.76567	7.28603	8.05602	15.1054	11.3235	8.11971	16.7424	21.7019		11.3855	8.31532	7.59311	11.495	15.5213
NC_000911.1	ncl1010					225.08	271.539	224.911	234.354	227.448	209.291	134.726	163.441	164.281	225.634	232.367	169.153	130.615	153.273	253.648		240.51	223.698	154.149	209.051	179.179
NC_000911.1	ncl1020					1086.77	1357.36	1136.01	1308.61	1277.01	1209.29	699.078	882.608	854.148	1132.15	1258.77	1038.17	824.545	1073.92	1452.57		1193.38	1264.97	811.945	1143.03	1117.01
NC_000911.1	ncl1040					167.195	221.234	164.01	81.3714	59.747	62.4417	41.8023	42.7383	48.1201	181.171	203.576	157.222	151.964	196.766	224.405		184.146	67.8533	44.2202	180.656	191.045
NC_000911.1	ncl1045					20.8283	16.3481	16.6432	26.0655	23.4219	28.1722	27.2452	20.0902	27.9802	16.5274	21.6048	14.3707	8.41967	13.5133	14.6862		17.9399	25.8865	25.1052	17.501	12.2064
NC_000911.1	ncl1050					18.8189	9.13659	17.0371	21.9232	30.4598	35.249	32.0233	18.6338	19.4417	10.8469	16.4463	19.213	5.18623	13.0188	14.0654		14.9975	29.2107	23.3663	15.5021	10.7568
NC_000911.1	ncl1060					1.34058	1.51924	1.79159	2.62917	1.01322	1.80798	3.67639	1.80619	1.75201	2.05918	4.17891	2.91662	1.44801	1.71839	1.31301		1.55047	1.81679	2.41153	3.05157	1.49314
NC_000911.1	ncl1080					7.44689	14.3848	7.94602	18.5522	23.8102	18.9488	18.4672	22.4913	20.7007	5.08275	10.0122	11.6789	2.84863	4.64012	6.78171		9.92591	20.4371	20.553	8.9246	4.75682
NC_000911.1	ncl1090					0.163291	2.08029	0.86828	1.32886	0.155116	1.54053	1.54127	3.43565	0.155095	0.172993	0.377277	0.522219	0.242278	0.233857	0.381148		1.03729	1.00817	1.71067	0.357496	0.285761
NC_000911.1	ncl1100					21.5445	22.3254	17.8665	57.3713	48.2417	49.3496	73.6219	56.9815	71.462	31.346	30.6154	32.5991	15.4669	19.644	22.5029		20.5788	51.6542	67.3551	31.5202	19.2046
NC_000911.1	ncl1110					273.866	234.666	244.585	213.65	210.449	210.13	105.694	124.058	108.839	230.045	203.887	217.937	135.13	243.949	204.606		251.039	211.41	112.864	217.29	194.562
NC_000911.1	ncl1120					1844.66	463.653	1295.94	948.783	981.41	1017.08	654.118	257.033	276.881	494.843	485.642	1416.03	626.41	1629.63	987.133		1201.42	982.425	396.011	798.837	1081.06
NC_000911.1	ncl1130					56.9061	39.3336	50.3596	79.8122	74.619	82.6074	89.9226	86.2255	90.9459	45.151	62.2967	62.3493	25.0504	40.5596	31.8445		48.8664	79.0129	89.0313	56.599	32.4848
NC_000911.1	ncl1150					2.41984	3.25355	3.02349	3.81965	3.69595	2.70634	4.47936	3.68312	4.58362	3.68971	4.16209	3.61232	1.68732	3.61002	4.40292		2.89896	3.40731	4.2487	3.82137	3.23342
NC_000911.1	ncl1160					25.784	29.1477	29.1512	46.8333	47.516	59.0979	56.1788	70.3954	59.7114	24.3488	29.9786	22.5639	15.9694	17.9136	20.2365		28.0276	51.1491	62.0952	25.6304	18.0398
NC_000911.1	ncl1170					54.9134	66.0424	62.599	86.6985	88.5395	80.0623	95.5644	96.6599	97.6767	55.4358	58.5158	45.1603	52.941	45.9979	69.5361		61.1849	85.1001	96.6337	53.0373	56.1583
NC_000911.1	ncl1180					2.88656	3.34658	0.80106	7.53977	11.0884	5.57396	29.7846	28.2844	26.4478	3.57573	3.30593	2.74023	1.95386	0.641532	3.80344		2.34473	8.06737	28.1723	3.2073	2.13294
NC_000911.1	ncl1190					133.585	95.3063	124.288	134.467	152.044	162.128	154.307	108.379	109.687	140.861	119.18	181.594	110.595	107.85	95.5695		117.727	149.546	124.124	147.212	104.672
NC_000911.1	ncl1200					20.1912	23.5479	11.9866	28.2482	24.3844	29.2807	38.8213	48.732	53.3206	11.4587	15.3392	8.69499	8.03931	9.90738	12.3205		18.5752	27.3044	46.958	11.8309	10.0891
NC_000911.1	ncl1210					22.5466	16.9975	15.8482	30.1838	23.0875	20.0955	47.8132	46.0519	39.5592	17.8025	24.2656	21.8491	7.0465	10.763	10.9309		18.4641	24.4556	44.4748	21.3057	9.58015
NC_000911.1	ncl1220					91.1168	86.8459	93.2976	103.175	135.008	132.625	133.537	156.16	146.76	93.8273	91.5012	76.3438	63.7285	70.9613	103.144		90.4201	123.603	145.486	87.2241	79.2778
NC_000911.1	ncl1230					103.162	107.66	95.5921	164.879	167.417	172.181	158.468	184.533	164.62	90.702	97.0114	92.388	42.7159	104.377	95.4567		102.138	168.159	169.207	93.3671	80.8499
NC_000911.1	ncl1255					67.1923	88.8895	74.9466	212.307	238.453	228.311	211.219	232.238	242.205	104.655	99.51	77.532	52.7193	58.7773	95.676		77.0095	226.357	228.554	93.899	69.0575
NC_000911.1	ncl1260					8.21864	6.56318	6.27843	8.11494	9.51933	8.60348	8.17517	6.00421	8.24485	6.25096	5.69907	7.04383	2.40812	5.16126	6.20581		7.02008	8.74592	7.47475	6.33128	4.59173
NC_000911.1	ncl1270					22.615	11.9836	15.0618	22.721	30.1603	20.3571	19.7609	17.7733	21.8574	16.731	17.8284	21.5949	5.82203	13.2373	21.0207		16.5535	24.4128	19.7972	18.7181	13.36
NC_000911.1	ncl1280					47.7061	37.2652	50.4048	20.5105	20.8599	26.2333	36.029	24.8948	24.2282	28.421	32.2261	64.4841	29.8272	36.4618	17.0985		45.1254	22.5346	28.384	41.7104	27.7958
NC_000911.1	ncl1290					37.799	30.5715	32.5242	26.0026	25.0127	27.5406	26.3269	23.5035	21.7442	30.3652	43.6389	41.3307	26.7876	43.6167	47.5659		33.6316	26.1853	23.8582	38.4449	39.3234
NC_000911.1	ncl1300					12.8715	9.84269	10.2339	16.8634	17.6552	17.6541	21.6665	15.7207	16.8365	13.5018	15.8502	12.2694	4.73419	3.70097	11.137		10.9827	17.3909	18.0746	13.8738	6.52405
NC_000911.1	ncl1310					480.725	641.545	563.338	518.626	530.96	593.39	552.14	558.01	573.065	482.402	580.95	501.684	381.065	488.338	522.813		561.87	547.659	561.072	521.679	464.072
NC_000911.1	ncl1320					37.8368	32.1418	26.5864	42.0236	46.9358	49.266	43.5852	25.2999	36.6736	38.3741	32.7377	45.0681	21.4473	37.4965	31.9194		32.1883	46.0751	35.1862	38.7266	30.2877
NC_000911.1	ncl1330					103.789	116.884	99.4641	45.8787	40.6815	46.968	19.5558	32.6064	35.1881	135.284	84.473	82.0991	72.5449	76.6802	86.7668		106.712	44.5094	29.1168	100.619	78.664
NC_000911.1	ncl1340					16.3043	7.5255	15.34	19.9027	20.6952	20.8446	19.5429	17.2362	25.0868	8.7917	17.3152	14.5462	7.28642	13.1426	19.3169		13.0566	20.4808	20.622	13.551	13.2486
NC_000911.1	ncl1350					1404.31	916.109	1156.09	554.367	781.937	748.53	405.341	446.229	384.729	862.564	560.734	787.574	281.852	744.72	704.728		1158.84	694.945	412.1	736.957	577.1
NC_000911.1	ncl1370					23.7355	29.2656	23.2318	43.6324	43.7609	44.5477	84.3926	73.5072	88.1521	30.5418	32.4687	34.1343	25.7974	23.5519	28.5642		25.4109	43.9803	82.0173	32.3816	25.9711
NC_000911.1	ncl1380					15.3651	17.194	14.7079	30.7037	22.486	23.4092	17.2373	23.5227	26.5377	15.6185	41.3607	33.6865	8.24702	14.2563	21.2359		15.7557	25.533	22.4326	30.2219	14.5797
NC_000911.1	ncl1390					24.4728	31.1263	30.2645	66.1031	61.0096	60.1405	79.1646	96.4077	120.143	21.3679	17.5239	15.9444	21.1569	18.1768	23.5842		28.6212	62.4178	98.5718	18.2787	20.9726
NC_000911.1	ncl1400					4.97519	3.61979	4.01084	11.0006	8.12491	8.45922	3.90836	4.18071	10.2657	4.41273	4.52562	6.17045	2.73619	3.973	8.21587		4.20194	9.1949	6.11826	5.03627	4.97502
NC_000911.1	ncl1410					98.3267	80.1665	91.2396	136.968	88.3744	109.306	106.371	104.862	114.562	85.6811	107.982	105.278	43.7816	74.6484	89.5334		89.9109	111.55	108.598	99.6468	69.3211
NC_000911.1	ncl1440					5.9981	4.13774	9.59885	3.65044	8.31135	3.61522	3.80749	1.60083	4.81534	3.33712	3.21868	5.72794	2.43384	4.1608	6.48154		6.57823	5.19234	3.40789	4.09458	4.35873
NC_000911.1	ncl1450					82.3925	74.8398	72.7984	74.111	75.692	82.5723	76.1775	71.3899	94.712	80.0921	83.8173	79.5869	51.01	73.4351	82.0081		76.6769	77.4584	80.7598	81.1654	68.8177
NC_000911.1	ncl1460					63.6935	46.5778	43.1713	75.9432	80.9016	74.2533	63.3951	70.9713	64.4923	48.7893	75.198	46.0317	31.5972	50.1002	49.5772		51.1475	77.0327	66.2863	56.673	43.7582
NC_000911.1	ncl1470					106.815	94.931	117.61	150.054	120.82	123.017	154.486	122.305	139.267	114.785	121.408	133.446	112.269	141.58	137.943		106.452	131.297	138.686	123.213	130.597
NC_000911.1	ncl1480					28.9803	31.1475	22.836	31.5989	28.8244	31.1306	27.9771	23.2917	27.4045	32.4099	35.6093	24.6361	12.3136	29.3209	32.4413		27.6546	30.518	26.2244	30.8851	24.6919
NC_000911.1	ncl1490					876.038	867.784	853.446	808.854	882.073	897.953	879.775	671.446	659.786	460.878	375.311	395.099	374.282	491.742	391.084		865.756	862.96	737.002	410.429	419.036
NC_000911.1	ncl1500					1040.91	1178.02	926.754	852.466	1021.34	976.256	1034.9	802.079	869.562	679.474	587.233	506.298	454.7	623.488	563.878		1048.56	950.02	902.18	591.002	547.355
NC_000911.1	ncl1510					2.88969	2.78277	3.24042	4.58645	8.71715	11.042	9.42258	1.79781	5.62597	3.70169	3.8222	3.72982	3.10265	2.14839	3.42282		2.97096	8.11519	5.61545	3.75124	2.89129
NC_000911.1	ncl1520					21.0005	16.4871	22.5153	10.3148	17.1602	14.5837	18.9221	20.8918	12.2007	20.0382	10.5734	13.2848	9.61009	16.5332	15.9519		20.001	14.0196	17.3382	14.6321	14.0317
NC_000911.1	ncl1530					24.6008	34.8866	25.5195	29.3151	25.5962	20.6179	26.1308	19.9766	24.9728	34.1931	24.2042	19.2975	11.9582	19.278	26.2281		28.3356	25.1764	23.6934	25.8983	19.1548
NC_000911.1	ncl1560					25.2709	24.0786	20.304	26.3516	31.4626	27.3911	48.1014	37.988	42.5781	26.6872	10.2211	17.1681	7.20309	14.8956	13		23.2179	28.4018	42.8892	18.0255	11.6996
NC_000911.1	ncl1570					25.1542	10.7828	20.8714	17.4598	19.6968	24.0948	31.7936	16.8764	18.2804	17.3223	13.2963	26.6904	7.67998	12.8088	9.26104		18.9361	20.4171	22.3168	19.103	9.9166
NC_000911.1	ncl1580					59.2086	42.3384	56.7293	74.5371	78.9086	94.2094	94.6154	68.3131	90.3043	64.4827	53.3946	72.6147	24.7611	52.0899	32.9461		52.7588	82.5517	84.4109	63.4974	36.599
NC_000911.1	ncl1590					26.6865	39.2711	31.989	45.9826	44.5765	53.2357	36.5678	29.7837	35.0783	26.018	37.8855	28.1882	14.8319	10.1445	24.4765		32.6489	47.9316	33.8099	30.6972	16.4843
NC_000911.1	ncl1600					1.9894	3.6674	2.16293	5.34765	1.68136	4.0648	4.41436	0.980403	2.50633	1.44601	4.72191	2.13098	1.75011	1.25476	4.24837		2.60658	3.69794	2.6337	2.7663	2.41775
NC_000911.1	ncl1610					22.1294	17.1308	22.169	28.9754	36.2941	29.3416	32.6139	36.422	29.1186	16.1561	26.7161	20.1803	13.8743	17.5679	18.7192		20.4764	31.537	32.7182	21.0175	16.7204
NC_000911.1	ncl1620					21.1924	26.3407	20.5311	30.6	29.4796	31.2762	30.2869	35.6914	38.526	45.6772	35.845	23.7455	27.0349	22.0028	36.7049		22.6881	30.4519	34.8348	35.0892	28.5809
NC_000911.1	ncl1630					43.9679	42.7433	40.8074	65.8215	59.9185	49.149	88.5987	86.549	83.0849	45.5173	51.2682	50.0243	34.9065	42.4831	50.0708		42.5062	58.2963	86.0776	48.9366	42.4868
NC_000911.1	ncl1640					27.0326	23.3805	27.0035	38.0325	42.7219	47.8533	50.8538	39.1395	42.96	21.2879	31.6407	34.3209	16.6203	17.8286	28.2029		25.8055	42.8692	44.3177	29.0832	20.8839
NC_000911.1	ncl1650					29.3599	39.1003	35.6871	47.7132	58.7007	62.9212	41.7072	41.8643	49.8581	50.8409	55.768	48.5454	32.5118	20.9833	25.5063		34.7158	56.445	44.4765	51.7181	26.3338
NC_000911.1	ncl1670					6783.6	5845.11	6425.51	7817.1	8288.04	8318.05	11399.6	9863.81	10463.1	9653.19	8758.85	10148.8	12961.6	8384.94	8132.35		6351.4	8141.06	10575.5	9520.29	9826.3
NC_000911.1	ncl1680					225489	222411	212747	303391	319144	329685	410229	416409	437858	416339	431118	413676	538627	482829	393652		220216	317407	421499	420378	471702
NC_000911.1	ncl1690					7.34851	12.9659	4.20333	8.87853	10.2916	9.82778	5.90131	11.3476	9.22137	10.3296	0	5.87212	4.98362	3.34713	6.76939		8.17258	9.66596	8.82344	5.40059	5.03338
NC_000911.1	ncl1700					61.3129	55.4111	59.7626	47.419	73.3935	74.6839	62.3553	50.2856	54.4246	95.1649	98.6106	101.818	62.5373	62.9079	76.1785		58.8289	65.1655	55.6885	98.5312	67.2079
NC_000911.1	ncl1710					1.24295	0.817226	1.64745	3.64144	2.05027	1.66552	1.66966	2.94602	4.13331	2.59089	2.03036	3.96356	0.301133	1.41877	2.37427		1.23587	2.45241	2.91633	2.8616	1.36473
NC_000911.1	ncl1720					38.128	35.148	43.8294	61.2388	66.9676	54.8573	60.3462	57.7671	61.9445	39.5043	43.6296	39.4417	25.0983	37.6968	38.1702		39.0351	61.0212	60.0193	40.8585	33.6551
NC_000911.1	ncl1725					10.329	11.5825	8.05859	23.6235	28.2346	20.506	43.3335	30.793	42.2227	14.7633	16.7452	20.6082	7.6264	6.71847	11.3952		9.99004	24.1214	38.7831	17.3723	8.58001
NC_000911.1	ncl1730					13.5727	14.6279	12.0354	16.9652	15.1617	16.716	24.9266	23.8098	18.6493	15.1043	14.072	15.3876	13.6121	8.92417	16.6817		13.412	16.2809	22.4619	14.8546	13.0726
NC_000911.1	ncl1740					8.28523	9.27062	7.08284	18.8206	14.7382	9.63193	21.3813	17.0729	17.1323	11.613	10.3165	5.9129	5.21056	4.80684	10.8769		8.2129	14.3969	18.5288	9.2808	6.96475
NC_000911.1	ncl1750					23.2526	25.2636	23.0354	40.325	54.2938	50.5628	70.4552	73.5018	72.5836	48.5963	35.6712	34.4681	21.7232	30.8227	33.1462		23.8505	48.3939	72.1802	39.5785	28.564
NC_000911.1	ncl1780					72.5478	96.9506	85.1775	134.866	114.032	128.212	158.405	169.23	157.247	115.474	110.832	105.199	88.3162	91.1041	86.4123		84.8919	125.704	161.628	110.502	88.6109
NC_000911.1	ncl1790					71.9453	67.6941	64.2063	75.4287	73.1077	81.1391	64.798	51.6756	65.8629	60.429	78.1907	68.2786	44.6189	71.5908	73.833		67.9486	76.5585	60.7788	68.9661	63.3476
NC_000911.1	ncl1800					4.26087	10.1433	10.6284	16.3694	7.12063	11.6146	13.2884	10.1695	19.7271	7.10267	13.6685	8.65046	7.63015	15.5187	4.39302		8.34421	11.7015	14.395	9.8072	9.18063
NC_000911.1	ncr0020.ncRNA					1377.78	1172.48	1125.89	1505.37	1737.2	1674.83	1289.74	1382.25	1292.66	982.149	1065.65	1093.14	643.125	822.235	1045.42		1225.38	1639.13	1321.55	1046.98	836.928
NC_000911.1	ncr0030.ncRNA					0.154029	0	0	0.023403	0.248512	0	0	0	0	0	0.15295	0	0	0	0		0.051343	0.0906383	0	0.0509833	0
NC_000911.1	ncr0040.ncRNA					2.57307	3.81506	2.77097	5.54934	2.85108	4.49994	7.95399	3.0533	8.0343	4.79748	5.77269	6.97143	0.922441	2.49191	2.2144		3.05303	4.30012	6.3472	5.8472	1.87625
NC_000911.1	ncr0050.ncRNA					29.1668	24.832	25.7103	26.4124	24.8721	25.0125	21.5153	27.904	22.7551	22.9056	25.8906	29.671	18.5853	21.6964	25.9327		26.5697	25.4323	24.0581	26.1557	22.0715
NC_000911.1	ncr0060.ncRNA					18.6874	16.4085	16.1087	25.9821	25.5853	25.6809	34.7578	40.0798	27.5034	15.127	21.2635	16.7065	14.1676	13.3653	18.2094		17.0682	25.7494	34.1137	17.699	15.2474
NC_000911.1	ncr0070.ncRNA					157.084	172.595	143.735	200.568	187.062	196.408	141.858	133.667	133.768	187.958	193.701	185.724	137.64	177.786	177.822		157.804	194.679	136.431	189.128	164.416
NC_000911.1	ncr0075					14053.7	14877.4	13294.6	16696.6	16755.4	15848.6	18134.9	21604.2	19295.6	19139.6	16929.9	17532.4	12298.7	19197.2	19068		14075.2	16433.6	19678.2	17867.3	16854.6
NC_000911.1	ncr0080.ncRNA					49.652	71.7575	57.723	103.599	109.657	94.8354	111.451	124.355	125.279	68.5073	70.9294	60.4802	39.2524	50.6697	63.9908		59.7108	102.697	120.362	66.6389	51.3043
NC_000911.1	ncr0090.ncRNA					33.4715	29.1285	37.435	46.663	23.3105	27.9861	31.0178	28.5243	38.7685	33.3123	41.2927	49.1303	16.8627	30.0367	38.2065		33.345	32.6532	32.7702	41.2451	28.3687
NC_000911.1	ncr0100.ncRNA					81.3808	71.899	66.7319	75.1258	76.7453	74.2964	72.7887	58.2623	64.2489	52.3313	90.2595	91.6331	43.8383	62.6313	60.6699		73.3372	75.3892	65.1	78.0746	55.7132
NC_000911.1	ncr0130.ncRNA					6.15557	2.45851	4.24322	2.89123	4.06608	3.22718	5.61936	1.00192	2.28443	2.27648	2.57425	4.48856	2.5949	2.83089	4.03528		4.28577	3.39483	2.96857	3.1131	3.15369
NC_000911.1	ncr0140.ncRNA					60.1697	60.5158	52.7092	148.702	147.926	127.873	226.295	226.373	214.222	77.1911	55.0405	44.9556	53.1548	52.4307	64.0532		57.7983	141.501	222.296	59.0624	56.5462
NC_000911.1	ncr0150.ncRNA					83.2295	84.2844	65.6405	96.6441	110.605	99.4593	84.9529	111.444	106.865	75.8423	69.5571	54.669	38.8961	62.2169	81.5241		77.7181	102.236	101.087	66.6895	60.879
NC_000911.1	ncr0170.ncRNA					2.03644	5.69347	5.82202	4.65532	5.51354	2.31449	3.01892	7.52377	6.43609	2.211	2.23848	2.44319	2.66467	1.17188	2.41054		4.51731	4.16111	5.65959	2.29756	2.08236
NC_000911.1	ncr0180.ncRNA					16.455	11.7864	15.061	17.7251	19.0682	21.3205	17.3928	19.3171	22.8238	10.9794	11.5146	11.6992	3.90648	4.92967	5.34565		14.4342	19.3712	19.8446	11.3977	4.72727
NC_000911.1	ncr0190.ncRNA					33.9374	34.7018	26.4564	54.1549	60.0264	58.3023	40.7671	50.4999	55.7571	24.2246	25.9671	24.8067	10.0728	7.1485	15.0682		31.6985	57.4945	49.008	24.9995	10.7632
NC_000911.1	ncr0200.ncRNA					243.054	252.928	235.607	324.666	273.395	276.234	347.92	271.367	313.548	323.916	318.092	300.461	168.238	175.538	193.547		243.863	291.432	310.945	314.156	179.108
NC_000911.1	ncr0210.ncRNA					83.0515	66.5786	69.9942	38.7337	63.0133	60.7316	120.111	119.824	105.616	68.0459	61.3645	66.6173	10.8109	35.9344	29.0389		73.2081	54.1595	115.184	65.3425	25.2614
NC_000911.1	ncr0220.ncRNA					18.6539	18.2112	21.9527	32.8914	23.8165	22.7173	30.2455	19.8366	25.3607	27.1542	21.7856	27.1957	10.9371	15.0119	14.793		19.606	26.4751	25.1476	25.3785	13.5807
NC_000911.1	ncr0240.ncRNA					66.9291	77.8547	53.1362	149.471	133.796	121.418	284.134	299.384	353.05	80.3716	72.2527	42.5256	24.5304	41.268	53.8854		65.9733	134.895	312.189	65.0499	39.8946
NC_000911.1	ncr0250.ncRNA					28.0627	15.9332	30.4775	25.0539	35.1888	30.0449	31.2163	22.6885	28.8064	24.5136	27.1592	53.6952	21.8688	30.0726	22.6535		24.8245	30.0959	27.5704	35.1227	24.865
NC_000911.1	ncr0270.ncRNA					99.3389	85.5117	91.662	146.965	166.17	196.506	154.831	142.241	154.758	76.4342	111.869	166.288	34.6535	57.1859	66.4339		92.1708	169.88	150.61	118.197	52.7578
NC_000911.1	ncr0280.ncRNA					29.2917	29.2482	31.7814	30.0689	27.1294	30.5812	30.8298	47.6727	39.6445	30.0748	33.3794	28.365	15.9531	14.3657	32.0196		30.1071	29.2598	39.3823	30.6064	20.7795
NC_000911.1	ncr0290.ncRNA					1.29866	1.15698	1.27093	1.52336	1.35869	1.14393	0.460803	0.164474	0.381748	1.20345	1.09564	1.3487	0.863291	0.518485	0.703695		1.24219	1.34199	0.335675	1.21593	0.695157
NC_000911.1	ncr0300.ncRNA					50.377	50.4752	47.5575	70.901	73.2146	80.7678	49.3499	52.5359	51.3775	54.8931	60.9354	62.9153	17.6255	30.1654	36.9602		49.4699	74.9611	51.0878	59.5812	28.2504
NC_000911.1	ncr0310.ncRNA					116.392	100.676	97.1513	118.684	127.627	139.346	157.56	133.999	138.891	88.1305	106.64	113.154	72.3719	89.2623	86.4088		104.74	128.552	143.483	102.642	82.681
NC_000911.1	ncr0320.ncRNA					45.2583	36.1507	45.0748	47.5466	40.541	41.3358	47.1838	38.2959	35.9445	27.8651	36.6029	43.4864	15.2683	32.5183	31.5805		42.1613	43.1411	40.4747	35.9848	26.4557
NC_000911.1	ncr0330.ncRNA					24.1545	24.7068	29.5599	38.4439	36.0578	47.8818	41.6034	46.1823	40.3507	24.56	39.5129	36.5621	15.0471	25.7508	24.2285		26.1404	40.7945	42.7121	33.545	21.6755
NC_000911.1	ncr0340.ncRNA					23.5297	21.4175	19.1863	20.6796	22.0055	21.0186	22.5151	24.4856	28.2145	19.0834	26.7666	18.7575	10.6068	11.9598	21.6069		21.3778	21.2346	25.0717	21.5358	14.7245
NC_000911.1	ncr0350.ncRNA					8.79402	10.6143	9.50276	17.0241	14.3477	11.2786	17.4179	17.9263	24.2668	9.3945	9.2236	9.96932	9.33054	9.70041	16.4525		9.63703	14.2168	19.8703	9.52914	11.8278
NC_000911.1	ncr0360.ncRNA					0.262648	0.41772	0.411817	0.446796	0.512979	0.232716	1.12411	1.17157	0.628426	0.0012	0.072726	0.588132	0.097422	0.297334	0.15161		0.364062	0.397497	0.9747	0.220686	0.182122
NC_000911.1	ncr0370.ncRNA					19.4618	25.0304	21.7861	28.8291	34.9043	34.7826	34.1932	37.6308	38.6904	29.8149	28.4168	25.3235	14.5658	13.0068	21.537		22.0928	32.8387	36.8381	27.8518	16.3699
NC_000911.1	ncr0380.ncRNA					25.5945	43.8138	31.7934	42.8849	44.3134	32.0646	56.6236	59.3472	51.4504	33.7204	31.947	27.057	11.0582	21.0025	36.0134		33.7339	39.7543	55.8071	30.9081	22.6914
NC_000911.1	ncr0390.ncRNA					3.78193	4.82486	3.1823	7.38473	7.09042	7.85375	7.43248	8.61987	7.54275	2.10477	6.8965	5.79193	0	2.46865	2.5947		3.9297	7.44297	7.86503	4.93107	1.68779
NC_000911.1	ncr0400.ncRNA					19.8224	23.0894	22.3609	31.6775	29.2743	25.6434	29.0335	30.2802	35.8012	27.6961	20.7912	19.4307	18.9595	23.6944	25.136		21.7575	28.8651	31.705	22.6393	22.5966
NC_000911.1	ncr0410.ncRNA					7.60947	7.01565	8.21676	13.9743	9.87447	7.81231	14.3232	10.9487	11.8577	4.79589	14.0222	13.5301	3.29816	4.37044	6.32895		7.61396	10.5537	12.3765	10.7827	4.66585
NC_000911.1	ncr0420.ncRNA					0.022364	0.026187	0.0243	0.032999	0.02725	0.030337	0.032947	0.033953	0.023331	0.026767	0.028556	0.03045	0.026407	0.03343	0.030037		0.0242837	0.0301953	0.030077	0.028591	0.029958
NC_000911.1	ncr0430.ncRNA					17.1291	20.846	20.046	33.4565	25.1158	32.3626	50.6253	37.0793	39.2937	16.6201	21.3096	26.0489	9.80639	11.0664	10.5102		19.3404	30.3116	42.3328	21.3262	10.461
NC_000911.1	ncr0440.ncRNA					12.6388	12.4668	11.0409	24.0027	32.8179	27.8569	23.6133	31.2859	24.351	13.5124	12.4328	13.7417	4.26098	8.41221	12.0952		12.0488	28.2259	26.4168	13.2289	8.25614
NC_000911.1	ncr0450.ncRNA					174.774	217.779	199.821	305.378	240.546	249.337	278.862	250.777	282.824	144.859	208.64	202.111	124.596	161.677	193.779		197.458	265.087	270.821	185.203	160.017
NC_000911.1	ncr0460.ncRNA					111.703	101.064	105.502	127.042	147.206	142.78	175.65	159.658	195.659	125.403	149.407	126.211	61.4709	111.346	114.173		106.09	139.009	176.989	133.674	95.6633
NC_000911.1	ncr0470.ncRNA					31.1669	37.8648	33.0283	70.0736	74.02	89.6942	75.139	88.8353	86.1379	48.5583	45.0447	49.9436	16.8152	33.3926	27.6803		34.02	77.9293	83.3707	47.8489	25.9627
NC_000911.1	ncr0480.ncRNA					51.6999	77.2291	68.6167	64.5636	55.9887	53.4084	78.5347	66.0277	60.7368	106.078	66.1281	64.3984	52.6446	52.6623	78.0686		65.8486	57.9869	68.4331	78.8681	61.1252
NC_000911.1	ncr0490.ncRNA					30.5005	21.09	30.9179	54.1587	63.6552	64.0318	73.7724	89.3407	69.6226	25.2426	36.2283	32.1966	10.9469	22.5723	19.9003		27.5028	60.6152	77.5785	31.2225	17.8065
NC_000911.1	ncr0500.ncRNA					45.7268	35.8517	39.0845	52.7056	51.3348	54.125	56.0406	60.7433	50.3494	48.4932	37.5832	41.73	33.0679	35.6994	33.5398		40.221	52.7218	55.7111	42.6021	34.1024
NC_000911.1	ncr0510.ncRNA					22.2787	24.5175	38.6129	88.6987	79.4527	83.7949	83.2191	63.107	57.2127	53.9068	45.1431	28.9112	20.3106	28.2859	35.0524		28.4697	83.9821	67.8463	42.6537	27.883
NC_000911.1	ncr0520.ncRNA					22.8806	29.8682	44.7473	73.001	56.6169	50.7598	64.7803	71.8881	73.7612	34.836	19.9169	18.2404	48.1598	38.5098	27.4445		32.4987	60.1259	70.1432	24.3311	38.038
NC_000911.1	ncr0530.ncRNA					30.6216	41.3402	38.8427	18.0182	16.2092	15.3559	12.0138	11.3713	12.2536	31.0287	32.3176	27.0586	37.2891	40.7052	40.2924		36.9348	16.5278	11.8796	30.135	39.4289
NC_000911.1	ncr0540.ncRNA					38.7757	47.4674	46.2441	75.064	73.8674	74.3226	74.832	79.4952	74.9802	40.301	39.2903	32.0214	24.0262	39.4891	41.7203		44.1624	74.418	76.4358	37.2042	35.0785
NC_000911.1	ncr0550.ncRNA					12.2013	7.35564	5.23336	11.3139	8.59517	7.50925	15.0818	11.2777	21.9239	5.96046	4.26945	8.81766	3.27293	5.43947	4.79697		8.26342	9.13943	16.0945	6.34919	4.50312
NC_000911.1	ncr0560.ncRNA					113.184	66.2319	92.5051	62.0973	72.3504	72.9712	67.7416	57.5538	48.7503	50.8755	67.7962	82.02	59.723	91.6589	60.1497		90.6402	69.1397	58.0152	66.8973	70.5106
NC_000911.1	ncr0570.ncRNA					60.7774	105.334	88.1166	20.2228	20.9471	20.8191	8.4963	14.5363	12.6783	115.043	80.1008	78.3085	113.02	94.2008	119.796		84.7428	20.663	11.9036	91.1509	109.006
NC_000911.1	ncr0575.ncRNA					1275.29	1499.77	1380.84	457.772	394.654	378.031	227.108	248.712	267.105	1496.57	1449.05	1268.63	1496.06	1459.54	1482.45		1385.3	410.152	247.642	1404.75	1479.35
NC_000911.1	ncr0580.ncRNA					10.3686	12.6276	13.8801	11.8438	16.7975	11.7985	19.2798	17.4844	16.7012	8.74107	16.8066	13.1844	6.4245	14.1627	10.2505		12.2921	13.4799	17.8218	12.9107	10.2792
NC_000911.1	ncr0590.ncRNA					12.5803	7.78562	7.02861	18.4669	18.0644	16.8848	14.1266	12.6428	12.3912	11.8925	9.62442	11.6372	3.32241	5.30659	6.10832		9.13152	17.8054	13.0535	11.0514	4.91244
NC_000911.1	ncr0610.ncRNA					2.13649	1.70384	3.92406	2.81863	3.26769	3.67383	4.76209	6.20909	5.61403	3.06476	3.41935	3.31807	2.83042	1.13781	2.96061		2.58813	3.25338	5.5284	3.26739	2.30961
NC_000911.1	ncr0620.ncRNA					20.8359	16.9104	16.1677	17.7093	21.8673	25.2978	16.0088	15.3092	15.102	11.905	18.2003	16.5407	5.0198	12.1525	19.0797		17.9713	21.6248	15.4733	15.5486	12.084
NC_000911.1	ncr0630.ncRNA					56.3209	83.4157	65.3373	83.5389	83.5165	79.7948	78.5215	92.3286	81.5571	58.1855	65.5208	51.8088	46.3693	43.5173	74.6228		68.358	82.2834	84.1357	58.505	54.8365
NC_000911.1	ncr0640.ncRNA					57.5689	50.7526	51.8189	52.2273	51.967	59.1851	60.9925	50.0006	50.9188	70.6529	59.3442	70.5463	57.3742	52.9478	44.2963		53.3801	54.4598	53.9706	66.8478	51.5394
NC_000911.1	ncr0650.ncRNA					26.5934	31.4632	29.0189	46.6961	54.2348	54.9978	40.719	27.1689	39.9856	29.8788	51.6591	38.4993	14.7435	23.0458	24.0468		29.0252	51.9762	35.9578	40.0124	20.612
NC_000911.1	ncr0670.ncRNA					72.9338	75.1625	62.3882	119.635	85.7713	84.1725	69.153	61.643	70.2941	76.1665	83.587	73.3433	39.0303	68.1879	75.2101		70.1615	96.5261	67.03	77.6989	60.8094
NC_000911.1	ncr0680.ncRNA					81.1215	64.4867	62.1657	64.6931	59.5784	74.5408	45.2089	43.4589	43.3739	53.546	77.1432	68.2976	43.4164	55.062	42.9172		69.258	66.2708	44.0139	66.3289	47.1319
NC_000911.1	ncr0690.ncRNA					22.8717	28.359	32.398	25.6131	30.2965	37.5856	39.0775	22.8469	26.2115	30.8782	25.8276	23.5676	24.4183	20.3821	19.2531		27.8762	31.1651	29.3786	26.7578	21.3512
NC_000911.1	ncr0700.ncRNA					9740.81	4895.1	5998.2	2889.13	4438.13	4907.55	2137.78	2085.86	1742.74	2196.98	2499.23	3122.12	1844.33	5830.5	3799.89		6878.04	4078.27	1988.79	2606.11	3824.91
NC_000911.1	ncr0710.ncRNA					776.983	528.22	548.97	358.46	510.957	461.416	156.437	253.645	215.207	373.918	313.978	361.83	135.775	337.862	420.118		618.058	443.611	208.429	349.909	297.918
NC_000911.1	ncr0720.ncRNA					121.86	131.511	126.049	188.804	155.435	152.337	140.762	139.219	156.218	148.667	168.058	143.433	73.9299	136.178	168.333		126.473	165.525	145.4	153.386	126.147
NC_000911.1	ncr0730.ncRNA					13.4918	12.9182	14.4871	16.3633	16.5563	11.2114	20.2953	20.33	23.0706	10.8678	13.224	14.6125	8.12971	10.3075	10.6339		13.6324	14.7103	21.232	12.9014	9.69037
NC_000911.1	ncr0740.ncRNA					35.8598	56.5811	46.1389	76.5033	67.6187	85.1448	86.1814	83.2836	100.444	55.0495	51.1438	53.7622	29.0062	51.3226	49.5383		46.1933	76.4223	89.9695	53.3185	43.2891
NC_000911.1	ncr0760.ncRNA					32.2397	20.359	24.1493	31.3408	30.2191	25.9948	31.8659	40.0441	31.6341	21.0127	27.6855	16.8643	19.3287	23.8272	25.0682		25.5826	29.1849	34.5147	21.8542	22.7414
NC_000911.1	ncr0770.ncRNA					32.6432	31.8718	32.1213	61.252	61.2084	49.7903	53.3946	64.7761	63.7824	25.9938	40.3383	37.6229	18.8856	26.1473	27.0736		32.2121	57.4169	60.651	34.6516	24.0355
NC_000911.1	ncr0780.ncRNA					35.6093	26.3602	34.7029	43.471	43.447	39.8627	44.1804	45.13	34.5451	39.8126	42.377	35.5663	20.6634	34.1911	28.107		32.2241	42.2602	41.2852	39.252	27.6538
NC_000911.1	ncr0790.ncRNA					8.86897	3.99396	9.5573	17.0099	14.0778	10.8568	25.6018	11.0529	11.3374	10.2653	11.0258	10.1952	0	6.40699	6.61898		7.47341	13.9815	15.9974	10.4954	4.34199
NC_000911.1	ncr0800.ncRNA					208.055	195.328	207.798	128.083	152.873	158.809	129.487	124.215	136.544	218.905	243.819	254.785	138.62	215.104	222.331		203.727	146.588	130.082	239.17	192.018
NC_000911.1	ncr0810.ncRNA					57.8618	70.7705	56.0917	96.6059	77.9227	79.3251	67.4984	67.6545	67.9038	96.5027	62.2936	54.1279	82.5692	29.8809	49.2068		61.5747	84.6179	67.6856	70.9747	53.8856
NC_000911.1	ncr0820.ncRNA					3.18919	1.64488	1.47809	3.01242	2.18132	2.61476	4.35298	5.0992	4.81877	1.53029	2.32236	2.60976	1.17737	1.14849	0.78309		2.10405	2.60283	4.75699	2.15414	1.03632
NC_000911.1	ncr0830.ncRNA					228.32	267.394	278.221	442.299	349.39	360.217	294.606	347.074	335.025	178.994	181.369	163.335	181.561	232.876	259.856		257.978	383.969	325.568	174.566	224.764
NC_000911.1	ncr0840.ncRNA					0.142511	0.102843	0.15433	0.19321	0.092509	0.200116	0.20763	0.218779	0.089977	0.176775	0.161151	0.197934	0.16961	0.22964	0.191213		0.133228	0.161945	0.172129	0.17862	0.196821
NC_000911.1	ncr0850.ncRNA					3.15002	1.051	3.14419	5.24772	1.8314	6.42673	4.20651	3.94015	5.11117	1.99192	3.58278	4.23361	1.35711	1.71669	2.82695		2.44841	4.50195	4.41928	3.26944	1.96691
NC_000911.1	ncr0860.ncRNA					2.02823	1.35132	0.432619	3.38568	3.68032	4.5528	1.20568	5.37114	4.92938	3.83383	7.3224	1.32656	0.589606	1.79002	1.14734		1.27072	3.87293	3.8354	4.16093	1.17565
NC_000911.1	ncr0870.ncRNA					1801.29	1141.47	1528.9	1523.7	1568.85	1629.94	1692.6	1226.03	1194.85	910.951	1175.18	1292.1	1382.44	1004.56	909.061		1490.55	1574.16	1371.16	1126.08	1098.69
NC_000911.1	ncr0880.ncRNA					0.262095	1.8087	0.475067	0.497374	0.209499	0.018442	0.399618	0	0	0	0.236033	0.060033	0	0.407187	0.692613		0.848622	0.241772	0.133206	0.0986887	0.3666
NC_000911.1	ncr0890.ncRNA					117.366	143.402	126.575	207.024	229.91	237.941	209.453	239.673	231.512	148.249	126.195	106.906	91.879	102.852	115.111		129.114	224.958	226.879	127.117	103.281
NC_000911.1	ncr0900.ncRNA					47.9151	43.2769	34.4096	62.1098	44.4958	43.0868	41.6098	37.2866	47.5994	28.8403	28.0914	33.4233	17.3077	27.5576	31.903		41.8672	49.8975	42.1653	30.1183	25.5894
NC_000911.1	ncr0910.ncRNA					29.6892	27.21	23.9071	37.4154	26.9648	25.6408	33.0495	36.4593	34.7908	26.2656	24.9455	19.7533	10.1237	18.1046	14.4975		26.9355	30.007	34.7665	23.6548	14.2419
NC_000911.1	ncr0920.ncRNA					476.47	551.502	469.263	543.223	533.589	501.105	517.191	613.84	619.61	599.775	673.169	552.575	395.964	493.1	648.125		499.078	525.973	583.547	608.507	512.397
NC_000911.1	ncr0930.ncRNA					38.9884	19.7764	27.6639	23.5013	25.5681	18.0715	36.0609	22.5833	27.8569	26.8195	24.1892	33.9683	13.7798	22.538	21.9268		28.8096	22.3803	28.8337	28.3256	19.4149
NC_000911.1	ncr0940.ncRNA					0.284628	0.478503	0.803699	1.20354	1.30111	0.842507	2.32885	1.04024	1.42797	0.692648	2.64049	0.52236	0	0.414424	0.437764		0.522277	1.11572	1.59902	1.28517	0.284063
NC_000911.1	ncr0950.ncRNA					51.8473	33.4839	33.0685	23.5619	43.7746	34.1021	76.9802	38.6023	56.2138	43.9258	30.9357	40.6437	27.7142	20.529	27.8029		39.4666	33.8129	57.2654	38.5017	25.3487
NC_000911.1	ncr0960.ncRNA					46.1667	64.6019	72.5161	48.0246	43.0683	50.4138	52.7487	59.0933	52.382	46.992	46.4546	38.6203	28.1067	44.264	32.0109		61.0949	47.1689	54.7413	44.0223	34.7939
NC_000911.1	ncr0970.ncRNA					99.2309	97.8739	93.6026	100.136	103.062	121.914	137.598	127.072	143.87	102.837	132.578	99.8415	48.8476	64.6281	79.7358		96.9024	108.371	136.18	111.752	64.4038
NC_000911.1	ncr0980.ncRNA					17.5362	19.0113	10.2798	30.4558	31.3682	26.2568	37.2958	37.426	49.0233	14.1058	23.4953	14.8286	10.1297	10.7881	13.3522		15.6091	29.3603	41.2484	17.4766	11.4233
NC_000911.1	ncr1010.ncRNA					105.24	90.1444	78.5491	68.5198	111.954	103.997	105.532	84.1648	91.1765	47.3859	51.8888	39.3224	30.4984	24.532	44.4087		91.3113	94.8235	93.6243	46.199	33.1463
NC_000911.1	ncr1020.ncRNA					24.3529	29.7009	23.9771	36.7409	32.0114	34.6075	46.4634	34.4234	41.9638	29.9372	48.1324	37.5636	23.6022	28.4838	37.3712		26.0103	34.4532	40.9502	38.5444	29.8191
NC_000911.1	ncr1030.ncRNA					17.9537	14.2025	16.0153	23.107	30.4566	23.3205	32.7547	29.7403	24.744	15.4283	12.0635	13.0135	5.4493	7.37762	15.8737		16.0572	25.628	29.0797	13.5018	9.56687
NC_000911.1	ncr1050.ncRNA					3.42672	1.65749	3.34522	6.90308	7.11564	5.87912	11.1773	9.04265	8.28482	4.49153	3.53743	2.77604	3.38903	2.50885	1.3467		2.80981	6.63261	9.50159	3.60167	2.41486
NC_000911.1	ncr1060.ncRNA					7.86032	7.263	7.97962	8.68678	14.0056	11.6573	20.2347	18.1196	14.3705	10.6372	8.01701	7.8512	4.05448	6.44981	6.89933		7.70098	11.4499	17.5749	8.83514	5.80121
NC_000911.1	ncr1070.ncRNA					105.417	1.07292	107.517	96.5666	0.852669	80.2678	21.7741	82.484	53.6806	0	119.546	79.8846	94.0244	188.431	178.369		71.3355	59.229	52.6462	66.4767	153.608
NC_000911.1	ncr1071					216.536	311.694	214.977	215.332	204.762	155.571	53.2928	71.6916	78.905	197.477	162.252	152.485	208.207	307.675	411.557		247.736	191.889	67.9631	170.738	309.146
NC_000911.1	ncr1080.ncRNA					164.188	230.915	237.439	304.832	258.846	231.395	313.327	347.476	324.499	168.615	171.108	138.687	180.111	142.166	140.255		210.847	265.024	328.434	159.47	154.178
NC_000911.1	ncr1090.ncRNA					0.196117	0.207171	0.181785	0.355396	0.179178	0.215425	0.252962	0.265738	0.308629	0.235676	0.193644	0.256347	0.440925	0.481639	0.434761		0.195024	0.25	0.275776	0.228556	0.452442
NC_000911.1	ncr1100.ncRNA					24.701	28.0696	24.7454	22.965	23.0836	11.3634	19.249	14.0072	16.7117	16.9223	21.5511	25.5697	14.688	14.4024	17.8503		25.8387	19.1373	16.656	21.3477	15.6469
NC_000911.1	ncr1120.ncRNA					12.2815	12.2878	8.67245	10.3395	13.1547	22.8316	19.354	20.2043	22.0544	10.388	13.7382	12.1985	2.90263	5.75814	4.92484		11.0806	15.4419	20.5376	12.1083	4.52853
NC_000911.1	ncr1130.ncRNA					31.1981	32.7465	34.2597	58.9297	59.5522	61.2716	39.3229	57.5528	50.1261	31.8474	40.5741	37.3097	20.7318	47.4861	36.8285		32.7348	59.9178	49.0006	36.5771	35.0154
NC_000911.1	ncr1140.ncRNA					88.0205	60.2444	80.107	97.33	101.23	126.354	109.966	104.234	81.8861	71.9545	70.9593	113.048	41.1981	99.1271	75.2583		76.124	108.305	98.6953	85.3207	71.8612
NC_000911.1	ncr1150.ncRNA					27.5114	29.1099	30.6982	31.7676	27.22	20.2884	20.9051	23.9418	27.7165	24.1171	16.9698	20.4208	25.9843	18.3517	28.3821		29.1065	26.4253	24.1878	20.5026	24.2394
NC_000911.1	ncr1160.ncRNA					12.4145	8.38732	7.58332	13.0586	10.9415	11.7217	7.61846	7.45674	13.8015	11.9289	10.4838	12.4957	5.02825	7.54692	8.7258		9.46172	11.9073	9.62555	11.6361	7.10032
NC_000911.1	ncr1170.ncRNA					23.8135	16.559	21.5053	33.2284	31.1641	29.0972	20.1336	22.9992	29.4196	20.3874	25.213	27.6951	12.035	18.6136	20.8695		20.6259	31.1632	24.1841	24.4318	17.1727
NC_000911.1	ncr1180.ncRNA					19.5404	12.6764	11.7563	109.124	100.143	87.7983	94.5459	87.6761	88.0847	25.0691	26.335	27.8198	13.9632	8.96581	11.385		14.6577	99.0216	90.1022	26.408	11.438
NC_000911.1	ncr1200.ncRNA					1551.46	654.439	861.316	2530.85	2386.82	2552.58	4767.88	3715.04	3567.54	903.045	651.714	1016.39	490.228	627.561	497.137		1022.41	2490.08	4016.82	857.05	538.309
NC_000911.1	ncr1220.ncRNA					169.082	188.599	181.335	136.125	156.644	144.991	94.0982	106.066	98.1609	143.709	138.589	143.294	143.759	150.782	159.419		179.672	145.92	99.4418	141.864	151.32
NC_000911.1	ncr1230.ncRNA					287.914	222.151	229.903	240.907	247.972	256.79	227.56	183.494	221.912	372.913	510.988	492.866	199.781	315.893	319.506		246.656	248.556	210.989	458.922	278.393
NC_000911.1	ncr1240.ncRNA					8.36492	8.28277	4.25011	29.0177	33.5411	21.3915	60.0512	88.2706	88.9205	5.39584	9.85943	4.26593	10.3518	3.90075	2.89528		6.96593	27.9834	79.0808	6.50707	5.71593
NC_000911.1	ncr1250.ncRNA					36.2855	28.458	34.3321	30.0016	22.9529	28.6751	26.9571	35.7973	36.8021	31.8803	34.0281	32.7281	10.9118	17.7603	23.2392		33.0252	27.2099	33.1855	32.8788	17.3038
NC_000911.1	ncr1270.ncRNA					9.76281	12.0383	14.2905	23.5393	17.2038	12.1583	24.18	19.462	20.9766	10.5455	16.4787	15.0824	14.0377	18.7648	6.95838		12.0305	17.6338	21.5396	14.0355	13.2536
NC_000911.1	ncr1280.ncRNA					286.463	243.453	270.569	373.88	344.582	369.26	411.158	356.13	367.289	220.985	215.643	234.157	258.968	300.863	268.137		266.828	362.574	378.192	223.595	275.989
NC_000911.1	ncr1290.ncRNA					116.809	79.1204	72.9766	93.0394	83.1949	75.3835	69.2927	56.8994	78.9963	65.0173	64.2427	67.5613	52.0445	87.2776	88.049		89.6355	83.8726	68.3961	65.6071	75.7903
NC_000911.1	ncr1300.ncRNA					6.45774	8.24494	8.36988	14.3629	8.64417	14.097	15.3719	12.297	14.9426	7.49229	9.21791	13.0492	6.04311	6.60572	8.24201		7.69085	12.368	14.2038	9.91979	6.96361
NC_000911.1	ncr1310.ncRNA					229.975	183.023	219.824	178.741	156.541	187.342	184.808	147.255	131.503	129.91	107.48	146.642	114.631	145.405	89.7279		210.941	174.208	154.522	128.01	116.588
NC_000911.1	ncr1320.ncRNA					0	0	0.740708	0	0	0.39022	1.47277	0.667508	0.729621	0	0.115247	0	0	0.052832	0		0.246903	0.130073	0.956634	0.0384157	0.0176107
NC_000911.1	ncr1330.ncRNA					57.8792	38.7537	56.4498	43.6469	57.5838	58.695	55.0211	59.6979	44.0825	36.3665	49.0636	61.0632	25.1626	54.814	44.0702		51.0276	53.3086	52.9339	48.8311	41.349
NC_000911.1	ncr1340.ncRNA					11.2448	9.39109	9.8638	18.5643	11.1152	13.8244	14.3351	11.8487	11.7109	11.8507	14.5943	12.0432	2.16272	4.54008	10.4516		10.1665	14.5013	12.6315	12.8294	5.71814
NC_000911.1	ncr1350.ncRNA					388.55	570.244	470.142	486.588	711.766	641.798	310.365	457.344	431.446	391.268	303.05	227.552	155.539	164.027	302.817		476.312	613.384	399.718	307.29	207.461
NC_000911.1	ncr1360.ncRNA					3.50724	9.34907	4.9336	6.73553	5.82759	7.59196	18.3337	5.61708	10.6046	4.99791	6.90071	5.57117	3.232	3.02803	6.47112		5.92997	6.71836	11.5184	5.82327	4.24372
NC_000911.1	ncr1380.ncRNA					0.459439	0.863715	0.984092	0.251992	0.171201	0.280922	0.051778	0.044977	0.69153	0.907178	0.61363	0.263773	0.179544	0.768134	0.509544		0.769082	0.234705	0.262762	0.59486	0.485741
NC_000911.1	ncr1390.ncRNA					20.9477	32.3932	33.835	60.3576	37.0728	41.5746	105.294	85.6385	109.966	32.2086	43.4341	45.849	16.3198	25.3813	16.6662		29.0586	46.335	100.3	40.4972	19.4558
NC_000911.1	ncr1395					38.9013	53.8411	47.4432	58.548	57.6577	71.4447	56.7391	61.8692	60.9482	59.9857	52.2855	52.0061	50.3791	86.8326	75.7231		46.7285	62.5502	59.8522	54.7591	70.9783
NC_000911.1	ncr1397					30.236	20.2011	16.252	23.0603	23.5755	22.9626	35.5298	22.0444	26.0108	26.0542	32.8787	14.5119	8.28468	15.9006	11.8601		22.2297	23.1995	27.8617	24.4816	12.0151
NC_000911.1	ncr1400.ncRNA					18.3909	21.2808	17.5159	36.6531	35.7556	29.4833	36.5026	44.0138	43.9444	26.3637	23.3374	17.441	12.6745	9.41543	23.5941		19.0625	33.964	41.4869	22.3807	15.228
NC_000911.1	ncr1410.ncRNA					11.8161	18.3939	16.498	14.4146	16.568	14.844	18.747	16.9106	16.5746	15.0356	14.5352	11.7238	9.9173	12.2292	10.1935		15.5693	15.2755	17.4107	13.7649	10.78
NC_000911.1	ncr1420.ncRNA					109.386	108.263	85.4494	237.589	313.903	305.78	297.679	264.599	290.575	210.267	136.111	117.51	68.58	84.9335	150.572		101.033	285.757	284.284	154.63	101.362
NC_000911.1	ncr1430.ncRNA					0.903181	3.73015	1.59573	0.439679	7.01408	4.00062	6.9341	8.91201	2.74707	1.42246	3.19371	3.76706	1.3104	0.34609	0.368113		2.07635	3.81813	6.19773	2.79441	0.674868
NC_000911.1	ncr1440.ncRNA					136.928	118.92	134.793	136.368	82.8045	92.175	144.726	130.063	139.72	130.258	194.269	190.471	117.613	176.028	151.498		130.214	103.782	138.169	171.666	148.38
NC_000911.1	ncr1450.ncRNA					66.5529	52.5448	53.1404	59.4854	80.3258	80.5947	73.589	79.3236	73.9199	49.367	50.9957	54.0651	23.5722	39.2058	43.9951		57.4127	73.4686	75.6109	51.476	35.591
NC_000911.1	ncr1460.ncRNA					29.0262	32.8929	32.2314	61.7639	42.1373	42.7393	61.0412	44.7786	46.2078	24.8357	32.4838	28.2066	33.2025	27.1747	25.611		31.3835	48.8801	50.6759	28.5087	28.6627
NC_000911.1	ncr1470.ncRNA					1.86686	1.67911	0.991315	1.55736	1.98448	2.01412	2.46654	1.52194	1.72443	3.36793	2.39175	1.91579	1.6923	2.97127	2.69816		1.51243	1.85199	1.9043	2.55849	2.45391
NC_000911.1	ncr1480.ncRNA					16.0534	12.0558	12.6955	28.9501	21.9701	20.4931	21.271	22.7127	27.2605	16.4469	21.9931	18.925	8.79542	10.4908	11.9324		13.6016	23.8044	23.7481	19.1217	10.4062
NC_000911.1	ncr1490.ncRNA					32.856	35.0088	26.4244	45.8312	57.2686	42.4135	53.4897	63.7944	60.1643	41.3976	31.3342	29.5083	23.706	17.2888	32.3576		31.4297	48.5044	59.1495	34.08	24.4508
NC_000911.1	ncr1500.ncRNA					91.8032	89.2699	99.5775	161.985	116.343	126.095	112.949	111.542	122.802	114.47	110.056	108.083	79.1201	128.511	102.627		93.5502	134.808	115.764	110.87	103.419
NC_000911.1	ncr1510.ncRNA					16.2873	19.1571	21.1438	37.005	25.1066	25.0234	30.043	37.4246	29.8116	22.667	32.8819	41.6553	14.8691	26.6282	32.6306		18.8627	29.045	32.4264	32.4014	24.7093
NC_000911.1	ncr1520.ncRNA					1.51372	0.931172	0.803376	1.91539	0.983831	2.12353	1.87401	1.44966	1.2598	1.5473	1.49587	2.56965	0.946543	0.778011	0.389354		1.08275	1.67425	1.52782	1.87094	0.704636
NC_000911.1	ncr1525					23.207	20.299	21.6514	38.0417	46.1293	43.9179	30.4092	28.7345	31.9055	29.2368	32.0183	22.8935	8.62663	11.3823	19.5449		21.7191	42.6963	30.3497	28.0495	13.1846
NC_000911.1	ncr1530.ncRNA					26.8769	25.2818	22.0435	15.0815	17.858	17.2096	12.92	11.9302	13.1627	4.70495	13.4889	8.27788	3.6351	9.49697	11.4252		24.7341	16.7164	12.671	8.8239	8.18577
NC_000911.1	ncr1550.ncRNA					47.7062	47.0778	58.9683	77.1758	85.2255	91.4407	88.7005	80.7288	83.1334	68.8352	52.4871	58.3017	28.6949	52.2907	50.4504		51.2507	84.614	84.1876	59.8747	43.812
NC_000911.1	ncr1560.ncRNA					108.391	97.3697	107.463	102.803	90.7227	95.9172	78.7063	67.5435	72.86	81.3279	105.387	110.811	63.4093	97.3871	97.5843		104.408	96.4811	73.0366	99.1752	86.1269
NC_000911.1	ncr1570.ncRNA					316.759	331.646	320.73	383.893	384.563	383.826	406.348	340.086	387.003	302.452	302.772	336.346	192.42	278.303	299.37		323.045	384.094	377.812	313.857	256.698
NC_000911.1	ncr1580.ncRNA					244.072	295.926	275.838	456.508	405.329	409.828	312.154	320.136	288.963	204.546	241.232	237.168	234.585	263.16	253.206		271.946	423.888	307.084	227.649	250.317
NC_000911.1	ncr1590.ncRNA					126.325	127.9	124.684	210.213	206.351	212.468	165.56	142.625	187.992	117.986	183.325	134.808	41.7264	74.2525	116.059		126.303	209.677	165.392	145.373	77.3461
NC_000911.1	ncr1600.ncRNA					126.125	114.36	129.399	319.306	282.372	285.913	337.259	365.542	376.149	93.712	156.643	141.635	75.6344	75.6463	77.5968		123.295	295.864	359.65	130.663	76.2925
NC_000911.1	ncr1610.ncRNA					50.9624	43.3944	43.6077	69.6392	62.5419	54.4257	69.4675	82.549	87.9544	50.4448	54.733	57.0533	23.9357	40.05	40.9658		45.9882	62.2022	79.9903	54.077	34.9838
NC_000911.1	ncr1620.ncRNA					156.528	169.818	184.275	159.733	158.88	165.943	139.493	138.799	146.791	181.591	212.878	191.561	158.522	181.633	179.392		170.207	161.519	141.694	195.343	173.182
NC_000911.1	ncr1630.ncRNA					42.8732	34.0023	35.7179	43.0763	33.3642	32.559	36.693	43.6667	42.7873	35.351	39.4143	44.388	23.1797	28.7987	30.5426		37.5311	36.3332	41.049	39.7178	27.507
NC_000911.1	ncr1640.ncRNA					91.7252	143.982	112.68	140.355	137.937	129.455	95.2642	106.009	97.8285	154.276	186.318	140.385	107.34	113.661	137.963		116.129	135.915	99.7007	160.326	119.655
NC_000911.1	ncr1650.ncRNA					124.58	137.577	125.905	248.29	216.923	224.219	270.862	315.633	323.973	115.507	180.73	144.229	96.8068	98.6106	113.312		129.354	229.811	303.489	146.822	102.91
NC_000911.1	ncr1660.ncRNA					42.0733	29.8547	35.572	27.3768	41.4185	41.3504	33.9452	25.327	31.3557	58.4844	58.9902	63.6578	32.1731	40.911	39.0488		35.8334	36.7152	30.2093	60.3774	37.3776
NC_000911.1	ncr1670.ncRNA					22.4478	14.4908	17.8734	39.617	28.9246	27.1302	33.3013	33.4636	39.6538	24.8289	18.7181	20.5184	16.7087	21.6133	13.6542		18.2706	31.8906	35.4729	21.3551	17.3254
NC_000911.1	ncr1680.ncRNA					65.4798	54.2355	49.6145	146.728	110.513	124.114	210.301	147.424	161.169	57.7731	75.8697	69.2277	35.7503	64.6734	67.4403		56.4433	127.118	172.965	67.6235	55.9547
NC_000911.1	ncr1690.ncRNA					14.9229	18.0454	17.0595	32.0009	30.9733	28.3526	40.1607	38.1532	44.0817	23.7981	32.6347	30.0237	8.63375	23.1462	28.0941		16.676	30.4423	40.7985	28.8188	19.958
NC_000911.1	ncr1700.ncRNA					2.56343	1.7945	1.72822	2.43798	3.23107	0.942781	4.69564	2.12768	3.14878	2.90576	1.0125	2.60106	1.42751	3.78952	2.72977		2.02872	2.20394	3.32403	2.17311	2.64893
NC_000911.1	ncr1710.ncRNA					14.3782	14.1059	11.0642	24.5206	23.9235	23.9087	47.429	28.7882	44.9819	15.3098	13.0366	14.3564	9.45228	13.9873	11.1685		13.1828	24.1176	40.3997	14.2342	11.5361
NC_000911.1	ncr1720.ncRNA					0.515158	0.874844	0.748188	1.47128	1.82111	2.10088	2.27342	3.09099	2.26719	0.742305	0.972171	1.0378	0.323612	1.25658	0.838452		0.71273	1.79776	2.54387	0.917426	0.806215
NC_005231.1	ndhK2					6.92719	7.67906	6.23503	6.35948	3.8491	4.24567	5.95744	3.86959	3.40001	3.61756	4.73966	3.24538	5.0545	3.45261	6.71494		6.94709	4.81809	4.40901	3.86753	5.07402
NC_000911.1	Norf1					6196.34	4262.14	4664.13	3179.69	4263.96	4074.9	1832.2	2417.39	1959.03	2485.4	1917.64	2414.71	1323.42	2947.19	2958.77		5040.87	3839.52	2069.54	2272.59	2409.8
NC_000911.1	Norf2					130.654	125.024	150.907	214.515	222.642	216.019	288.849	305.522	272.206	169.588	114.865	128.132	111.972	163.252	144.253		135.529	217.726	288.859	137.528	139.826
NC_000911.1	Norf3					27.6636	20.1296	28.3277	27.6082	22.7724	20.958	14.0312	10.6726	15.1076	12.2046	22.0442	13.0121	7.16913	23.139	17.0415		25.3736	23.7795	13.2704	15.7536	15.7832
NC_000911.1	Norf4					77.9762	82.4533	76.4906	108.566	113.505	113.429	130.26	138.046	165.751	102.954	109.665	98.5528	44.6117	89.2158	78.5115		78.9734	111.833	144.686	103.724	70.7797
NC_000911.1	Norf5					34.9683	42.3481	35.6819	86.9026	76.8555	71.2372	105.363	94.6573	106.763	49.4108	45.4649	50.5333	27.3819	38.4771	48.7975		37.6661	78.3317	102.261	48.4696	38.2188
NC_000911.1	Norf6					178.458	191.532	162.972	240.749	262.048	281.021	270.549	247.524	266.919	164.909	167.224	149.532	84.2498	120.578	159.033		177.654	261.273	261.664	160.555	121.287
NC_000911.1	Norf7					163.193	150.09	138.169	193.519	227.676	234.166	210.506	222.477	231.349	169.141	149.793	157.263	75.6404	120.757	137.76		150.484	218.454	221.444	158.732	111.386
NC_000911.1	Norf8					37.247	33.6442	33.7783	37.1521	49.8672	44.8863	51.054	31.3746	52.0052	32.1854	27.3388	27.291	9.74511	13.8898	16.2504		34.8898	43.9685	44.8113	28.9384	13.2951
NC_000911.1	sgl0001	NA	BAA10494.1	unknown protein	hypothetical protein	3.77216	8.28449	4.97086	9.11265	5.32322	5.31279	9.79005	11.7063	12.0041	6.01323	7.32508	9.10013	2.64221	6.06506	3.80292		5.67583	6.58289	11.1668	7.47948	4.17007
NC_000911.1	sgl0002	-	BAA16723.1	unknown protein	hypothetical protein	376.471	410.032	394.95	322.729	269.462	329.767	202.182	206.026	217.924	383.039	409.994	434.725	224.202	394.671	485.593		393.818	307.319	208.711	409.253	368.155
NC_000911.1	sll0002	ponA	BAA10209.1	penicillin-binding protein 1A	penicillin-binding protein	46.0308	50.7254	47.3977	71.6138	78.5626	79.9375	90.4883	97.6858	95.5234	46.9833	52.0217	45.7678	31.5684	31.8935	36.7498		48.0513	76.7046	94.5658	48.2576	33.4039
NC_000911.1	sll0002-as					5.3e-05	0	8.5e-05	0.000931	0.001748	9.9e-05	0.000379	0.00182	0.000962	0.000272	0	0.0002	0	0	0		4.6e-05	0.000926	0.00105367	0.000157333	0
NC_000911.1	sll0005	NA	BAA10206.1	ABC1-like	hypothetical protein	34.3863	34.2191	34.2698	59.7308	67.026	71.5138	76.0507	73.8221	73.649	31.4064	39.8387	51.9635	17.5579	23.2099	24.5094		34.2917	66.0902	74.5073	41.0695	21.7591
NC_000911.1	sll0006	aspC	BAA10205.1	aspartate aminotransferase	putative aminotransferase	70.3593	69.8619	74.9806	106.12	102.23	91.4276	87.3994	103.204	98.7991	82.9974	82.9233	73.4183	59.6858	77.9372	102.158		71.7339	99.9256	96.4674	79.7797	79.927
NC_000911.1	sll0006-as					0	0	0	0	0	0	0.020681	0	9e-06	1e-05	5.6e-05	1.4e-05	0	0	0		0	0	0.00689667	2.66667e-05	0
NC_000911.1	sll0007	NA	BAA10204.1	hypothetical protein	hypothetical protein	58.7298	57.6085	53.3162	98.7361	106.924	98.3929	113.835	137.606	138.337	92.2348	77.3085	68.1313	61.384	57.1053	65.4118		56.5515	101.351	129.926	79.2249	61.3004
NC_000911.1	sll0007-as					0	0	0	0	0.05756	0.000256	0	0	0.001148	0	0.000365	0.000672	0	0	0		0	0.019272	0.000382667	0.000345667	0
NC_000911.1	sll0008	NA	BAA10203.1	unknown protein	unknown protein	16.9605	15.1246	15.8473	35.3889	24.5947	26.9903	39.5775	47.2985	39.6307	24.3952	31.8742	31.664	15.2352	16.8094	16.7979		15.9775	28.9913	42.1689	29.3112	16.2808
NC_000911.1	sll0010	NA	BAA10201.1	unknown protein	unknown protein	28.2061	32.9428	29.9953	35.2628	36.2288	23.9673	29.7235	32.8928	32.677	25.0167	31.9246	33.1086	24.0548	18.804	23.8089		30.3814	31.8196	31.7645	30.0166	22.2226
NC_000911.1	sll0010-as					1.54306	1.52506	1.59542	1.83458	2.33635	1.12203	2.4479	0.8257	2.38014	1.33749	0.684585	1.10785	3.60985	1.42555	1.55546		1.55452	1.76432	1.88458	1.04331	2.19695
NC_000911.1	sll0010-as2					5.96967	6.50217	6.84339	6.8874	10.4758	5.22788	7.34233	3.64706	6.6626	6.55038	4.41226	6.50988	12.9634	8.09726	5.69228		6.43841	7.53036	5.884	5.82417	8.91766
NC_000911.1	sll0012	-	BAA10195.1	transposase	putative transposase [ISY523f: 2482725 - 2483595]	5.14421	6.15212	4.55925	11.5345	9.8073	13.7226	11.893	12.4828	12.7534	9.12745	9.94691	8.97367	3.51907	4.34218	5.11001		5.2852	11.6881	12.3764	9.34934	4.32375
NC_000911.1	sll0016	mltA	BAA10186.1	membrane-bound lytic transglycosylase A	probable membrane-bound lytic transglycosylase A	35.871	41.0906	38.9944	31.111	27.5978	30.4511	36.1871	38.278	40.3663	23.1966	24.6879	22.2741	24.9569	24.2574	27.2528		38.652	29.72	38.2771	23.3862	25.489
NC_000911.1	sll0017	hemL	BAA10185.1	glutamate-1-semialdehyde 2%2C1-aminomutase	glutamate-1-semialdehyde aminomutase	112.679	174.04	171.154	273.27	223.525	231.823	184.022	197.066	199.17	149.374	152.492	153.977	156.34	125.161	148.559		152.625	242.872	193.419	151.948	143.354
NC_000911.1	sll0018	fbaA, fda, cbbA	BAA10184.1	fructose-1%2C6-bisphosphate aldolase	fructose-bisphosphate aldolase, class II	2009.87	2269.71	2178.12	1898.53	1534.21	1514.2	1353.57	1440.44	1333.34	1752.51	1772.59	1795.88	2369.75	2193.32	2220.55		2152.57	1648.98	1375.78	1773.66	2261.2
NC_000911.1	sll0019	NA	BAA10183.1	hypothetical protein	1-deoxy-d-xylulose 5-phosphate reductoisomerase	42.5194	57.476	55.05	68.229	63.9178	67.8007	59.1905	71.8587	63.0231	56.1249	55.0442	46.3766	46.0248	48.831	57.2543		51.6818	66.6492	64.6908	52.5153	50.7033
NC_000911.1	sll0020	clpC	BAA10182.1	ATP-dependent Clp protease regulatory subunit	ATP-dependent Clp protease ATPase subunit	768.525	731.522	764.593	1134.02	1278.83	1278.16	1261.09	1362.76	1254.66	774.216	718.059	753.046	621.414	662.148	630.595		754.88	1230.34	1292.84	748.44	638.053
NC_000911.1	sll0020-as					1.6e-05	0	1.3e-05	3e-06	0.012144	0.027536	0.07208	0.011827	0.011073	3.5e-05	1.8e-05	2.5e-05	0	0.010616	0		9.66667e-06	0.0132277	0.03166	2.6e-05	0.00353867
NC_000911.1	sll0021	NA	BAA10181.1	unknown protein	probable exonuclease	51.2113	53.7101	51.7903	74.4506	79.1036	75.2594	74.819	82.9195	77.1732	63.9091	61.064	55.5109	42.6758	48.7329	56.5182		52.2372	76.2712	78.3039	60.1613	49.309
NC_000911.1	sll0022	NA	BAA10179.1	unknown protein	unknown protein	90.975	119.808	101.843	92.8591	103.253	86.8305	68.9222	115.752	92.8451	109.845	63.333	61.3865	75.1047	76.4335	105.573		104.209	94.3142	92.5063	78.1882	85.7037
NC_000911.1	sll0023	NA	BAA10178.1	hypothetical protein	hypothetical protein	62.0034	61.1304	57.7388	44.7394	39.1273	34.0079	39.227	49.0323	40.3625	43.4705	48.9693	50.9197	34.438	63.5826	67.8078		60.2909	39.2916	42.8739	47.7865	55.2761
NC_000911.1	sll0023-as					0.009093	0	0.015156	0	0.02997	0	0.059937	0	0.00821	0.026368	0.00037	0.034645	0.009214	0.040624	0.017504		0.008083	0.00999	0.0227157	0.020461	0.0224473
NC_000911.1	sll0024	NA	BAA10177.1	unknown protein	unknown protein	66.7505	53.4295	54.9928	48.0026	42.1796	40.2666	42.3349	47.6951	43.2417	44.1106	55.2022	58.4495	29.4207	57.2558	47.4619		58.3909	43.483	44.4239	52.5874	44.7128
NC_000911.1	sll0024-as					36.4664	36.9979	41.9121	39.9453	27.3641	32.7653	33.7383	31.8329	35.804	34.9063	44.1607	33.8537	15.6914	29.8427	28.3374		38.4588	33.3582	33.7918	37.6402	24.6238
NC_000911.1	sll0026	ndhF4	BAA10809.1	NADH dehydrogenase subunit 5	NADH dehydrogenase subunit 5 (involved in constitutive, low affinity CO2 uptake)	79.3433	102.759	103.339	83.2187	79.3074	81.8374	78.4285	77.0845	73.5857	59.2756	85.9888	88.6535	72.9593	70.1696	66.1331		95.1471	81.4545	76.3662	77.9726	69.754
NC_000911.1	sll0026-as					0.00025	0	0	0	0	0	0	0.00561	0	0.000397	0.009789	0	0	0	0		8.33333e-05	0	0.00187	0.00339533	0
NC_000911.1	sll0027	ndhD4	BAA10808.1	NADH dehydrogenase subunit 4	NADH dehydrogenase subunit 4 (involved in constitutive, low affinity CO2 uptake)	55.9241	66.9784	65.8729	55.2886	45.076	48.8325	41.8755	49.1828	48.6102	53.3454	65.2103	58.6941	47.0222	48.2335	50.8608		62.9251	49.7324	46.5562	59.0833	48.7055
NC_000911.1	sll0027-as					39.4426	48.73	43.6598	37.8416	31.2796	35.9856	29.6154	30.6315	41.1847	30.5129	55.1823	51.1271	33.553	35.9823	38.2626		43.9441	35.0356	33.8105	45.6074	35.9326
NC_000911.1	sll0030	cmpR	BAA10802.1	CmpR	cmp operon transcriptional regulator, LysR family protein	5.56395	3.6342	4.43987	6.7404	5.28391	6.11081	6.92093	4.27319	7.47587	5.42776	6.12739	7.22958	4.49813	4.27618	4.44542		4.54601	6.04504	6.22333	6.26158	4.40658
NC_000911.1	sll0031	NA	BAA10799.1	unknown protein	hypothetical protein	34.6046	39.9329	38.2785	45.3298	38.5305	40.7969	44.2443	53.4546	48.8404	35.8437	40.1157	34.8117	25.5885	33.1053	36.9682		37.6053	41.5524	48.8464	36.9237	31.8873
NC_000911.1	sll0033	crtH	BAA10798.1	unknown protein	carotene isomerase	24.0646	31.7939	31.1532	24.74	23.8172	25.0291	21.5038	21.6347	22.726	29.1585	30.9132	27.8789	31.2933	25.562	28.1475		29.0039	24.5287	21.9548	29.3169	28.3343
NC_000911.1	sll0034	NA	BAA10797.1	unknown protein	putative carboxypeptidase	25.9669	29.8417	29.9453	42.4659	33.6365	32.2653	35.5169	33.6483	40.9205	28.1966	34.0829	32.3674	21.0004	25.1422	31.5248		28.5846	36.1225	36.6952	31.549	25.8891
NC_000911.1	sll0036	NA	BAA10795.1	hypothetical protein	hypothetical protein	11.4272	17.3832	14.7717	27.0276	23.2171	24.9525	46.1095	44.1862	43.5185	16.7394	18.4374	19.0321	17.5697	13.0322	13.7618		14.5274	25.0657	44.6047	18.0696	14.7879
NC_000911.1	sll0037	NA	BAA10794.1	unknown protein	hypothetical protein	62.8762	81.9452	79.6806	49.6785	40.6232	43.2906	59.6777	51.5442	62.5146	56.0446	52.9089	52.367	59.4846	63.3321	72.0218		74.834	44.5307	57.9122	53.7735	64.9462
NC_000911.1	sll0038	pixG, pisG, taxP1, rer1	BAA10790.1	PatA subfamily	positive phototaxis protein, two-component response regulator PatA subfamily	228.171	232.333	229.867	217.019	230.767	225.25	140.154	194.54	170.363	214.987	194.967	192.74	148.799	190	231.144		230.124	224.345	168.352	200.898	189.981
NC_000911.1	sll0039	pixH, pisH	BAA10789.1	CheY subfamily	positive phototaxis protein, two-component response regulator CheY subfamily	182.336	207.004	189.529	197.154	204.22	195.112	172.693	209.502	193.118	203.715	244.86	231.186	139.523	230.135	271.579		192.956	198.829	191.771	226.587	213.746
NC_000911.1	sll0040	pixI, pisI	BAA10788.1	unknown protein	positive phototaxis protein, homologous to chemotaxis protein CheW	335.848	321.252	337.789	318.823	381.369	401.717	312.44	314.012	303.203	298.978	342.274	336.33	203.782	290.549	318.783		331.63	367.303	309.885	325.861	271.038
NC_000911.1	sll0041	pixJ1, pisJ1, taxD1	BAA10787.2	tsr or%3B CheD	phytochrome-like photoreceptor protein for positive phototaxis	136.633	140.063	131.65	106.592	110.674	107.37	76.3944	95.7498	89.5295	116.791	127.047	121.005	97.3918	107.346	127.197		136.115	108.212	87.2245	121.614	110.645
NC_000911.1	sll0042	pixJ2, pisJ2	BAA10786.1	methyl-accepting chemotaxis protein II	methyl-accepting chemotaxis protein for positive phototaxis	75.3243	89.0693	74.7354	68.1788	62.6759	62.1552	63.3904	61.2603	68.001	50.7984	70.1126	68.5602	36.9525	46.1369	60.0536		79.7096	64.3367	64.2172	63.1571	47.7143
NC_000911.1	sll0043	pixL, taxAY1, hik18	BAA10785.1	CheA like protein	positive phototaxis protein, homologous to chemotaxis protein CheA, two-component hybrid histidine kinase	58.1443	64.442	65.0187	53.4927	58.158	58.4449	37.2173	51.274	42.4492	56.6649	65.3242	61.1934	34.9325	35.9304	41.6101		62.535	56.6985	43.6468	61.0608	37.491
NC_000911.1	sll0043-as					0.000861	0	0	0	0	0	0	0	1.2e-05	0	0	0.003267	0	0	0		0.000287	0	4e-06	0.001089	0
NC_000911.1	sll0044	-	BAA10784.1	unknown protein	unknown protein	42.5735	50.6875	52.881	48.1672	36.5912	40.7532	40.9087	40.3238	49.7849	51.8514	73.1439	67.4975	32.7703	43.9291	44.1249		48.714	41.8372	43.6725	64.1643	40.2748
NC_000911.1	sll0045	spsA	BAA10782.1	sucrose phosphate synthase	sucrose phosphate synthase	14.1731	14.2102	14.2919	22.4633	19.0665	19.939	31.4024	29.161	30.0403	14.2187	13.2518	11.9593	9.17816	10.7331	11.7974		14.2251	20.4896	30.2012	13.1433	10.5696
NC_000911.1	sll0047	ycf12	BAA10780.1	unknown protein	hypothetical protein YCF12	315.96	294.558	303.077	287.803	260.382	259.961	204.654	187.288	191.721	229.682	317.034	299.761	185.706	262.05	297.283		304.532	269.382	194.554	282.159	248.346
NC_000911.1	sll0048	NA	BAA10779.1	unknown protein	unknown protein	129.359	137.837	123.1	204.628	240.9	245.632	207.971	249.752	237.021	171.227	137.343	129.383	74.3829	113.532	121.203		130.099	230.387	231.581	145.984	103.039
NC_000911.1	sll0051	NA	BAA10300.1	hypothetical protein	hypothetical protein	404.152	417.719	417.779	282.746	307.337	315.809	201.303	256.35	221.342	352.71	258.282	274.277	293.433	365.08	426.576		413.217	301.964	226.332	295.09	361.696
NC_000911.1	sll0053	accC	BAA10298.1	biotin carboxylase	biotin carboxylase	54.8168	78.4136	69.2002	79.9014	71.3893	66.5792	45.0182	55.3391	49.5775	70.9494	72.2078	54.7578	62.6888	58.103	73.6498		67.4769	72.6233	49.9783	65.9717	64.8138
NC_000911.1	sll0055	0	BAA10296.1	processing protease	processing protease	40.096	44.138	38.1365	59.7644	72.5833	64.1774	55.0513	64.8053	70.0575	44.9603	43.0289	41.4265	24.2439	36.4163	44.0357		40.7902	65.5084	63.3047	43.1386	34.8986
NC_000911.1	sll0057	grpE	BAA10291.1	heat shock protein%3B GrpE	heat shock protein GrpE	0	0	0	0	0	0	0	0	0	0	0	0	0	0	0		0	0	0	0	0
NC_000911.1	sll0058	dnaK1	BAA10290.1	DnaK protein	DnaK protein 1, heat shock protein 70, molecular chaperone	58.9618	71.3224	66.7024	76.0506	83.9298	89.6351	82.4804	98.7692	87.3349	51.4274	67.9569	66.811	43.6628	42.0737	45.8204		65.6622	83.2052	89.5282	62.0651	43.8523
NC_000911.1	sll0060	NA	BAA10289.1	unknown protein	hypothetical protein	13.2234	11.2015	9.96932	13.7866	10.8341	11.5933	18.1103	17.5224	19.4902	10.4609	15.7282	16.4664	7.41037	7.58992	9.87556		11.4647	12.0713	18.3743	14.2185	8.29195
NC_000911.1	sll0062	NA	BAA10284.1	unknown protein	hypothetical protein	49.686	73.0332	58.009	131.925	124.074	113.58	136.666	165.958	164.101	75.7901	72.2577	66.4046	63.5176	57.6837	74.6984		60.2427	123.193	155.575	71.4841	65.2999
NC_000911.1	sll0063	-	BAA10283.1	unknown protein	hypothetical protein	34.331	45.797	43.3227	78.4986	77.5858	67.5748	95.4314	95.3798	102.074	38.2741	46.7581	43.8277	30.8248	36.7536	42.2429		41.1503	74.5531	97.6284	42.9533	36.6071
NC_000911.1	sll0063a	-			#N/A	16.0196	17.4918	15.131	26.3948	21.8858	18.2881	23.8721	21.8373	24.6165	20.6573	24.2106	25.3326	11.4485	14.2389	19.0794		16.2141	22.1896	23.442	23.4002	14.9223
NC_000911.1	sll0064	-	BAA10282.1	unknown protein	periplasmic protein, putative polar amino acid transport system substrate-binding protein	49.3949	65.9465	61.8016	28.9731	24.5421	23.7171	28.2287	26.9429	27.3485	39.595	39.619	40.4108	37.1933	32.5702	40.3086		59.0476	25.7441	27.5067	39.8749	36.6907
NC_000911.1	sll0065	ilvN	BAA10276.1	acetolactate synthase	acetolactate synthase small subunit	130.025	148.292	132.633	186.658	143.086	162.864	154.725	176.163	184.252	176.238	158.58	135.538	95.5269	121.899	163.55		136.983	164.203	171.713	156.785	126.992
NC_000911.1	sll0066	NA	BAA10275.1	unknown protein	unknown protein	38.6743	34.9077	34.2836	56.4218	47.2107	47.7342	67.608	72.2896	75.6431	44.9346	48.9241	35.6435	28.7694	31.7518	40.4265		35.9552	50.4555	71.8469	43.1674	33.6492
NC_000911.1	sll0067	-	BAA10274.1	glutathione S-transferase	glutathione S-transferase	72.4496	73.7323	59.9638	92.9263	98.0979	100.973	98.1463	115.264	111.434	71.2692	79.9541	73.0259	52.3883	69.2638	63.9418		68.7152	97.3325	108.282	74.7497	61.8646
NC_000911.1	sll0067-as					37.4298	48.2899	40.5153	45.9719	52.2929	62.4056	62.4945	68.6769	67.8127	44.9138	39.2568	44.8934	30.8761	44.0486	41.2453		42.0784	53.5568	66.328	43.0214	38.7233
NC_000911.1	sll0068	-	BAA10273.1	unknown protein	unknown protein	53.8843	58.1204	53.6987	62.3127	67.9456	67.0076	58.2971	71.4333	69.1641	57.1563	67.4971	63.2303	43.4722	54.7612	61.2748		55.2345	65.7553	66.2982	62.6279	53.1694
NC_000911.1	sll0069	-	BAA10272.1	unknown protein	hypothetical protein	30.0095	28.7932	31.4092	57.2903	50.9747	49.5006	55.6137	59.7793	54.2393	45.3174	47.4312	46.7202	30.0878	33.2016	39.0526		30.0706	52.5885	56.5441	46.4896	34.114
NC_000911.1	sll0070	purU	BAA10270.1	phosphoribosylglycinamide formyltransferase	phosphoribosylglycinamide formyltransferase	40.0689	45.6577	35.1997	52.3642	48.5174	44.5734	41.0966	41.1998	40.1938	41.9389	41.9956	40.8989	41.815	40.5354	46.9229		40.3088	48.485	40.8301	41.6111	43.0911
NC_000911.1	sll0071	-	BAA10269.1	unknown protein	hypothetical protein	12.5099	12.9298	11.4462	16.8837	14.991	16.6776	16.5621	15.0063	15.517	12.5821	14.99	16.4394	7.11683	15.683	15.683		12.2953	16.1841	15.6951	14.6705	12.8276
NC_000911.1	sll0072	-	BAA10268.1	unknown protein	hypothetical protein	18.6618	17.5984	20.5519	24.8261	21.9667	24.0043	25.4316	19.5668	22.0783	19.6277	27.0925	27.9551	15.9522	17.33	19.9607		18.9374	23.599	22.3589	24.8917	17.7476
NC_000911.1	sll0078	thrS	BAA10559.1	threonyl-tRNA synthetase	threonyl-tRNA synthetase	79.9358	85.4843	85.054	107.539	112.113	114.777	110.223	112.871	121.131	79.8966	99.1715	92.5252	49.9166	75.7433	80.07		83.4914	111.477	114.741	90.5311	68.5766
NC_000911.1	sll0080	argC	BAA10557.1	N-acetyl-gamma-glutamyl-phosphate reductase	N-acetyl-gamma-glutamyl-phosphate reductase	157.832	191.823	187.01	195.449	198.613	201.766	171.602	182.504	180.251	149.531	150.046	159.366	130.639	139.416	163.372		178.888	198.609	178.119	152.981	144.476
NC_000911.1	sll0080-as					0.397624	0.323054	0.168458	1.20767	0.497885	0.752249	1.32178	0.592609	0.360394	0.408517	0.29199	0.23638	0.023676	0.374867	0		0.296379	0.819269	0.758261	0.312296	0.132848
NC_000911.1	sll0082	NA	BAA10552.1	unknown protein	hypothetical protein	47.6215	34.6577	35.8442	78.7346	84.1485	79.4112	78.858	80.3488	76.5642	46.287	53.9608	47.5558	30.3938	34.2935	48.4591		39.3744	80.7648	78.5903	49.2679	37.7155
NC_000911.1	sll0082-as					14.2024	18.6736	18.6759	26.831	21.5483	19.0542	24.4799	29.6681	31.2972	27.5446	23.8877	21.5289	11.5989	15.6675	17.965		17.184	22.4778	28.4817	24.3204	15.0772
NC_000911.1	sll0083	gmhA	BAA10549.1	phosphoheptose isomerase	phosphoheptose isomerase	184.745	255.133	246.915	423.328	349.549	335.358	379.509	437.072	410.986	306.217	216.928	215.439	228.931	267.027	278.687		228.931	369.412	409.189	246.195	258.215
NC_000911.1	sll0083-as					0.001063	0.009491	0.186889	0	0.00345	2.19982	0.006925	0.075653	0.628976	0.001144	0	0.001952	0.001365	0	0.001095		0.0658143	0.734423	0.237185	0.001032	0.00082
NC_000911.1	sll0084	hisB	BAA10548.1	imidazoleglycerol-phosphate dehydratase%3B histidinol-phosphatase	putative phosphatase	41.9846	63.6527	54.2426	123.487	84.1825	81.5538	100.883	116.937	124.901	85.2393	67.3067	56.2865	75.6612	62.5663	74.1991		53.2933	96.4076	114.24	69.6108	70.8089
NC_000911.1	sll0085	-	BAA10547.1	unknown protein	unknown protein	10.8861	14.7839	13.0667	20.7537	16.7208	18.7699	23.8199	23.9937	28.3931	12.7549	17.9003	16.1334	12.6435	13.9398	15.2548		12.9122	18.7481	25.4022	15.5962	13.946
NC_000911.1	sll0086	-	BAA10546.1	hypothetical protein	putative arsenical pump-driving ATPase	45.7999	44.5225	45.9345	129.804	129.485	138.159	135.55	135.703	136.507	41.7685	59.6842	66.0795	31.5566	44.1505	43.635		45.419	132.483	135.92	55.844	39.7807
NC_000911.1	sll0088	-	BAA10541.1	unknown protein	hypothetical protein	99.5377	93.1806	88.7489	220.528	211.278	195.979	256.254	313.764	264.066	82.5428	70.1276	75.3917	60.5998	87.7313	86.571		93.8224	209.262	278.028	76.0207	78.3007
NC_000911.1	sll0088-as					138.536	142.221	124.514	239.016	259.864	237.099	250.776	284.927	268.529	122.863	123.352	102.628	72.8664	102.384	137.552		135.09	245.326	268.077	116.281	104.268
NC_000911.1	sll0088-as2					4.53196	5.10924	5.59997	9.0442	8.79626	8.4332	8.81963	9.15585	11.0119	6.10227	4.34617	4.65121	4.90028	3.87077	4.55119		5.08039	8.75789	9.66246	5.03322	4.44075
NC_000911.1	sll0092	NA	BAA10655.1	transposase	putative transposase [ISY391c: 2997600 - 2998989]	9.32785	3.32888	7.48786	12.365	19.0158	15.6983	24.8438	11.3962	15.8936	7.21172	7.425	10.9928	3.44085	6.72255	7.75594		6.71487	15.693	17.3778	8.54317	5.97311
NC_000911.1	sll0094	hik37	BAA10647.1	sensory transduction histidine kinase	two-component sensor histidine kinase	28.5808	26.9851	28.4768	33.982	33.8345	32.4225	48.1729	53.494	52.9551	34.6322	33.0079	35.2542	17.6994	40.8005	42.3003		28.0142	33.413	51.5407	34.2981	33.6001
NC_000911.1	sll0095	NA	BAA10646.1	ABC1-like	hypothetical protein	12.5278	12.4482	10.969	15.4085	13.9003	14.1859	13.4705	13.4224	15.2565	13.005	16.0995	14.8752	5.47473	9.19771	12.232		11.9817	14.4982	14.0498	14.6599	8.96813
NC_000911.1	sll0096	NA	BAA10645.1	unknown protein	hypothetical protein	23.4486	28.9631	26.5045	35.1302	37.8634	36.768	32.289	40.5213	35.7113	28.2148	23.9053	20.5217	20.2219	23.0194	29.85		26.3054	36.5872	36.1739	24.2139	24.3638
NC_000911.1	sll0098	NA	BAA10642.1	hypothetical protein	hypothetical protein	101.049	116.466	108.243	146.802	178.784	172.435	126.743	139.195	129.535	143.822	126.305	124.1	89.4095	99.8189	115.815		108.586	166.007	131.824	131.409	101.681
NC_000911.1	sll0099	cbiE, cbiT, cobL	BAA10641.1	precorrin-6y methylase	precorrin-6y C5, 15-methyltransferase (decarboxylating)	4.09531	4.24485	4.79321	9.53691	7.94666	8.89729	11.4796	11.4786	11.4195	6.58533	6.30325	6.51692	3.08914	5.066	6.44831		4.37779	8.79362	11.4592	6.4685	4.86782
NC_000911.1	sll0100	ama	BAA10640.1	N-acyl-L-amino acid amidohydrolase	N-acyl-L-amino acid amidohydrolase	19.1241	21.5869	19.1793	36.8182	38.2053	36.3069	46.2245	48.2155	47.914	23.0753	22.2951	17.6523	14.4017	16.8398	20.5491		19.9634	37.1102	47.4513	21.0076	17.2635
NC_000911.1	sll0101	NA	BAA10639.1	unknown protein	unknown protein	56.0981	42.8812	47.5083	42.9002	39.5566	32.0158	38.322	35.6932	33.8272	29.0894	31.1491	41.5411	24.6022	36.3909	31.0274		48.8292	38.1575	35.9475	33.9266	30.6735
NC_000911.1	sll0102	NA	BAA10636.1	unknown protein	hypothetical protein	28.6697	36.6602	35.5641	50.7667	53.0949	54.5347	39.6513	49.0401	42.0134	43.274	33.8528	32.9848	34.1012	38.5539	40.6034		33.6313	52.7988	43.5683	36.7039	37.7528
NC_000911.1	sll0103	NA	BAA10635.1	unknown protein	hypothetical protein	62.5306	61.4318	63.7198	115.719	132.24	121.727	117.181	145.265	124.293	80.3857	65.2866	62.4656	45.788	57.5418	61.347		62.5607	123.228	128.913	69.3793	54.8923
NC_000911.1	sll0107	eda	BAA10632.1	4-hydroxy-2-oxoglutarate aldolase	KHG/KDPG aldolase	28.2771	33.1031	31.6648	29.7982	34.5055	28.4978	38.2931	32.7875	33.5514	29.6344	31.987	26.8283	19.4415	19.9813	22.1243		31.015	30.9339	34.8773	29.4832	20.5157
NC_000911.1	sll0107-as					0	0	0	0	0	0	0	0	0	0	0	0	0	0	0		0	0	0	0	0
NC_000911.1	sll0107-as2					0	0	0	0	0	0	0	0	0	0	0	0	0	0	0		0	0	0	0	0
NC_000911.1	sll0108	amt1	BAA10631.1	ammonium/methylammonium permease	ammonium/methylammonium permease	2551.98	2571.02	2644.63	2073.52	2370.65	2398.98	2469.18	1855.08	1851.05	1356.82	998.485	1078.79	1117.72	1141.64	1058.34		2589.21	2281.05	2058.44	1144.7	1105.9
NC_000911.1	sll0108-as					4e-06	2e-06	9e-06	0.007671	4e-06	4e-06	6e-06	0	0	0	8e-06	0	0	0	0		5e-06	0.00255967	2e-06	2.66667e-06	0
NC_000911.1	sll0109	aroH	BAA10628.1	chorismate mutase	chorismate mutase	112.713	132.961	128.381	134.624	127.203	127.3	128.518	124.717	128.838	152.912	116.897	114.121	88.8867	148.558	149.26		124.685	129.709	127.357	127.977	128.902
NC_000911.1	sll0135	NA	BAA18570.1	hypothetical protein	putative 5'-methylthioadenosine phosphorylase	65.7553	70.3667	78.4137	172.468	135.72	138.783	223.951	256.83	255.404	89.1936	93.9024	91.1534	73.6538	88.6102	98.2775		71.5119	148.99	245.395	91.4165	86.8472
NC_000911.1	sll0136	pepP	BAA18569.1	aminopeptidase P	aminopeptidase P	75.0827	76.9432	74.3705	155.497	147.429	147.652	172.501	188.536	186.038	97.1597	81.4615	81.589	58.517	64.3395	78.4039		75.4655	150.193	182.358	86.7367	67.0868
NC_000911.1	sll0140	NA			unknown protein	2.69766	2.72627	2.39957	5.68217	2.20767	2.92543	7.27037	2.87297	3.85421	3.5296	5.95568	2.63886	0.895299	2.83072	2.04447		2.60783	3.60509	4.66585	4.04138	1.9235
NC_000911.1	sll0141	-	BAA18563.1	hypothetical protein	hypothetical protein	10.8422	14.7702	12.873	24.4256	27.4641	27.1918	45.368	39.5945	37.1239	11.3781	16.9402	14.8662	8.68913	8.42994	12.4995		12.8285	26.3605	40.6955	14.3949	9.87284
NC_000911.1	sll0142	NA	BAA18562.1	cation or drug efflux system protein	probable cation efflux system protein	18.7343	17.4641	17.448	26.7096	31.7504	31.5403	35.7796	34.0269	34.9436	16.2099	17.5037	14.8464	11.7741	11.0066	12.361		17.8821	30.0001	34.9167	16.1867	11.7139
NC_000911.1	sll0142-as					0	0.000139	0	0	0.00068	0.000141	0	0.004194	0.001846	0	0	0	0	0	0		4.63333e-05	0.000273667	0.00201333	0	0
NC_000911.1	sll0144	pyrH	BAA18558.1	uridine monophosphate kinase	uridine monophosphate kinase	76.3103	114.316	95.0649	75.4104	68.4219	72.083	60.197	65.376	68.7946	88.5899	98.6037	92.0332	74.6248	72.6874	95.0218		95.2303	71.9718	64.7892	93.0756	80.778
NC_000911.1	sll0145	frr, rrf	BAA18557.1	ribosome releasing factor	ribosome releasing factor	231.015	284.607	269.629	247.137	262.061	255.401	177.432	226.323	196.059	211.487	253.654	248.187	211.418	231.412	268.088		261.75	254.867	199.938	237.776	236.973
NC_000911.1	sll0145-as					0.038596	4e-06	0.009229	0.003816	0.009145	4.1e-05	6.8e-05	5.7e-05	0.017445	4.9e-05	4.1e-05	2e-05	0	0	0		0.015943	0.004334	0.00585667	3.66667e-05	0
NC_000911.1	sll0146	natC	BAA18556.1	high-affinity branched-chain amino acid transport protein%3B BraE	Integral membrane protein of the ABC-type, Nat permease for neutral amino acids	55.4873	51.6716	52.946	50.3696	41.4171	39.5784	47.2945	45.7658	44.7658	44.1233	57.5624	57.1458	39.1822	52.026	56.8299		53.3683	43.7884	45.942	52.9438	49.3461
NC_000911.1	sll0147	NA	BAA18555.1	unknown protein	hypothetical protein	41.06	41.1774	41.223	38.0446	44.4529	42.4821	27.5799	30.3504	29.9362	38.5005	39.8077	39.5477	30.5885	33.7045	31.9436		41.1534	41.6598	29.2888	39.2853	32.0789
NC_000911.1	sll0148	NA	BAA18554.1	unknown protein	hypothetical protein	100.282	110.507	96.6657	119.635	133.047	126.75	100.646	117.236	110.339	102.355	104.593	93.2217	66.497	75.8994	94.0078		102.485	126.477	109.407	100.057	78.8014
NC_000911.1	sll0148-as					0.000153	0	0	4.3e-05	1.8e-05	2.4e-05	0.017111	2.8e-05	9e-05	6.1e-05	3.3e-05	0	0	0.006134	0.030512		5.1e-05	2.83333e-05	0.005743	3.13333e-05	0.0122153
NC_000911.1	sll0149	NA	BAA18553.1	unknown protein	hypothetical protein	64.5758	78.319	74.4508	88.6486	87.5247	78.8411	99.2835	101.861	110.11	76.6552	76.4574	73.7097	47.7663	57.7176	69.1187		72.4485	85.0048	103.752	75.6074	58.2009
NC_000911.1	sll0154	NA	BAA10078.1	hypothetical 35.6 kD protein	hypothetical protein	83.7987	88.1834	83.3023	80.5598	78.1807	84.7518	70.8642	81.2349	75.7047	74.5572	84.4854	90.8996	60.7633	79.7389	87.1989		85.0948	81.1641	75.9346	83.3141	75.9004
NC_000911.1	sll0156	NA	BAA10075.1	unknown protein	unknown protein	140.235	144.415	135.359	196.093	256.228	245.671	176.469	223.405	188.019	151.668	156.095	131.884	72.4384	103.315	128.994		140.003	232.664	195.964	146.549	101.583
NC_000911.1	sll0156-as					0	9.2e-05	0.000242	0	0.000148	0.00118	0.024647	0	0.021443	3.3e-05	0.004162	0	0	0	0		0.000111333	0.000442667	0.0153633	0.00139833	0
NC_000911.1	sll0157	-	BAA10074.1	unknown protein	hypothetical protein	35.8139	32.6754	29.3108	78.1345	71.8206	75.3845	86.928	87.9783	93.3445	42.7492	63.7401	66.7858	30.009	29.6553	36.9598		32.6	75.1132	89.4169	57.7584	32.208
NC_000911.1	sll0158	glgB	BAA10073.1	1%2C4-alpha-glucan branching enzyme	1,4-alpha-glucan branching enzyme	84.869	107.848	105.593	112.756	97.9327	100.233	103.624	117.444	114.743	81.9823	77.467	77.1654	85.4357	77.0801	75.517		99.4368	103.641	111.937	78.8716	79.3443
NC_000911.1	sll0160	-	BAA10072.1	unknown protein	hypothetical protein	55.5295	60.6472	60.5664	56.5245	50.7695	47.4427	49.0762	66.8502	63.0004	56.5062	39.7071	34.4692	49.8802	43.9036	49.5092		58.9144	51.5789	59.6423	43.5608	47.7643
NC_000911.1	sll0161	NA	BAA10068.1	transposase	putative transposase [ISY523p: 2328180 - 2329050]	0.219818	0.227813	0.526287	2.72775	1.69443	1.76987	2.47153	2.71779	2.99649	1.17569	0.601147	1.00111	1.20107	0.315473	1.02168		0.324639	2.06402	2.7286	0.925979	0.846072
NC_000911.1	sll0162	NA	BAA10065.1	unknown protein	hypothetical protein	26.7219	28.8261	24.3171	31.1746	36.9967	33.5482	41.7318	51.8274	49.3642	24.4497	28.0415	27.7094	12.3846	17.8687	23.6742		26.6217	33.9065	47.6411	26.7336	17.9758
NC_000911.1	sll0163	NA	BAA10064.1	beta transducin-like protein	WD-repeat protein	38.1832	39.8188	38.2182	51.5201	55.1056	54.8677	57.816	62.5505	59.3069	37.9428	39.7445	36.2528	27.0437	32.0437	32.9632		38.7401	53.8311	59.8912	37.98	30.6835
NC_000911.1	sll0163-as					0.003832	0	1e-06	1e-05	0.000171	7.4e-05	0.017167	0.011667	1.8e-05	0	7.3e-05	6e-06	0	0	0		0.00127767	8.5e-05	0.00961733	2.63333e-05	0
NC_000911.1	sll0163-as2					0	0	0	0	2e-06	3e-06	0	0	0	0.002938	0	0	0	0	0		0	1.66667e-06	0	0.000979333	0
NC_000911.1	sll0166	cobA/hemD	BAA10063.1	uroporphyrin-III synthase	a fusion protein between uroporphyrinogen-III C-methyltransferase (CobA/CorA) and uroporphyrinogen-III synthase (HemD)	40.0294	44.6911	41.8261	49.7815	52.9413	50.0942	56.8435	63.061	61.9797	44.2143	43.6935	40.274	30.5968	32.0359	41.7794		42.1822	50.939	60.6281	42.7273	34.804
NC_000911.1	sll0167	-	BAA10062.1	unknown protein	unknown protein	65.188	76.7889	72.7519	86.548	84.7431	87.2374	88.2422	93.7523	90.8008	79.516	70.0199	61.4493	55.1073	65.1678	63.9011		71.5763	86.1762	90.9318	70.3284	61.392
NC_000911.1	sll0168	NA	BAA10061.1	hypothetical protein	hypothetical protein	51.9257	56.7659	52.1167	46.1921	41.2495	37.6146	53.2624	55.6005	59.097	60.2847	58.664	61.9208	28.0406	62.7117	81.9931		53.6027	41.6854	55.9866	60.2898	57.5818
NC_000911.1	sll0169	zipN	BAA10060.1	unknown protein	cell division protein Ftn2 homolog	130.237	129.73	124.731	186.463	195.626	190.394	221.314	265.123	251.754	124.723	112.848	102.472	92.6131	93.1756	112.851		128.233	190.828	246.064	113.348	99.5467
NC_000911.1	sll0170	dnaK2	BAA10059.1	DnaK protein	DnaK protein 2, heat shock protein 70, molecular chaperone	1051.58	1080.15	1015.3	1262.01	1304.73	1293.6	1016.52	1150.48	1039.16	1055.69	1197	1097.1	678.415	868.028	1013.1		1049.01	1286.78	1068.72	1116.6	853.18
NC_000911.1	sll0170-as					195.274	176.651	159.46	315.543	309.801	275.269	275.891	308.678	312.649	170.541	223.629	192.721	120.881	127.154	132.658		177.128	300.204	299.073	195.63	126.898
NC_000911.1	sll0171	-	BAA10058.1	aminomethyltransferase	probable aminomethyltransferase	26.4384	25.5932	23.8977	33.1755	33.3079	38.1666	47.4016	39.3219	43.5706	24.4531	24.5731	25.6975	20.939	30.4152	30.7697		25.3098	34.8833	43.4314	24.9079	27.3746
NC_000911.1	sll0172	NA	BAA10057.1	unknown protein	periplasmic protein, function unknown	91.3728	76.2387	74.7095	65.2624	69.1106	63.538	90.5571	71.2565	75.6242	85.107	74.2215	68.0397	52.0967	60.8589	60.2636		80.7737	65.9703	79.1459	75.7894	57.7397
NC_000911.1	sll0173	vgb	BAA10056.1	virginiamycin B hydrolase%3B Vgb	virginiamycin B hydrolase, periplasmic protein	75.2692	60.2937	68.5609	52.7921	63.4781	66.6698	83.1966	64.9456	73.6633	59.9669	55.8913	61.5492	47.8994	56.4088	47.7275		68.0413	60.98	73.9351	59.1358	50.6786
NC_000911.1	sll0174	-	BAA10055.1	unknown protein	hypothetical protein	30.8022	31.0402	29.1913	34.2493	33.3821	31.3598	44.3711	32.4188	39.5883	24.7005	28.5248	33.0135	22.5737	28.3932	24.9165		30.3446	32.9971	38.7927	28.7463	25.2945
NC_000911.1	sll0174-as					0	0	0	0	0	0	0	0	0	0	0	0	0	0	0		0	0	0	0	0
NC_000911.1	sll0174-as2					0	0.04346	3.1e-05	0	0	0	0	0	6e-06	0	0	0	0	0	0		0.014497	0	2e-06	0	0
NC_000911.1	sll0175	NA	BAA10054.1	putative%3B ORF1	hypothetical protein	9.32301	9.98899	10.2431	14.7294	13.6768	18.3366	18.5051	16.5626	18.5001	10.8995	12.4953	13.9386	7.17666	9.77596	10.5899		9.85171	15.581	17.8559	12.4445	9.18083
NC_000911.1	sll0176	NA	BAA10052.1	unknown protein	hypothetical protein	11.0784	12.3535	11.7953	24.8287	17.2515	12.9827	35.8893	25.1082	31.5871	12.4527	16.8287	14.2769	7.84113	11.0599	11.733		11.7424	18.3543	30.8616	14.5194	10.2113
NC_000911.1	sll0177	NA	BAA10051.1	unknown protein	hypothetical protein	25.3171	26.3954	29.9221	28.3393	25.4691	27.5464	33.5005	25.9377	32.3062	26.1784	29.6636	29.2898	17.602	25.023	26.1121		27.2115	27.1183	30.5815	28.3773	22.9124
NC_000911.1	sll0177-as					0	0	0	0	0.385846	0.013299	0.121386	0.189092	0.021163	0	0	0	0	0	0		0	0.133048	0.110547	0	0
NC_000911.1	sll0178	NA	BAA10440.1	unknown protein	hypothetical protein	15.8206	13.2845	15.4487	34.4343	36.0991	37.9219	51.5472	41.2565	45.2155	14.5837	17.892	21.0563	8.57805	13.4282	12.3176		14.8513	36.1518	46.0064	17.844	11.4413
NC_000911.1	sll0179	gltX	BAA10429.1	glutamyl-tRNA synthetase	glutamyl-tRNA synthetase	30.3136	39.4458	38.8511	78.3957	76.9019	83.9676	128.644	122.53	126.677	49.1515	57.9827	53.2583	35.4288	30.6248	34.8225		36.2035	79.7551	125.95	53.4642	33.6254
NC_000911.1	sll0180	NA	BAA10427.1	unknown protein	hypothetical protein	154.275	167.321	159.577	161.403	175.439	164.23	144.703	175.702	157.903	140.465	123.364	125.13	111.474	134.949	167.604		160.391	167.024	159.436	129.653	138.009
NC_000911.1	sll0181	-	BAA10425.1	unknown protein	unknown protein	20.9832	10.0621	15.3026	27.9387	12.8552	15.9436	38.2199	20.3107	18.2532	13.879	12.511	31.9182	10.622	26.4221	14.73		15.4493	18.9125	25.5946	19.4361	17.258
NC_000911.1	sll0182	-	BAA10424.1	ABC transporter	ABC transporter ATP-binding protein	29.2666	30.4554	31.1153	45.0876	41.5366	40.8605	51.2477	48.37	51.8298	27.6022	29.3695	30.6467	17.081	23.8142	25.4217		30.2791	42.4949	50.4825	29.2061	22.1056
NC_000911.1	sll0182-as					0	0	0	8e-05	0.002127	0.002638	4.5e-05	0	0.000296	0	0	0	0	0	0		0	0.001615	0.000113667	0	0
NC_000911.1	sll0183	NA	BAA10422.1	hypothetical protein	hypothetical protein	71.495	89.88	78.7511	177.908	156.669	156.416	219.536	260.613	260.641	87.8308	93.9645	75.7271	58.0621	71.6423	87.206		80.042	163.664	246.93	85.8408	72.3035
NC_000911.1	sll0184	sigC	BAA10419.1	RNA polymerase sigma factor	group2 RNA polymerase sigma factor SigC	49.8353	47.2119	45.2032	105.29	125.077	119.384	140.847	154.78	153.164	55.8999	53.0832	50.7679	26.2312	37.9305	45.2203		47.4168	116.584	149.597	53.2504	36.4607
NC_000911.1	sll0184-as					0.01176	0.034798	0.012588	0.027552	0.018331	0.03462	0.027107	0.035352	0.199754	0.055474	0.042552	0.015234	0.021978	0.024019	0.017147		0.0197153	0.0268343	0.0874043	0.0377533	0.021048
NC_000911.1	sll0185	NA	BAA10417.1	unknown protein	hypothetical protein	124.688	151.785	148.351	307.441	296.272	296.091	361.553	439.507	435.623	81.3916	70.9102	64.6068	102.732	101.959	103.767		141.608	299.935	412.228	72.3028	102.819
NC_000911.1	sll0188	NA	BAA10409.1	unknown protein	unknown protein	56.1936	66.7664	59.9647	124.1	123.436	114.796	182.114	174.02	188.229	74.3981	75.7142	66.5227	57.742	48.6458	63.2484		60.9749	120.777	181.454	72.2116	56.5454
NC_000911.1	sll0188-as					0.004211	0.00171	0.003255	0.002645	0.004958	0.009363	0.002387	0.005903	0.006022	0.009048	0.00293	0.001142	0.002651	0	0		0.00305867	0.00565533	0.00477067	0.00437333	0.000883667
NC_000911.1	sll0189	NA	BAA10408.1	hypothetical protein	hypothetical protein	43.3688	51.4385	47.6343	76.8372	70.6256	74.6087	100.268	79.8734	108.766	57.9528	74.6795	63.3523	35.9401	34.1117	36.1355		47.4805	74.0238	96.3026	65.3282	35.3958
NC_000911.1	sll0191	-	BAA10239.1	unknown protein	unknown protein	33.2796	29.691	26.3843	47.6662	56.6234	50.9261	70.123	72.3711	65.9915	37.4746	35.1002	37.8969	17.2951	32.5604	29.5013		29.785	51.7386	69.4952	36.8239	26.4522
NC_000911.1	sll0191-as					0.009014	0.070957	2.16091	0.042739	0.071751	0.055464	0.030855	0.11064	0.101334	0.018784	0.036236	0.004648	0.0429	0.038468	0.057023		0.746959	0.0566513	0.080943	0.0198893	0.0461303
NC_000911.1	sll0192	NA	BAA10236.1	unknown protein	hypothetical protein	5.84375	5.88009	3.61372	5.08003	7.23102	5.62535	9.35502	6.6481	7.03027	5.68291	5.46761	4.30852	2.50534	3.46368	5.05026		5.11252	5.9788	7.6778	5.15301	3.6731
NC_000911.1	sll0194	ycf43	BAA10232.1	hypothetical protein	putative sec-independent protein translocase	50.1707	45.707	46.6113	81.2382	78.1997	77.3409	82.4007	99.1563	87.0107	56.2802	53.4018	43.846	33.7431	43.1784	55.4336		47.4964	78.9263	89.5226	51.176	44.1184
NC_000911.1	sll0195	NA	BAA10231.1	ATP-dependent proteinase%3B BsgA	probable ATP-dependent protease	21.1991	24.8246	22.5413	45.2122	36.0407	37.6847	58.3996	52.6546	57.9639	29.9232	35.4495	33.5943	26.7807	30.9508	43.6774		22.855	39.6459	56.3394	32.989	33.803
NC_000911.1	sll0198	NA	BAA10229.1	unknown protein	hypothetical protein	54.3652	48.1922	48.1663	73.2691	68.0716	72.8749	95.2833	102.514	96.0508	57.3435	65.7759	56.7682	36.6633	70.4547	80.2787		50.2412	71.4052	97.9493	59.9625	62.4656
NC_000911.1	sll0199	petE	BAA10227.1	plastocyanin	plastocyanin	1710.83	2000.04	1928.3	1849.06	1807.12	1776.86	1462.35	1704.41	1655.91	1564.89	1344.18	1293.28	1041.4	1069.58	1321.57		1879.72	1811.01	1607.56	1400.78	1144.18
NC_000911.1	sll0200	-	BAA10226.1	transposase	putative transposase [ISY100s: 2524547 - 2525492]	14.0965	16.0746	12.7462	31.9816	25.311	23.2291	26.5718	22.2668	17.1457	13.8466	16.843	8.85676	2.75398	11.6866	13.2774		14.3058	26.8406	21.9948	13.1821	9.23931
NC_000911.1	sll0201	-	BAA10225.1	transposase	putative transposase [ISY100s: 2524547 - 2525492]	8.75696	4.95074	6.58217	12.9544	11.6538	10.8832	20.8835	12.3585	12.743	6.99111	6.71797	10.6457	2.23861	8.85445	4.77558		6.76329	11.8305	15.3283	8.11826	5.28955
NC_000911.1	sll0202	-			glucose inhibited division protein	67.2788	69.4224	66.53	108.187	114.115	110.159	106.221	122.657	111.112	62.1931	63.1114	59.2839	40.8136	58.4228	59.3122		67.7437	110.82	113.33	61.5294	52.8495
NC_000911.1	sll0204	-	BAA10221.1	glucose inhibited division protein A	glucose inhibited division protein	36.5506	43.6245	39.7477	83.9162	72.1727	74.1138	95.8482	99.5361	100.143	44.2677	44.064	37.7703	36.9714	33.3419	38.8042		39.9743	76.7342	98.5089	42.034	36.3725
NC_000911.1	sll0204-as					12.0728	11.5578	8.43276	23.3644	20.6156	20.3417	18.5874	20.5827	26.6978	11.2176	12.3492	10.6413	4.0913	6.36755	6.87122		10.6878	21.4406	21.956	11.4027	5.77669
NC_000911.1	sll0204-as2					0.000607	0.001572	0	8.3e-05	0.046299	0.00017	0.001481	0.052751	0.096886	0.008983	0	8e-06	0	0	0		0.000726333	0.0155173	0.0503727	0.002997	0
NC_000911.1	sll0205	NA	BAA10220.1	unknown protein	hypothetical protein	59.7517	49.0814	51.7173	85.1267	76.2448	75.9166	104.962	89.5672	95.1759	50.3844	49.9315	56.7211	32.0452	55.2974	37.0367		53.5168	79.096	96.5685	52.3457	41.4598
NC_000911.1	sll0207	rfbA	BAA10218.1	glucose-1-phosphate thymidylyltransferase	glucose-1-phosphate thymidylyltransferase	26.5232	30.0278	29.394	30.3112	31.1027	28.7986	31.1005	28.5646	32.1944	26.735	32.0644	35.3175	16.2775	25.421	28.4755		28.6483	30.0708	30.6198	31.3723	23.3913
NC_000911.1	sll0207-as					2.75663	2.54317	3.02894	4.93128	3.08538	3.41371	10.5549	4.57372	7.63259	2.22594	4.70229	3.40844	1.37591	2.94244	2.68731		2.77625	3.81012	7.58706	3.44556	2.33522
NC_000911.1	sll0207-as2					0.012312	0.005291	0.004537	0	0	0.030294	0	0.001654	0.000398	0	0.042262	0.004558	0	0.021704	0.001977		0.00738	0.010098	0.000684	0.0156067	0.00789367
NC_000911.1	sll0207-as3					11.1219	16.7026	9.88108	12.3561	12.0736	12.3529	11.15	11.357	14.5119	11.2938	12.5965	8.40254	5.64763	6.11084	9.19045		12.5685	12.2609	12.3396	10.7643	6.98297
NC_000911.1	sll0207-as4					15.9148	23.9755	11.7501	16.415	16.0325	13.9363	12.7973	12.4261	14.3546	14.8912	16.0412	9.97152	8.58049	9.93307	11.6759		17.2135	15.4613	13.1927	13.6346	10.0632
NC_000911.1	sll0208	NA	BAA10217.1	hypothetical protein	hypothetical protein	265.984	294.225	288.336	508.238	546.464	551.788	594.766	612.316	621.664	318.231	297.135	295.026	245.015	271.257	294.875		282.848	535.497	609.582	303.464	270.382
NC_000911.1	sll0209	NA	BAA10216.1	hypothetical protein	hypothetical protein	52.1333	72.8274	63.7044	115.815	100.217	101.949	111.892	118.045	123.914	79.4456	82.4094	83.595	70.15	89.2234	88.3083		62.8884	105.994	117.95	81.8167	82.5605
NC_000911.1	sll0209-as					0.050782	0.006332	0.007339	0.005996	0.0091	0.00608	0.020724	8.6e-05	0.009399	0.009642	0.009506	0.000162	0.101514	0.000436	0		0.0214843	0.00705867	0.0100697	0.00643667	0.0339833
NC_000911.1	sll0209-as2					2.1872	3.64915	3.34341	5.4635	4.20468	5.00822	5.69377	5.06828	5.69039	2.64058	4.48296	4.87522	2.41687	2.30394	3.00628		3.05992	4.89213	5.48415	3.99958	2.5757
NC_000911.1	sll0210	uppP	BAA10212.1	hypothetical protein	bacitracin resistance protein	15.3242	16.8784	17.0502	22.3299	16.0452	15.9372	26.4019	21.8735	28.2765	13.2384	18.5852	15.9605	11.1547	15.4793	17.062		16.4176	18.1041	25.5173	15.928	14.5653
NC_000911.1	sll0216	NA	BAA16732.1	hypothetical protein	hypothetical protein	33.0406	33.9547	33.493	47.9233	50.9525	44.2444	62.4451	56.9813	64.2286	29.9483	39.7014	36.5984	25.0018	30.4409	37.4348		33.4961	47.7067	61.2183	35.4161	30.9591
NC_000911.1	sll0217	-	BAA16730.1	potential FMN-protein	flavoprotein	65.6498	68.2462	66.0866	101.213	102.032	104.672	151.106	142.893	154.527	81.3138	84.7337	76.475	31.4909	54.5114	63.6706		66.6609	102.639	149.509	80.8408	49.891
NC_000911.1	sll0217-as					0.000888	0	0.020243	0.208126	0.00209	0.018308	0.007843	0.004597	0.001783	0.001531	0.001036	0.003006	0	0	0		0.00704367	0.0761747	0.004741	0.00185767	0
NC_000911.1	sll0217-as2					0.359247	0	6.78975	56.1806	12.0889	19.3814	24.1457	13.579	8.28572	4.08529	4.30812	2.00617	0	0	0		2.383	29.217	15.3368	3.46653	0
NC_000911.1	sll0218	-	BAA16729.1	unknown protein	hypothetical protein	6.39278	7.02229	3.67313	6.49274	5.64121	5.02514	14.9949	10.7983	9.79766	4.58885	4.72182	3.92647	3.55056	4.19159	3.45343		5.69607	5.71969	11.8636	4.41238	3.73186
NC_000911.1	sll0219	NA	BAA16728.1	potential FMN-protein	flavoprotein	8.51843	9.56922	8.60517	9.05911	8.81701	10.6158	16.1439	15.9817	14.7751	7.93786	6.31509	7.41657	5.35227	6.43797	6.79126		8.89761	9.4973	15.6336	7.22317	6.19383
NC_000911.1	sll0219-as					0	0	0	0	0	0	0	0	0.078899	0	0	0	0	0	0		0	0	0.0262997	0	0
NC_000911.1	sll0220	glmS	BAA16727.1	L-glutamine:D-fructose-6-P amidotransferase	L-glutamine:D-fructose-6-P amidotransferase	49.8583	61.589	54.8352	92.6231	82.1615	77.6937	114.08	115.062	116.736	57.9495	62.8226	61.0087	53.6279	39.7843	53.2531		55.4275	84.1594	115.293	60.5936	48.8884
NC_000911.1	sll0221	bcp	BAA16726.1	bacterioferritin comigratory protein	bacterioferritin comigratory protein	45.224	48.3352	48.6777	63.2387	56.0438	59.4547	93.5055	90.3186	101.583	47.9833	51.1351	54.4139	37.7755	47.4688	50.8434		47.4123	59.5791	95.1356	51.1774	45.3625
NC_000911.1	sll0222	phoA	BAA16722.1	alkaline phosphatase	putative purple acid phosphatase	62.7126	76.5033	65.5495	63.1323	58.7171	54.5524	39.2409	40.3327	48.7973	67.7425	88.5759	80.2334	54.9278	71.9981	81.4562		68.2551	58.8006	42.7903	78.8506	69.4607
NC_000911.1	sll0223	ndhB	BAA16721.1	NADH dehydrogenase subunit 2	NADH dehydrogenase subunit 2	298.872	401.245	379.723	317.261	313.428	320.762	320.951	337.781	314.523	295.94	308.357	300.652	279.066	258.931	251.237		359.947	317.151	324.419	301.649	263.078
NC_000911.1	sll0223-as					22.1559	20.037	21.4128	16.9195	14.2981	0.514491	18.1331	15.0836	16.6298	15.5978	14.8882	18.8572	0.002623	10.6403	19.2084		21.2019	10.5774	16.6155	16.4477	9.95044
NC_000911.1	sll0224	-	BAA16714.1	hypothetical protein	amino-acid ABC transporter binding protein	58.2128	73.9163	69.3549	53.077	61.5535	62.6528	54.9084	50.1513	51.1851	37.9295	37.3067	29.1481	55.6884	62.5669	65.8095		67.1613	59.0944	52.0816	34.7948	61.355
NC_000911.1	sll0224-as					3e-06	0.08272	0.023717	0.102776	0.110062	0	0.21768	0.031324	4.5e-05	0	0	0	0	0	0.001428		0.03548	0.070946	0.0830163	0	0.000476
NC_000911.1	sll0225	NA	BAA16713.1	unknown protein	unknown protein	10.3808	10.4748	10.7781	11.0063	11.1726	11.9877	11.5949	10.5205	10.0281	7.88497	7.86119	8.67955	9.04434	8.24412	8.8817		10.5446	11.3888	10.7145	8.1419	8.72338
NC_000911.1	sll0225-as					1.82183	1.26683	2.19239	4.25526	5.92935	4.00775	5.3283	4.14979	4.7259	3.57062	4.06281	3.32109	2.28025	3.72789	3.93542		1.76035	4.73079	4.73466	3.65151	3.31452
NC_000911.1	sll0226	ycf4	BAA16712.1	hypothetical protein	photosystem I assembly related protein	185.278	217.679	204.974	171.817	155.084	165.139	156.037	165.704	182.098	189.627	215.303	213.605	132.144	194.709	203.672		202.644	164.013	167.946	206.179	176.842
NC_000911.1	sll0227	ppiB	BAA16711.1	peptidyl-prolyl cis-trans isomerase B	peptidyl-prolyl cis-trans isomerase B, periplasmic protein	124.729	149.116	144.1	150.251	143.183	144.25	146.103	147.666	163.709	123.134	145.747	134.124	112.68	128.227	131.991		139.315	145.894	152.493	134.335	124.299
NC_000911.1	sll0227-as					0.183167	0.012221	0	0.170024	0.00011	0.118931	0.064557	0.026193	0.100395	0.010854	0	0.051342	0.028789	0.0562	0.000896		0.0651293	0.096355	0.063715	0.020732	0.0286283
NC_000911.1	sll0228	speB1	BAA16710.1	arginase	arginase	67.9248	77.0413	76.3584	87.3382	72.0131	77.267	78.5953	72.2766	88.5447	78.7762	83.6953	82.5374	65.6348	55.185	66.6596		73.7748	78.8728	79.8055	81.6696	62.4931
NC_000911.1	sll0230	NA	BAA16706.1	hypothetical protein	hypothetical protein	104.322	127.94	117.502	158.681	170.775	168.68	170.86	214.197	186.632	147.012	118.39	110.526	85.2438	107.407	153.884		116.588	166.045	190.563	125.309	115.511
NC_000911.1	sll0236	NA	BAA17966.1	unknown protein	unknown protein	16.259	18.9712	19.4195	28.102	26.9699	29.1374	31.6587	34.8849	30.8511	18.4555	23.204	21.4226	15.556	20.056	16.9541		18.2166	28.0698	32.4649	21.0273	17.522
NC_000911.1	sll0237	NA	BAA17964.1	unknown protein	unknown protein	11.9355	13.5562	13.0298	24.4832	19.5447	22.2062	19.0333	21.9022	23.4113	17.1772	15.3126	16.8252	12.6676	10.4722	14.4533		12.8405	22.078	21.4489	16.4383	12.531
NC_000911.1	sll0238	-	BAA17963.1	unknown protein	unknown protein	4.98729	6.13794	4.87234	9.78868	6.31257	6.61497	9.83902	7.11119	8.13319	5.88448	8.01777	7.94414	3.3594	4.50583	6.38649		5.33252	7.57207	8.36113	7.28213	4.75057
NC_000911.1	sll0238-as					0	0	0	0	0	0	0	0	0	0	0	0	0	0	0		0	0	0	0	0
NC_000911.1	sll0240	NA	BAA17962.1	ABC transporter	ABC transporter ATP-binding protein	10.2028	11.4417	13.3678	18.4094	19.6018	18.8156	22.6431	20.3833	19.7687	17.1869	14.6493	10.1145	9.51952	7.9104	11.3076		11.6708	18.9423	20.9317	13.9836	9.57919
NC_000911.1	sll0241	NA	BAA17961.1	unknown protein	unknown protein	35.1224	40.4002	40.1932	49.7535	70.6115	77.53	34.7337	45.4537	42.0695	59.5734	54.7747	45.4198	16.3642	24.6774	35.8944		38.5719	65.965	40.7523	53.256	25.6453
NC_000911.1	sll0242	NA	BAA17960.1	unknown protein	unknown protein	16.0733	11.3053	12.3407	16.034	19.7933	17.7376	18.7595	20.0274	17.7647	16.4284	16.7713	15.868	7.87772	12.4621	13.5959		13.2398	17.8549	18.8506	16.3559	11.3119
NC_000911.1	sll0243	-	BAA17959.1	unknown protein	unknown protein	19.3516	19.089	15.8416	18.9752	29.4727	26.7877	23.9914	23.398	24.0293	21.1058	18.3063	23.9595	7.892	15.8712	13.3748		18.094	25.0785	23.8063	21.1239	12.3793
NC_000911.1	sll0244	galE	BAA17951.1	UDP-glucose 4-epimerase	UDP-glucose 4-epimerase	17.7819	27.3013	22.7879	29.7336	25.1429	24.1596	22.3873	30.7802	24.7852	20.0894	19.8932	16.9819	15.6619	14.6234	20.9714		22.6237	26.3453	25.9842	18.9881	17.0856
NC_000911.1	sll0245	NA	BAA17950.1	hypothetical protein	probable GTP binding protein	42.8584	49.0046	46.3946	59.8647	50.5979	51.8834	60.126	59.9579	60.754	59.7735	51.412	52.3957	44.5288	38.5594	49.786		46.0858	54.1153	60.2793	54.527	44.2914
NC_000911.1	sll0247	isiA	BAA17948.1	iron-stress chlorophyll-binding protein	iron-stress chlorophyll-binding protein, homologous to psbC (CP43)	84.1933	60.6435	62.4267	24.1905	25.9839	25.2772	22.5629	17.6807	19.6157	25.9718	33.1541	31.26	57.4208	153.874	166.149		69.0878	25.1506	19.9531	30.1286	125.815
NC_000911.1	sll0247-as					0	0.014063	0.026985	0.05265	0	0.056718	0	0.054662	0.029097	0.043236	0	0	0	0	0		0.0136827	0.036456	0.0279197	0.014412	0
NC_000911.1	sll0247-as2					0	0.11146	0.356721	6.58409	0	6.03653	0	1.94357	0.359033	0.910606	0	0	0	0	0		0.15606	4.20687	0.767534	0.303535	0
NC_000911.1	sll0248	isiB	BAA17947.1	flavodoxin	flavodoxin	13.107	7.02159	10.1473	1.31936	2.22401	0.511265	4.66012	2.15257	2.29788	2.09252	3.71937	3.05643	14.0521	29.5017	28.2149		10.092	1.35154	3.03686	2.95611	23.9229
NC_000911.1	sll0249	NA	BAA17946.1	hypothetical protein	hypothetical protein	6.50351	3.80462	3.87187	2.21002	1.69612	2.747	6.6307	4.07243	2.68083	1.49322	3.47048	2.2908	6.87997	8.72094	11.7897		4.72667	2.21771	4.46132	2.41817	9.13019
NC_000911.1	sll0250	dfp	BAA17944.1	pantothenate metabolism flavoprotein	pantothenate metabolism flavoprotein	22.6689	30.4398	24.9268	39.89	34.9076	32.0234	40.8267	51.6139	52.4504	29.5133	35.1625	32.2844	19.6082	21.4069	33.0426		26.0118	35.607	48.297	32.3201	24.6859
NC_000911.1	sll0252	NA	BAA17938.1	unknown protein	unknown protein	42.3977	47.4963	41.7102	56.5234	55.3869	59.8719	85.4738	85.9126	89.1596	41.043	54.0047	47.3272	36.8757	32.7946	45.1369		43.8681	57.2607	86.8487	47.4583	38.2691
NC_000911.1	sll0253	-	BAA17935.1	unknown protein	hypothetical protein	411.325	402.053	386.597	163.699	246.089	250.733	61.8014	96.0452	73.8261	248.315	170.999	164.837	95.3325	182.869	212.745		399.991	220.174	77.2242	194.717	163.649
NC_000911.1	sll0254	NA	BAA17934.1	unknown protein	probable phytoene dehydrogenase Rieske iron-sulfur component	81.5679	81.9638	80.0108	57.7505	65.2163	64.0799	44.7195	48.1036	49.4059	57.5906	49.5822	52.0149	36.8077	53.8269	59.5936		81.1808	62.3489	47.4096	53.0626	50.0761
NC_000911.1	sll0257	NA	BAA18515.1	hypothetical protein	hypothetical protein	11.1894	14.6328	11.641	18.0154	20.0415	22.1506	29.0484	38.0515	32.7488	12.7399	17.0099	13.1686	10.1256	10.577	13.8493		12.4878	20.0692	33.2829	14.3061	11.5173
NC_000911.1	sll0257-as					12.8976	17.3827	14.4783	14.6869	23.6311	18.4801	14.0987	15.964	16.096	17.4575	23.5334	16.1985	10.5223	18.267	18.1803		14.9195	18.9327	15.3862	19.0631	15.6565
NC_000911.1	sll0258	psbV	BAA18512.1	cytochrome c550	cytochrome c550	1222.42	1434.04	1306.32	818.872	938.371	921.046	518.738	598.621	578.227	1640.14	1403.07	1339.89	1523.28	1744.62	1763.54		1320.93	892.763	565.195	1461.03	1677.15
NC_000911.1	sll0260	NA	BAA18507.1	hemolysin	hypothetical protein	25.3226	29.4119	26.8095	36.8211	37.5928	39.7359	43.1748	43.0144	43.0194	21.4096	28.7935	27.1102	21.7501	22.0844	25.5442		27.1813	38.0499	43.0695	25.7711	23.1263
NC_000911.1	sll0261	NA	BAA18503.1	potassium channel	hypothetical protein	18.2361	16.6654	13.595	25.5632	32.0702	29.1551	47.0196	47.2677	45.8473	20.2836	17.202	16.0151	7.10767	9.15878	9.89973		16.1655	28.9295	46.7115	17.8336	8.72206
NC_000911.1	sll0262	desD	BAA18502.1	delta-6 desaturase	acyl-lipid desaturase (delta 6)	39.9531	71.5799	66.9613	59.3612	54.2385	49.3373	40.9459	47.1871	50.0088	41.3633	52.2319	50.1849	64.1394	50.771	49.3177		59.4981	54.3123	46.0473	47.9267	54.7427
NC_000911.1	sll0263	NA	BAA18501.1	unknown protein	unknown protein	17.5426	22.9259	23.8762	20.2973	18.0452	15.2535	12.503	15.8449	14.2734	16.3372	19.5345	17.2646	19.2884	13.3028	16.0404		21.4483	17.8653	14.2071	17.7121	16.2105
NC_000911.1	sll0263-as					0	0	0	0	0	0	0	0	0	0	0.000118	0	0	0	0		0	0	0	3.93333e-05	0
NC_000911.1	sll0264	NA	BAA18500.1	unknown protein	probable dioxygenase Rieske iron-sulfur component	33.4079	34.3057	29.5191	48.5742	53.6357	51.9685	50.5496	56.1226	51.1876	35.6834	27.0923	27.1399	14.9766	28.6524	26.6211		32.4109	51.3928	52.6199	29.9718	23.4167
NC_000911.1	sll0265	-	BAA18499.1	unknown protein	unknown protein	10.7767	7.25499	6.83758	13.6673	11.6099	12.4337	15.3715	14.6443	12.6461	10.2659	10.2985	10.7559	4.424	10.8916	11.5405		8.28975	12.5703	14.2206	10.4401	8.95202
NC_000911.1	sll0266	NA	BAA18498.1	unknown protein	unknown protein	9.99674	13.679	11.4262	16.5182	17.5806	17.6797	18.5532	19.0975	18.0801	13.0757	13.6605	14.264	8.9704	10.1671	13.2902		11.7007	17.2595	18.577	13.6668	10.8092
NC_000911.1	sll0267	NA	BAA18497.1	hypothetical protein	unknown protein	20.6737	22.6006	21.5881	22.7248	27.5961	25.2875	26.9769	27.5226	27.6642	20.4456	19.7412	19.0018	11.1161	17.7768	16.542		21.6208	25.2028	27.3879	19.7295	15.145
NC_000911.1	sll0267-as					0	2e-06	0	0	0	0	0	0	0	0	0	0	0	0	0		6.66667e-07	0	0	0	0
NC_000911.1	sll0267-as2					0	0	1e-05	0	1e-06	0	0	0	0	0	0	0	0	1.2e-05	0		3.33333e-06	3.33333e-07	0	0	4e-06
NC_000911.1	sll0268	NA	BAA18496.1	unknown protein	hypothetical protein	78.8675	75.3749	73.4662	118.56	113.444	118.274	134.326	147.919	133.969	66.7573	71.633	74.8154	39.485	61.6579	82.5451		75.9029	116.759	138.738	71.0686	61.2293
NC_000911.1	sll0269	-	BAA18495.1	unknown protein	hypothetical protein	21.8083	27.643	22.9962	39.0529	27.7191	27.7059	48.0396	40.0902	48.7255	22.3796	33.6128	27.0175	17.5455	24.8245	27.414		24.1492	31.4926	45.6184	27.67	23.2613
NC_000911.1	sll0270	-	BAA18494.1	primosomal protein N'	primosomal protein N'	13.8266	16.2549	15.3274	20.135	21.1152	22.5874	18.5663	21.6471	24.6261	13.6485	18.8678	17.7729	11.7793	8.73779	13.1706		15.1363	21.2792	21.6132	16.7631	11.2292
NC_000911.1	sll0271	nusB	BAA18492.1	N utilization substance protein B	N utilization substance protein B homolog	46.6393	51.1218	48.8979	57.4217	68.6052	66.6645	59.0253	61.7403	58.1391	65.6184	50.9596	46.6191	44.1233	44.8327	53.9766		48.8864	64.2305	59.6349	54.399	47.6442
NC_000911.1	sll0271-as					0	0	0.020945	0	0.001977	0	0	5.7e-05	0	0	1.9e-05	0	0	0	0.004033		0.00698167	0.000659	1.9e-05	6.33333e-06	0.00134433
NC_000911.1	sll0272	NA	BAA18491.1	unknown protein	hypothetical protein	124.006	166.85	145.798	141.677	122.472	119.015	151.738	154.021	157.627	134.939	168.362	146.83	146.1	147.245	148.829		145.551	127.721	154.462	150.044	147.391
NC_000911.1	sll0273	nhaS2	BAA18490.1	Na+/H+ exchanger	Na+/H+ antiporter	32.7809	36.8856	35.4792	40.8655	30.7653	35.8986	43.2638	38.6619	38.1159	25.4197	36.8816	34.0637	30.035	30.3422	27.5566		35.0486	35.8431	40.0138	32.1217	29.3112
NC_000911.1	sll0274	NA	BAA18489.1	unknown protein	hypothetical protein	73.6449	83.6063	82.034	108.275	115.514	117.461	83.3552	101.916	95.2891	73.633	67.7832	49.9361	38.5738	60.5916	69.1824		79.7618	113.75	93.5202	63.7841	56.1159
NC_000911.1	sll0274-as					0.096167	0.018842	0.102348	0.086498	0.26337	0.100345	2.2364	0.103391	0.067285	0.104574	2.12308	0.048634	0	0.13723	0.083415		0.0724523	0.150071	0.802359	0.758762	0.0735483
NC_000911.1	sll0280	NA	BAA10680.1	unknown protein	unknown protein	5.05936	4.6814	4.85216	7.45002	7.25198	9.76658	10.6266	8.93601	8.39203	3.89182	5.64629	6.95084	2.94966	4.27572	4.11243		4.86431	8.15619	9.31822	5.49632	3.77927
NC_000911.1	sll0281	NA	BAA10679.1	unknown protein	unknown protein	4.96251	5.36846	3.80385	6.78612	2.78428	3.44925	7.62493	3.67553	3.53913	3.78562	4.5245	4.05327	3.47993	2.27736	3.45314		4.71161	4.33988	4.94653	4.12113	3.07014
NC_000911.1	sll0282	NA	BAA10678.1	unknown protein	unknown protein	4.61759	2.93143	3.21214	4.44686	4.44649	5.803	5.78912	5.52995	4.84856	3.25176	3.14771	3.18516	2.03358	1.51784	2.26288		3.58705	4.89878	5.38921	3.19488	1.9381
NC_000911.1	sll0282-as					0	0	0	0	0	0	0	0	0	0	0	0	0	0	0		0	0	0	0	0
NC_000911.1	sll0283	-	BAA10676.1	unknown protein	hypothetical protein	25.5989	17.7684	21.4524	17.0216	15.2617	13.655	14.0279	10.4764	10.6972	18.6104	13.9002	19.7171	11.3078	24.2705	21.2586		21.6066	15.3128	11.7339	17.4092	18.9456
NC_000911.1	sll0284	NA	BAA10675.1	unknown protein	hypothetical protein	17.7188	19.9156	19.9659	25.712	25.2942	26.0376	27.8821	29.0654	28.9344	22.8294	21.5261	20.1525	13.4418	18.2734	24.6138		19.2001	25.6813	28.6273	21.5027	18.7763
NC_000911.1	sll0284-as					0	0	0	0.000113	0	0	0.001947	0	0	0	0	0	0	0	0		0	3.76667e-05	0.000649	0	0
NC_000911.1	sll0284-as2					0	0	0	0	0	0	0	0	0	0	0	0	0	0	0		0	0	0	0	0
NC_000911.1	sll0286	ycf52	BAA10674.1	hypothetical protein	hypothetical protein YCF52	54.4293	51.8323	56.1903	66.6369	58.2621	49.7317	65.3763	63.7618	71.2926	60.3493	68.1066	60.6832	29.5917	44.6698	57.4395		54.1507	58.2102	66.8102	63.0464	43.9003
NC_000911.1	sll0288	minC	BAA10664.2	septum site-determining protein%3B MinC	septum site-determining protein MinC	11.9679	14.52	15.18	23.9066	17.7684	13.5648	27.7112	25.0017	25.2777	15.3444	17.6471	16.6361	14.8634	11.0917	17.1243		13.8893	18.4133	25.9969	16.5425	14.3598
NC_000911.1	sll0289	minD	BAA10662.1	septum site-determining protein%3B MinD	septum site-determining protein MinD	39.6512	47.2022	43.963	65.4291	56.4873	49.336	67.584	66.1131	68.2024	42.0562	36.5885	39.5915	43.6432	45.7362	46.0575		43.6055	57.0841	67.2998	39.412	45.1456
NC_000911.1	sll0290	ppk	BAA10660.1	polyphosphate kinase	polyphosphate kinase	31.7316	34.0426	33.7817	50.5763	54.0801	54.3426	57.4887	58.0011	57.4186	35.8349	31.0092	33.0214	25.73	25.1381	29.3632		33.1853	52.9997	57.6362	33.2885	26.7438
NC_000911.1	sll0290-as					0.043828	0.184123	0.287343	0.340554	0.282988	0.233119	0.311105	0.291195	0.310608	0.02365	0.032579	0.072627	0.357793	0.02305	0.158774		0.171765	0.285554	0.304303	0.042952	0.179872
NC_000911.1	sll0293	NA	BAA10045.1	unknown protein	unknown protein	51.6381	53.4582	51.3421	71.8626	65.3654	54.6378	122.08	114.368	132.721	38.4265	38.5233	37.8078	38.1643	30.21	41.7178		52.1461	63.9553	123.057	38.2525	36.6973
NC_000911.1	sll0294	NA	BAA10044.1	unknown protein	hypothetical protein	21.7855	26.0893	23.3621	39.1377	33.4218	27.82	53.02	54.5718	55.144	19.0327	20.4222	15.8429	16.1693	18.8537	19.0418		23.7456	33.4598	54.2453	18.4326	18.0216
NC_000911.1	sll0295	-	BAA10041.1	unknown protein	hypothetical protein	71.5548	64.4784	66.0696	96.3239	99.9068	103.75	113.939	106.115	110.708	107.625	79.2543	90.9691	52.708	89.1013	88.095		67.3676	99.9937	110.254	92.616	76.6348
NC_000911.1	sll0295-as					0.006185	0.018997	0.016576	0.035094	0.002589	0.009828	0.031462	0.007954	0.003315	0.002598	0.013819	0.018536	0.023083	0.009238	0.051401		0.0139193	0.015837	0.0142437	0.011651	0.0279073
NC_000911.1	sll0295-as2					0	0.006917	0.016005	0.007847	0.00396	0.002555	0.001704	0	0	0.000504	0	0	0	0	0		0.00764067	0.00478733	0.000568	0.000168	0
NC_000911.1	sll0296	NA	BAA10034.1	unidentified open reading frame	hypothetical protein	90.9463	106.071	103.688	234.798	233.662	229.205	276.807	294.634	274.615	124.787	87.8989	101.966	77.3187	73.0009	73.2102		100.235	232.555	282.019	104.884	74.5099
NC_000911.1	sll0297	NA	BAA10033.1	hypothetical protein	hypothetical protein	85.7223	91.9401	79.8352	96.2235	115.546	104.89	106.598	123.562	105.276	90.96	76.9124	73.9999	70.378	70.4638	87.4785		85.8325	105.553	111.812	80.6241	76.1068
NC_000911.1	sll0297-as					56.9951	69.5673	57.819	75.8557	98.3857	77.4749	94.429	84.1171	82.6517	57.3796	51.9166	45.7628	47.7685	38.3104	60.004		61.4605	83.9054	87.0659	51.6863	48.6943
NC_000911.1	sll0298	NA	BAA10032.1	unknown protein	hypothetical protein	104.95	106.574	103.345	124.279	135.615	139.134	133.834	140.74	158.666	104.804	102.452	87.8281	84.0986	90.7844	113.162		104.957	133.009	144.414	98.3615	96.0152
NC_000911.1	sll0300	ribC	BAA10027.1	riboflavin synthase alpha chain	riboflavin synthase alpha chain	23.0903	22.6814	22.2352	27.1063	28.4631	26.9574	24.9131	24.9116	31.3734	23.481	24.7372	23.1352	10.2762	20.6428	24.2402		22.669	27.5089	27.066	23.7845	18.3864
NC_000911.1	sll0300-as					0	0	0.001684	0	0.000658	0	0	0	0	0	0	0	0	0	0		0.000561333	0.000219333	0	0	0
NC_000911.1	sll0301	-	BAA10026.1	unknown protein	hypothetical protein	44.0596	43.6459	38.3013	76.4884	85.3518	80.1614	112.931	130.387	112.521	64.3817	42.6477	36.5619	31.1815	60.0399	53.6374		42.0023	80.6672	118.613	47.8637	48.2862
NC_000911.1	sll0306	sigB	BAA10020.1	RNA polymerase sigma factor	RNA polymerase group 2 sigma factor	158.53	124.472	118.528	303.009	334.051	349.375	365.652	334.875	355.838	184.768	148.968	128.803	104.162	153.199	160.103		133.843	328.812	352.122	154.18	139.155
NC_000911.1	sll0306-as					122.856	81.103	82.096	189.536	190.368	191.351	241.061	230.167	260.965	117.697	136.191	137.38	49.3598	71.1837	88.0673		95.3516	190.418	244.064	130.423	69.5369
NC_000911.1	sll0309	-	BAA10176.1	unknown protein	unknown protein	12.1703	10.6991	13.8888	12.1302	12.3075	14.8304	14.9128	19.8127	16.1301	11.6663	21.1413	15.7925	6.36571	14.6047	15.9695		12.2528	13.0894	16.9519	16.2	12.3133
NC_000911.1	sll0310	-	BAA10175.1	unknown protein	hypothetical protein	8.38175	8.52484	7.61208	12.0867	10.9696	10.8814	9.91985	13.1732	11.976	8.17996	7.34275	6.16605	6.06718	7.33877	9.45899		8.17289	11.3126	11.6897	7.22959	7.62165
NC_000911.1	sll0312	NA	BAA10172.1	OppB in a binding protein-dependent transport system	probable oligopeptides ABC transporter permease protein	7.51812	7.37862	7.6248	12.9654	9.41456	9.43267	19.4589	16.3147	19.3136	7.2533	9.21561	9.61538	6.0305	8.18673	6.11526		7.50718	10.6042	18.3624	8.69476	6.7775
NC_000911.1	sll0312-as					0	0	0	0	0	0	0.01334	0	0	0	0	0	0	0	0		0	0	0.00444667	0	0
NC_000911.1	sll0314	NA	BAA10167.1	unknown protein	periplasmic protein, function unknown	40.0377	35.283	33.0447	61.8488	53.2322	52.9952	120.2	111.88	114.248	32.6652	30.273	27.0557	30.3368	37.2679	36.9797		36.1218	56.0254	115.443	29.998	34.8615
NC_000911.1	sll0315	NA	BAA10165.1	transposase	putative transposase [ISY203i: 2443391 - 2443924, join 2444874 - 2445513]	4.87435	2.72009	5.26602	5.54408	6.93785	6.67535	9.53162	5.24729	6.38278	4.23797	4.76093	5.37885	1.315	2.68558	4.92459		4.28682	6.38576	7.0539	4.79258	2.97506
NC_000911.1	sll0317	-	BAA10163.1	transposase	putative transposase [ISY203i: 2443391 - 2443924, join 2444874 - 2445513]	10.7365	5.02118	9.13401	9.89544	9.9905	12.5988	16.4819	5.86402	7.39316	4.96959	6.45563	12.1364	2.66084	9.32232	5.2801		8.29722	10.8282	9.91303	7.85387	5.75442
NC_000911.1	sll0318	-	BAA10160.1	unknown protein	hypothetical protein	40.2128	59.5836	43.5833	94.4775	68.6272	86.2195	107.615	118.603	124.543	62.9193	66.8235	58.5449	54.2472	56.7013	63.6916		47.7932	83.1081	116.921	62.7626	58.2134
NC_000911.1	sll0319	NA	BAA10158.1	unknown protein	periplasmic protein, function unknown	78.8587	90.4629	77.2352	82.8229	71.3788	72.4577	95.5863	81.5404	86.0438	79.0601	63.2906	56.8082	91.1929	95.4248	106.701		82.1856	75.5531	87.7235	66.3863	97.7728
NC_000911.1	sll0320	-	BAA10157.1	ribonuclease D	probable ribonuclease D	76.237	76.6829	79.3868	79.0326	64.0493	73.1467	83.0054	92.7765	81.5221	67.197	61.1907	63.1829	70.9104	83.5434	81.3251		77.4355	72.0762	85.768	63.8569	78.593
NC_000911.1	sll0321	NA	BAA10155.1	unknown protein	unknown protein	20.4573	22.1478	20.9427	25.7016	25.4855	25.0505	28.637	28.2978	30.5152	20.5939	22.4947	21.2853	13.4284	17.3025	22.7298		21.1826	25.4125	29.15	21.458	17.8202
NC_000911.1	sll0322	hypF	BAA10154.1	transcriptional regulatory protein%3B HypF	putative hydrogenase expression/formation protein HypF	6.79942	5.60878	6.32967	9.16522	8.83844	8.38336	10.0869	9.65769	10.8149	5.26345	6.25003	7.16193	4.15722	4.72824	6.88461		6.24595	8.79568	10.1865	6.22514	5.25669
NC_000911.1	sll0322-as					0	0	0	0	0	0	0	0	0	0	0	0	0	0	0		0	0	0	0	0
NC_000911.1	sll0325	NA	BAA10148.1	unknown protein	hypothetical protein	37.3051	45.6358	41.0304	57.8234	62.0592	62.4738	60.5797	70.9333	66.924	52.8595	54.1254	47.8987	42.306	40.9243	52.0249		41.3238	60.7855	66.1457	51.6279	45.0851
NC_000911.1	sll0325-as					0.002682	0	0	0.001234	0	0	0	0	0.005058	0.011156	0	0	0	0	0		0.000894	0.000411333	0.001686	0.00371867	0
NC_000911.1	sll0327	NA	BAA10107.1	unknown protein	unknown protein	37.7922	41.7973	39.9634	70.4517	49.1554	50.9149	98.4791	126.298	100.511	21.5816	22.1121	14.2283	17.671	25.2715	33.3415		39.851	56.8407	108.43	19.3073	25.428
NC_000911.1	sll0328	NA	BAA10106.1	unknown protein	unknown protein	20.2537	26.7742	22.3978	56.5125	33.0961	35.1411	73.7441	72.2197	77.2757	11.6741	15.4158	15.8411	15.257	19.4216	20.836		23.1419	41.5832	74.4132	14.3103	18.5049
NC_000911.1	sll0329	gnd	BAA10105.1	6-phosphogluconate dehydrogenase	6-phosphogluconate dehydrogenase	286.938	316.674	329.191	415.194	539.738	546.93	445.079	453.245	413.915	415.228	407.88	439.786	313.568	294.386	293.395		310.934	500.621	437.413	420.964	300.45
NC_000911.1	sll0330	fabG	BAA10102.1	3-ketoacyl-acyl carrier protein reductase	sepiapterine reductase	16.308	18.1152	17.8778	35.5979	25.7338	25.8011	84.6505	80.721	89.6654	25.3482	23.5954	23.0599	15.8332	18.6135	21.4261		17.4337	29.0443	85.0123	24.0012	18.6243
NC_000911.1	sll0335	NA	BAA10093.1	hypothetical protein	hypothetical protein	130.594	106.751	98.6638	78.2143	105.108	98.7102	106.148	96.0659	95.3853	93.9264	73.3918	75.1525	58.9685	57.065	63.6409		112.003	94.0108	99.1998	80.8236	59.8914
NC_000911.1	sll0336	accD, ycf11, zfpA	BAA10092.1	acetyl-CoA carboxylase beta subunit	acetyl-CoA carboxylase beta subunit	170.082	182.318	173.916	254.718	236.578	238.762	208.669	243.514	238.818	222.414	194.267	188.722	184.05	197.911	232.262		175.439	243.353	230.334	201.801	204.741
NC_000911.1	sll0336-as					7e-06	0	0.017919	0.017311	0.005562	0	0.002891	4e-06	0.008772	0.003689	3.8e-05	0	1.6e-05	0	0		0.00597533	0.00762433	0.003889	0.00124233	5.33333e-06
NC_000911.1	sll0337	phoR, hik7	BAA10091.1	regulation of the phosphate regulon	phosphate sensor, two-component sensor histidine kinase	17.8772	22.5662	19.6755	36.1134	37.1197	34.1477	45.0902	44.1476	46.4	19.002	25.6679	29.5264	17.4896	21.3471	22.7827		20.0396	35.7936	45.2126	24.7321	20.5398
NC_000911.1	sll0337-as					0.01503	0	0.005573	0.029782	0	0.000269	0.040772	0	0.069069	0	0.012886	0	0	0.043912	0.042925		0.00686767	0.010017	0.0366137	0.00429533	0.0289457
NC_000911.1	sll0350	NA	BAA10084.1	unknown protein	hypothetical protein	43.5842	45.4816	47.68	63.7371	60.4694	65.0419	63.8453	65.5616	71.183	42.0623	45.1306	45.1157	0	38.8934	42.8388		45.5819	63.0828	66.8633	44.1029	27.2441
NC_000911.1	sll0354	-	BAA18538.1	unknown protein	hypothetical protein	45.4832	51.1621	48.8089	51.6966	50.9671	50.2485	55.6106	46.6779	60.9009	53.0833	56.3122	41.2876	32.6702	55.2532	52.6324		48.4847	50.9707	54.3965	50.2277	46.8519
NC_000911.1	sll0354-as					19.85	18.4647	15.2965	22.866	23.3294	27.3232	30.1961	34.8876	32.001	24.0007	16.7118	16.5504	14.2373	12.9027	16.0589		17.8704	24.5062	32.3616	19.0877	14.3996
NC_000911.1	sll0355	NA	BAA18537.1	unknown protein	hypothetical protein	9.36577	7.22284	8.51173	15.1998	12.3111	15.098	19.994	18.0721	20.1158	7.05844	10.6049	11.8924	6.66473	7.22612	11.7626		8.36678	14.2029	19.394	9.85193	8.55114
NC_000911.1	sll0356	trpF	BAA18536.1	5'-phosphoribosyl anthranilate isomerase	N-(5'-phosphoribosyl)anthranilate isomerase	31.1541	25.053	28.6327	41.8545	41.6295	41.9167	51.3202	45.6378	44.693	39.7772	27.7519	29.4895	28.5817	26.6417	26.4992		28.28	41.8002	47.217	32.3396	27.2408
NC_000911.1	sll0359	NA	BAA18526.1	unknown protein	hypothetical protein	1116.79	1124.16	1119.67	881.338	1015.95	1086.62	746.602	658.187	652.826	1067.56	1092.42	1224.94	606.703	1052.56	1044.9		1120.2	994.636	685.872	1128.31	901.387
NC_000911.1	sll0360	NA	BAA18525.1	unknown protein	hypothetical protein	30.6208	32.8567	27.3027	34.9923	37.573	32.0309	30.2231	26.0662	29.9014	30.2286	28.4815	26.9716	20.8988	27.4136	31.7752		30.2601	34.8654	28.7303	28.5606	26.6959
NC_000911.1	sll0361	NA	BAA18524.1	unknown protein	hypothetical protein	15.0161	16.0718	15.848	22.4635	23.9262	21.004	37.3088	29.6566	34.4369	23.9077	16.0123	17.4499	14.095	15.9688	16.7387		15.6453	22.4646	33.8008	19.1233	15.6009
NC_000911.1	sll0362	alaS	BAA18523.1	alanyl-tRNA synthetase	alanyl-tRNA synthetase	46.5142	53.9756	51.5607	64.3403	68.5208	71.5302	60.3639	67.4208	64.1442	55.4595	55.5032	48.5234	42.4523	45.6701	47.6786		50.6835	68.1304	63.9763	53.162	45.267
NC_000911.1	sll0364	-	BAA18520.1	unknown protein	hypothetical protein	5.35999	4.86854	5.38952	7.88565	9.67159	10.5944	16.3582	12.2513	13.8008	4.89217	6.81821	7.57266	3.9882	7.9746	5.66943		5.20602	9.38389	14.1368	6.42768	5.87741
NC_000911.1	sll0364-as					26.5715	45.97	34.4443	33.6953	23.9581	33.2733	25.5168	40.8707	28.1798	29.8134	38.9842	51.7924	34.9284	29.2757	39.4001		35.6619	30.3089	31.5224	40.1967	34.5348
NC_000911.1	sll0368	-	BAA10405.1	pyrimidine operon regulatory protein%3B PyrR	uracil phosphoribosyltransferase	31.1537	36.5856	34.539	38.096	40.1637	39.8533	44.1187	52.5819	46.2046	26.16	30.1743	26.581	19.9617	19.467	26.3842		34.0928	39.371	47.6351	27.6385	21.9377
NC_000911.1	sll0369	-	BAA10404.1	unknown protein	unknown protein	11.4876	14.8626	16.2868	26.7596	23.7452	20.5318	32.6135	36.9757	34.2616	16.3064	14.2157	13.6571	10.4509	10.2182	12.9066		14.2123	23.6789	34.6169	14.7264	11.1919
NC_000911.1	sll0370	pyrA	BAA10403.1	carbamoyl-phosphate synthase%2C pyrimidine-specific%2C large chain	carbamoyl-phosphate synthase, pyrimidine-specific, large chain	79.602	95.9845	98.1196	103.257	94.4865	99.0266	105.134	111.39	110.661	98.0003	93.9305	92.4607	71.1828	61.3884	66.7522		91.2354	98.9235	109.061	94.7972	66.4412
NC_000911.1	sll0370-as					0.24589	0.115937	0.210449	0.015116	0.144474	0.08134	0.172229	0.145337	0.173381	0.00825	0.144039	0.125653	0.005127	0.111184	0.275649		0.190759	0.08031	0.163649	0.0926473	0.130653
NC_000911.1	sll0371	-	BAA10402.1	unknown protein	unknown protein	10.0845	4.56858	6.25631	6.86575	6.41026	6.00231	12.8483	6.03138	8.71892	5.05959	5.73962	12.7317	3.73104	5.14173	3.44637		6.9698	6.42611	9.19954	7.84364	4.10638
NC_000911.1	sll0371-as					25.6282	21.4753	25.5088	18.0275	19.1114	13.6042	26.1103	18.401	21.8012	11.5088	17.1163	16.7398	13.9912	11.6312	21.4902		24.2041	16.9144	22.1042	15.1216	15.7042
NC_000911.1	sll0372	-	BAA10400.1	unknown protein	hypothetical protein	75.1082	99.1924	90.0058	140.958	111.061	124.938	196.883	174.235	178.232	106.061	89.8957	79.536	96.7117	94.9737	90.2817		88.1021	125.652	183.117	91.831	93.989
NC_000911.1	sll0372-as					0	0	0	5e-06	0.016343	0.062744	0	0.026606	0	0.000342	0.000259	0	0	0	0		0	0.026364	0.00886867	0.000200333	0
NC_000911.1	sll0373	proA	BAA10399.1	gamma-glutamyl phosphate reductase	gamma-glutamyl phosphate reductase	53.4876	71.19	66.8077	104.563	74.6664	75.8879	108.531	117.231	122.576	73.6661	62.758	62.6426	59.6881	57.1284	62.5153		63.8284	85.0392	116.112	66.3556	59.7773
NC_000911.1	sll0374	urtE	BAA10398.1	high-affinity branched-chain amino acid transport ATP-binding protein	urea transport system ATP-binding protein	43.1505	56.74	58.1057	92.1562	82.2051	75.3979	144.781	124.991	146.937	61.1129	61.8067	66.2172	59.9164	63.2867	55.7505		52.6654	83.2531	138.903	63.0456	59.6512
NC_000911.1	sll0375	NA			unknown protein	221.234	187.006	210.975	115.75	188.564	172.925	125.105	107.451	95.7632	98.6218	95.7848	113.898	49.1972	91.2953	155.324		206.405	159.08	109.44	102.768	98.6055
NC_000911.1	sll0375-as					19.0913	32.3132	26.8006	56.8664	28.945	39.3882	91.8595	56.806	90.3484	28.5854	39.0794	31.5852	39.9149	37.2411	14.4027		26.0684	41.7332	79.6713	33.0833	30.5196
NC_000911.1	sll0376	NA	BAA10396.1	unknown protein	unknown protein	644.08	423.964	485.469	257.308	275.474	282.105	221.499	215.566	223.633	476.992	319.55	429.148	167.436	436.414	454.924		517.838	271.629	220.233	408.563	352.925
NC_000911.1	sll0377	mfd	BAA10395.1	transcription-repair coupling factor	transcription-repair coupling factor	25.8344	27.0949	26.502	26.5257	30.1615	32.5549	39.9693	33.8362	35.3569	23.9569	27.3207	28.5332	16.2194	17.8728	20.7523		26.4771	29.7473	36.3874	26.6036	18.2815
NC_000911.1	sll0378	cobA	BAA10394.1	uroporphyrin-III C-methyltransferase	uroporphyrin-III C-methyltransferase	13.9531	13.4409	11.6949	20.7267	18.168	16.2842	49.4048	33.3991	44.6538	20.2924	20.0276	19.2857	8.60765	15.1384	13.3064		13.0296	18.393	42.4859	19.8686	12.3508
NC_000911.1	sll0379	lpxA	BAA10391.1	acyl-[acyl-carrier-protein]--UDP-N-acetylglucosamine o-acyltransferase	acyl-[acyl-carrier-protein]--UDP-N-acetylglucosa mine o-acyltransferase	28.2304	37.453	34.0742	52.539	34.4283	38.6356	44.628	42.0234	47.1744	40.6243	45.232	39.4447	24.8812	38.2899	50.2182		33.2525	41.8676	44.6086	41.767	37.7965
NC_000911.1	sll0380	-	BAA10390.1	mannosyl transferase	probable glycosyltransferase	33.2444	37.9191	32.947	47.7036	38.9786	37.535	35.86	42.0318	42.8586	47.3198	45.9623	44.8095	28.2967	34.4926	40.9136		34.7035	41.4057	40.2501	46.0305	34.5676
NC_000911.1	sll0381	NA	BAA10386.1	unknown protein	hypothetical protein	252.315	326.668	347.993	100.741	64.1729	70.075	185.445	79.0376	113.326	64.1368	66.3893	73.8285	107.789	165.639	160.45		308.992	78.3297	125.936	68.1182	144.626
NC_000911.1	sll0382	NA	BAA10385.1	unknown protein	hypothetical protein	154.038	231.586	235.359	80.862	52.5234	57.3495	171.49	74.7748	108.081	53.6806	52.5618	53.482	119.35	123.264	132.348		206.994	63.5783	118.115	53.2415	124.987
NC_000911.1	sll0383	-	BAA10384.1	CbiM protein	cobalamin biosynthesis protein M	46.8402	68.7613	72.4639	27.3003	17.1995	16.4349	50.0002	21.8299	34.1133	17.1903	18.7043	18.2532	31.4363	33.4671	37.4295		62.6884	20.3115	35.3145	18.0493	34.1109
NC_000911.1	sll0384	NA	BAA10383.1	unknown protein	unknown protein	15.9951	26.8644	25.1777	15.2737	11.0083	13.7774	27.94	15.0023	18.9534	8.04742	10.4102	10.9549	13.5001	15.6577	15.7961		22.6791	13.3531	20.6319	9.80417	14.9847
NC_000911.1	sll0385	NA	BAA10382.1	ABC transporter	ATP-binding protein of ABC transporter	18.7778	30.2123	22.243	20.8901	15.2393	13.2323	31.163	16.6504	28.1945	11.0445	10.4245	11.459	16.0689	12.6837	15.9433		23.7444	16.4539	25.336	10.976	14.8986
NC_000911.1	sll0394	NA	BAA10377.1	unknown protein	unknown protein	50.2214	59.1695	50.5054	66.8204	61.6174	60.4967	78.6943	95.0422	89.2274	53.1847	40.0245	36.4892	51.5738	47.5146	53.5084		53.2988	62.9782	87.6546	43.2328	50.8656
NC_000911.1	sll0395	NA	BAA10376.1	hypothetical protein	phosphoglycerate mutase	80.6086	79.0071	73.5311	91.9495	83.3977	76.0586	102.335	123.251	108.161	78.4407	69.2523	66.0994	72.3289	88.6228	98.6968		77.7156	83.8019	111.249	71.2641	86.5495
NC_000911.1	sll0396	NA	BAA10375.1	OmpR subfamily	two-component response regulator OmpR subfamily	49.4654	57.1485	51.5898	71.7657	69.0399	63.7047	86.9786	83.3423	81.5568	59.8575	58.4936	53.2684	37.7741	49.0398	63.8744		52.7346	68.1701	83.9592	57.2065	50.2294
NC_000911.1	sll0397	NA	BAA10374.1	unknown protein	hypothetical protein	22.7902	28.8435	24.0745	37.4119	33.4933	38.2808	40.8744	41.1276	43.2302	31.3267	33.6302	25.7376	17.0055	22.4762	30.1992		25.236	36.3953	41.7441	30.2315	23.227
NC_000911.1	sll0398	dgt	BAA10373.1	dGTP triphosphohydrolase	deoxyguanosinetriphosphate triphosphohydrolase	13.9051	14.5427	14.4963	18.2616	17.8428	17.077	20.6013	26.5534	23.1657	20.5122	18.1415	20.5787	10.2305	14.1186	14.1111		14.3147	17.7271	23.4401	19.7441	12.82
NC_000911.1	sll0400	-	BAA10263.1	hypothetical protein	hypothetical protein	73.5995	74.641	75.13	81.9353	85.5212	91.108	84.583	87.8067	86.0751	69.7041	68.7949	73.424	51.3612	55.1044	70.8151		74.4568	86.1882	86.1549	70.641	59.0936
NC_000911.1	sll0401	gltA	BAA10262.1	citrate synthase	citrate synthase	150.298	134.534	129.496	185.974	197.264	188.753	182.485	192.382	191.662	163.606	145.522	130.722	109.619	121.703	145.419		138.109	190.663	188.843	146.617	125.58
NC_000911.1	sll0401-as					1.25185	1.24872	0.139918	0.186396	0.140568	0.173734	0.189115	0.217247	0.136585	1.17804	1.26812	1.80447	1.41091	1.24021	1.23327		0.880162	0.166899	0.180982	1.41688	1.2948
NC_000911.1	sll0401-as2					63.774	52.419	53.1506	74.7733	89.2854	97.4764	87.1491	88.3181	85.9451	53.0499	68.247	48.5304	24.4981	39.5894	45.8747		56.4479	87.1784	87.1374	56.6091	36.6541
NC_000911.1	sll0402	aspC	BAA10261.1	aspartate aminotransferase	aspartate aminotransferase	74.2131	76.3146	76.8133	108.418	107.785	107.027	135.849	128.321	141.538	99.6667	87.8497	87.5621	57.9808	74.8624	76.0572		75.7803	107.744	135.236	91.6928	69.6335
NC_000911.1	sll0403	-	BAA10258.1	unknown protein	unknown protein	8.22976	6.15599	5.26682	6.94241	3.10434	4.63799	12.32	5.34017	5.71795	6.42783	8.71524	11.792	3.78923	9.67303	8.818		6.55086	4.89492	7.79271	8.97837	7.42676
NC_000911.1	sll0404	glcD	BAA10256.1	glycolate oxidase subunit%3B GlcD	glycolate oxidase subunit GlcD	68.3572	81.4835	76.6752	110.238	124.022	113.57	109.344	130.395	117.548	81.4528	79.6975	73.3337	61.0149	74.5188	80.1755		75.5053	115.943	119.096	78.1614	71.9031
NC_000911.1	sll0405	NA	BAA10255.1	unknown protein	unknown protein	70.8769	67.7977	70.9857	95.1529	110.046	106.828	91.3194	97.6451	100.18	67.112	81.1519	70.0875	36.2882	59.7353	63.9049		69.8868	104.009	96.3815	72.7838	53.3095
NC_000911.1	sll0405-as					0	0.111441	0	0	0.394972	0.123605	0	0	0.275667	0.02179	0	0	0	0	0		0.037147	0.172859	0.091889	0.00726333	0
NC_000911.1	sll0406	-	BAA10254.1	unknown protein	unknown protein	52.8086	55.0181	55.8373	79.3225	65.8749	78.9209	68.1734	72.6745	81.5259	58.5262	67.9189	70.8743	37.0246	51.712	55.4777		54.5547	74.7061	74.1246	65.7731	48.0714
NC_000911.1	sll0406-as					1.80173	0	1.27308	2.9655	0.224664	0.020596	0.070981	2.31313	0.00853	0.080259	0	0	0	0	0		1.02494	1.07025	0.797548	0.026753	0
NC_000911.1	sll0408	NA	BAA10250.1	hypothetical protein	peptidyl-prolyl cis-trans isomerase	170.091	190.99	197.668	185.759	168.728	177.624	137.339	155.861	138.78	154.991	175.876	163.568	149.301	154.677	158.736		186.25	177.37	143.994	164.812	154.238
NC_000911.1	sll0409	NA	BAA10249.1	unknown protein	similar to O-succinylbenzoate-CoA synthase	10.4424	10.0444	10.336	13.1198	8.61667	8.94447	11.276	12.6267	10.3145	9.14577	10.4827	6.9526	8.12119	6.59053	7.55245		10.2743	10.227	11.4058	8.86035	7.42139
NC_000911.1	sll0409-as					16.5293	15.8113	18.3491	20.8028	13.6142	17.3198	19.677	11.0372	9.67159	10.6426	16.5363	16.3912	12.7889	15.2654	12.0469		16.8966	17.2456	13.4619	14.5234	13.3671
NC_000911.1	sll0410	NA	BAA10248.1	unknown protein	hypothetical protein	64.4705	68.5975	64.3642	94.1014	101.239	89.0434	84.9859	102.174	95.9197	72.1787	73.7087	75.517	33.3481	47.4593	67.8548		65.8107	94.7946	94.3599	73.8015	49.5541
NC_000911.1	sll0412	NA	BAA10247.1	unknown protein	hypothetical protein	16.1874	15.3253	19.0949	26.369	23.8432	26.2186	28.8895	27.124	29.7788	16.4549	21.8133	23.843	13.3692	15.5974	19.1236		16.8692	25.4769	28.5974	20.7037	16.0301
NC_000911.1	sll0413	NA	BAA10246.1	unknown protein	hypothetical protein	45.9226	61.3014	66.4947	88.6257	73.7706	74.2908	91.5938	96.1713	107.153	73.7362	74.0613	73.8401	55.9388	61.9851	75.371		57.9062	78.8957	98.3059	73.8792	64.4317
NC_000911.1	sll0413-as					0	0	0.013258	0.029451	0.012562	0.014675	0	0	0.009049	0	0	0	0	0	0		0.00441933	0.018896	0.00301633	0	0
NC_000911.1	sll0414	NA	BAA10242.1	hypothetical protein	hypothetical protein	35.7355	45.2715	39.1621	69.8702	66.6936	63.5859	62.3503	70.6574	63.1351	55.1406	41.4336	40.0363	33.6407	41.1753	44.4346		40.0564	66.7166	65.3809	45.5368	39.7502
NC_000911.1	sll0415	-	BAA10241.1	ABC transporter	ATP-binding protein of ABC transporter	35.8216	38.8501	37.4858	72.3585	62.6404	62.0541	79.033	93.3816	82.0728	47.8667	39.0386	40.1444	36.5721	35.0195	42.4054		37.3859	65.6843	84.8291	42.3499	37.999
NC_000911.1	sll0416	groEL-2	BAA10240.1	60kD chaperonin 2	60 kDa chaperonin 2, GroEL2, molecular chaperone	321.786	399.804	405.748	271.174	218.791	222.295	331.73	314.924	321.685	424.695	517.718	525.379	384.034	329.586	331.308		375.779	237.42	322.78	489.264	348.309
NC_000911.1	sll0418	NA	BAA18485.1	sterol-C-methyltransferase	2-methyl-6-phytylbenzoquinone methyltransferase	33.8295	44.3806	43.5562	60.0395	59.8645	61.7574	68.5117	81.0002	82.868	39.6114	39.5035	44.7616	29.6593	35.2065	33.2476		40.5888	60.5538	77.46	41.2921	32.7045
NC_000911.1	sll0419	-	BAA18484.1	unknown protein	unknown protein	10.6374	14.4041	11.5497	25.0221	24.1024	23.3906	33.4698	35.2283	38.9577	17.9047	14.8448	15.9885	9.72256	7.18302	8.55538		12.197	24.1717	35.8853	16.246	8.48699
NC_000911.1	sll0420	ureB	BAA18483.1	urease beta subunit	urease beta subunit	62.568	72.6778	51.9209	87.5772	89.1012	86.2445	104.909	118.186	126.93	77.9684	70.7187	65.6866	42.5785	57.1459	66.9278		62.3889	87.641	116.675	71.4579	55.5507
NC_000911.1	sll0421	purB	BAA18481.1	adenylosuccinate lyase	adenylosuccinate lyase	73.7301	107.808	98.6536	86.0232	84.1415	88.2073	76.3088	87.7299	81.539	95.8416	89.2443	77.8339	94.292	71.7956	84.7102		93.3971	86.124	81.8592	87.6399	83.5993
NC_000911.1	sll0421-as					0.000218	0	0.018234	0	0.013962	0.025826	0.091002	0	0.000962	0	0	0.003357	1.3e-05	0	0.017209		0.00615067	0.0132627	0.0306547	0.001119	0.00574067
NC_000911.1	sll0422	-	BAA18480.1	asparaginase	asparaginase	42.2423	48.9447	56.4265	54.5	38.7795	34.9463	40.2513	39.375	43.1585	60.4326	57.6593	60.4482	40.6258	45.3129	54.5894		49.2045	42.7419	40.9283	59.5134	46.8427
NC_000911.1	sll0423	-	BAA18479.1	unknown protein	hypothetical protein	38.3549	43.4384	33.6513	53.0592	43.333	47.6243	64.0425	63.5183	72.9914	67.8217	57.0234	53.4457	35.6073	41.5036	56.6433		38.4815	48.0055	66.8507	59.4303	44.5847
NC_000911.1	sll0424	NA	BAA18478.1	hypothetical protein	hypothetical protein	8.27643	9.48142	8.69218	14.3619	13.9604	11.6509	15.2135	13.8542	16.0294	14.8319	18.727	16.2311	9.47437	10.1489	11.6766		8.81668	13.3244	15.0324	16.5967	10.4333
NC_000911.1	sll0426	NA	BAA18476.1	unknown protein	unknown protein	236.414	251.321	232.82	255.451	321.673	322.638	331.675	301.599	334.013	252.752	267.771	253.891	178.514	250.436	248.243		240.185	299.921	322.429	258.138	225.731
NC_000911.1	sll0427	psbO	BAA18474.1	photosystem II manganese-stabilizing polypeptide	photosystem II manganese-stabilizing polypeptide	1610.21	1729.7	1716.55	603.727	549.249	562.995	293.686	355.597	309.766	1452.1	1368.61	1410.4	1366.37	1681.41	1569.65		1685.49	571.99	319.683	1410.37	1539.15
NC_000911.1	sll0428	NA	BAA18471.1	unknown protein	unknown protein	6.001	3.05969	4.25302	7.04488	11.0067	9.91936	10.419	6.52584	4.9401	5.23647	4.84165	6.22867	2.531	6.58713	6.07841		4.4379	9.32365	7.29499	5.4356	5.06551
NC_000911.1	sll0430	htpG	BAA18821.1	heat shock protein	HtpG, heat shock protein 90, molecular chaperone	105.197	98.4845	99.5707	147.633	152.507	154.574	123.5	118.9	114.879	98.6019	115.139	113.319	80.101	85.9663	79.684		101.084	151.571	119.093	109.02	81.9171
NC_000911.1	sll0431	-	BAA18818.1	transposase	putative transposase [ISY100h: 3512289 - 3513235]	8.45681	9.09005	10.7402	17.199	18.0926	20.633	21.5254	17.4826	15.4221	8.46039	9.66264	8.4884	4.65672	8.49105	10.5913		9.42901	18.6415	18.1434	8.87047	7.91304
NC_000911.1	sll0436	NA	BAA18810.1	unknown protein	hypothetical protein	9.52669	11.7904	10.0773	18.3419	9.41437	11.2754	17.1889	20.2862	24.2354	13.3113	12.5596	9.58019	5.66984	10.0485	10.7243		10.4648	13.0105	20.5702	11.817	8.81423
NC_000911.1	sll0441	NA	BAA18806.1	unknown protein	unknown protein	23.8971	16.9036	16.8272	39.0012	32.6498	32.6846	62.4843	55.909	54.8888	31.9061	25.9341	30.3315	13.6612	27.7121	20.4136		19.2093	34.7785	57.7607	29.3905	20.5956
NC_000911.1	sll0442	NA	BAA18805.1	unknown protein	hypothetical protein	16.1405	19.7518	16.0457	18.6091	22.955	23.7523	35.5731	30.2541	31.65	18.262	22.2385	28.0242	6.26729	13.1419	11.8832		17.3127	21.7721	32.4924	22.8416	10.4308
NC_000911.1	sll0443	NA	BAA18803.1	unknown protein	unknown protein	30.6413	35.1141	39.0202	34.3905	30.991	34.0936	37.2068	41.1458	38.2082	21.5417	26.6212	25.2696	23.1192	22.6411	25.6957		34.9252	33.1584	38.8536	24.4775	23.8187
NC_000911.1	sll0443-as					0.000124	0	0	0	0	0	0	0	0	0	0	0	0	0	0		4.13333e-05	0	0	0	0
NC_000911.1	sll0444	NA	BAA18802.1	unknown protein	unknown protein	83.5948	102.044	102.538	65.093	58.3349	64.7559	60.3017	69.7439	53.3463	42.6767	51.2404	43.4539	34.7871	52.0725	51.2609		96.0589	62.7279	61.1306	45.7903	46.0401
NC_000911.1	sll0445	-	BAA18801.1	unknown protein	unknown protein	106.539	115.351	103.855	82.3034	71.6875	76.8154	65.9576	77.905	68.8506	56.5445	64.1478	63.3405	53.0883	60.9184	70.6585		108.582	76.9354	70.9044	61.3442	61.5551
NC_000911.1	sll0445-as					0	0	0	0	0	0	0	0	0	0	0	0	0	0	0		0	0	0	0	0
NC_000911.1	sll0446	-	BAA18800.1	unknown protein	unknown protein	70.0586	73.0935	71.8478	48.5497	45.4121	47.2386	45.6046	46.1185	49.0523	34.2665	45.2232	45.4055	36.9711	46.4365	41.5755		71.6666	47.0668	46.9251	41.6317	41.6611
NC_000911.1	sll0446-as					0	0	0	0	0	0	0	0	0	0	0	0	0	0	0		0	0	0	0	0
NC_000911.1	sll0447	-	BAA18799.1	unknown protein	unknown protein	33.2636	16.1323	20.7977	10.2532	7.80239	10.816	13.7825	9.05877	8.11919	10.021	13.5425	23.7742	5.43618	19.3661	13.7646		23.3979	9.62385	10.3202	15.7792	12.8557
NC_000911.1	sll0448	NA	BAA18798.1	unknown protein	unknown protein	9.12	5.57439	7.92459	9.03273	7.92467	6.27325	10.6437	8.38194	7.92721	4.37124	6.39481	9.02328	3.44652	8.94422	7.43038		7.53966	7.74355	8.98427	6.59644	6.60704
NC_000911.1	sll0449	NA	BAA18797.1	unknown protein	unknown protein	3.30083	5.42315	5.1164	7.45437	5.42772	4.08228	10.5467	7.32932	9.27968	5.86071	3.5474	5.48789	3.24821	3.09415	4.34808		4.61346	5.65479	9.05191	4.96533	3.56348
NC_000911.1	sll0450	norB	BAA18795.1	cytochrome b subunit of nitric oxide reductase	cytochrome b subunit of nitric oxide reductase	58.7074	67.9091	62.3221	40.9879	63.4427	60.0482	39.5192	56.6388	57.1809	138.86	134.276	140.994	45.6982	55.7332	58.0031		62.9795	54.8263	51.1129	138.043	53.1448
NC_000911.1	sll0451	NA	BAA18794.1	hypothetical protein	hypothetical protein	14.0391	17.9712	18.1698	24.9498	23.1045	21.1521	24.3807	24.1516	23.4469	28.5212	23.8004	29.9366	9.86712	15.3011	14.564		16.7267	23.0688	23.9931	27.4194	13.2441
NC_000911.1	sll0454	pheS	BAA10328.1	phenylalanyl-tRNA synthetase alpha chain	phenylalanyl-tRNA synthetase alpha chain	43.8637	49.616	53.2746	56.4294	51.3803	44.1769	66.571	64.7633	67.5786	71.8461	74.6964	67.4764	56.5802	68.5325	76.159		48.9181	50.6622	66.3043	71.3396	67.0906
NC_000911.1	sll0455	thrA	BAA10325.1	homoserine dehydrogenase	homoserine dehydrogenase	77.7473	88.8993	83.5617	85.0544	97.5009	96.2382	74.5899	85.9278	70.3233	76.6509	67.3097	67.9522	61.5288	61.6829	70.6974		83.4027	92.9312	76.947	70.6376	64.6364
NC_000911.1	sll0456	NA	BAA10324.1	unknown protein	hypothetical protein	54.4482	59.4272	51.3745	60.9604	64.5241	56.6098	55.8504	61.9916	52.1207	58.2798	58.7005	61.7179	51.0442	63.5714	59.8571		55.0833	60.6981	56.6543	59.566	58.1576
NC_000911.1	sll0459	uvrB	BAA10309.1	excinuclease ABC subunit B	excinuclease ABC subunit B	18.9421	16.7307	16.6274	21.5632	22.5512	22.3386	34.9131	34.0701	33.7931	17.4157	15.5639	16.7938	11.2566	12.2204	11.3852		17.4334	22.151	34.2588	16.5911	11.6207
NC_000911.1	sll0461	proA	BAA10306.1	gamma-glutamyl phosphate reductase	gamma-glutamyl phosphate reductase	183.138	181.302	175.103	236.348	220.403	204.315	147.622	195.071	159.761	176.217	162.667	167.425	113.305	157.966	179.356		179.848	220.355	167.485	168.77	150.209
NC_000911.1	sll0461-as					0.467293	0.178247	0.830093	1.35183	0.935148	0.596859	0.692013	1.01121	0.714031	0.305307	0.536019	0.284192	0.087956	0	0.22421		0.491878	0.961277	0.805752	0.375173	0.104055
NC_000911.1	sll0461-as2					29.3897	39.5529	33.7044	53.4772	46.5469	50.4483	33.7771	37.3146	41.9113	29.7316	46.6314	41.0195	20.1044	40.898	38.2353		34.2157	50.1575	37.6677	39.1275	33.0792
NC_000911.1	sll0462	NA	BAA10305.1	unknown protein	hypothetical protein	53.78	52.3786	47.618	72.0763	61.364	64.8619	66.8096	68.9213	66.8591	50.398	63.5151	56.9266	39.49	57.6048	59.7153		51.2589	66.1007	67.53	56.9466	52.27
NC_000911.1	sll0467	queA	BAA10606.1	queuosine biosynthesis protein%3B QueA	S-adenosylmethionine:tRNA ribosyltransferase-isomerase	12.2988	12.7234	14.2113	17.959	17.0673	18.0165	22.3742	17.6231	22.9941	14.2943	14.7404	16.8197	10.6025	12.1355	11.8572		13.0778	17.6809	20.9971	15.2848	11.5317
NC_000911.1	sll0469	-	BAA10604.1	ribose-phosphate pyrophosphokinase	ribose-phosphate pyrophosphokinase	368.337	394.266	367.584	434.229	456.377	433.408	362.119	413.513	399.342	500.059	385.056	352.825	380.495	440.729	497.261		376.729	441.338	391.658	412.647	439.495
NC_000911.1	sll0470	NA	BAA10603.1	unknown protein	hypothetical protein	214.659	161.405	156.057	239.673	219.776	201.635	295.586	263.088	251.152	179.888	149.012	151.15	131.959	189.135	211.197		177.374	220.361	269.942	160.016	177.431
NC_000911.1	sll0471	NA	BAA10602.1	unknown protein	hypothetical protein	12.8863	8.46043	9.08221	13.5957	11.6845	12.3377	14.8315	13.9536	11.9524	9.45344	9.56823	11.1155	8.70177	9.66297	11.9583		10.143	12.5393	13.5792	10.0457	10.1077
NC_000911.1	sll0473	-	BAA10595.1	unknown protein	unknown protein	13.236	10.861	7.30844	10.1547	10.6447	10.5209	12.6326	9.29193	10.2665	8.65183	10.0345	10.6323	3.10723	7.02927	10.5327		10.4685	10.4401	10.7303	9.77286	6.88972
NC_000911.1	sll0474	hik28	BAA10594.1	sensory transduction histidine kinase	two-component hybrid sensor and regulator	5.96658	5.36615	5.41184	7.88014	8.08534	8.21936	11.2703	10.7052	10.0687	6.25658	6.80526	6.55648	3.37558	4.68737	5.11564		5.58152	8.06161	10.6814	6.53944	4.39286
NC_000911.1	sll0477	-	BAA10590.1	unknown protein	putative biopolymer transport ExbB-like protein	59.0763	61.4112	52.0487	27.4292	26.4186	29.777	32.1165	25.0401	30.8947	28.273	46.0394	39.9908	33.7582	53.9206	59.1785		57.5121	27.875	29.3504	38.1011	48.9524
NC_000911.1	sll0477-as					0	0.04318	0	0	0	0	5.5e-05	0	0	0	0	0	0	0	0		0.0143933	0	1.83333e-05	0	0
NC_000911.1	sll0478	NA	BAA10589.1	unknown protein	unknown protein	24.2579	21.9175	21.3273	13.3432	12.6279	12.4841	12.0014	8.12206	14.5401	13.5794	21.8384	17.8121	16.5551	21.1661	26.1872		22.5009	12.8184	11.5545	17.7433	21.3028
NC_000911.1	sll0479	NA	BAA10588.1	unknown protein	unknown protein	18.0073	16.1118	12.0236	8.17845	7.8549	7.2794	7.97841	8.60336	9.44396	9.35747	15.2383	13.7449	9.96831	13.8152	17.1607		15.3809	7.77092	8.67524	12.7802	13.6481
NC_000911.1	sll0480	NA	BAA10583.1	hypothetical protein	probable aminotransferase	95.6869	149.567	136.157	121.449	110.623	124.374	119.822	131.799	125.911	132.083	122.721	125.882	147.264	108.008	123.775		127.137	118.815	125.844	126.895	126.349
NC_000911.1	sll0481	-	BAA10582.1	unknown protein	unknown protein	74.642	82.1911	83.4725	74.9652	65.8461	75.8679	65.1691	88.9494	81.8957	65.897	73.5786	92.0759	63.832	65.2181	74.9075		80.1019	72.2264	78.6714	77.1838	67.9859
NC_000911.1	sll0482	NA	BAA10581.1	hypothetical protein	unknown protein	65.827	75.6621	70.9108	54.6368	46.636	45.7216	44.8832	48.0013	44.1757	68.4502	78.0733	73.1039	59.8203	61.8287	67.6195		70.8	48.9981	45.6867	73.2091	63.0895
NC_000911.1	sll0484	NA	BAA10576.1	ABC transporter	ATP-binding protein of ABC transporter	28.152	30.7054	23.731	41.9709	38.2078	37.7719	44.6787	42.2023	49.7157	28.2937	28.8905	27.067	19.8351	22.5732	24.6098		27.5295	39.3168	45.5322	28.0837	22.3394
NC_000911.1	sll0485	-	BAA10575.1	NarL subfamily	two-component response regulator NarL subfamily	27.1707	21.3236	23.7744	17.8787	19.8037	21.5962	16.0732	17.432	16.1417	22.7826	23.1033	26.7813	11.7511	17.8985	16.0102		24.0896	19.7595	16.549	24.2224	15.2199
NC_000911.1	sll0485-as					2.73184	0.85407	2.03151	1.34055	1.71903	1.74106	4.14106	1.518	1.5831	2.46064	2.82703	4.3171	0	3.65063	1.8566		1.87247	1.60021	2.41405	3.20159	1.83574
NC_000911.1	sll0486	kaiB3	BAA10574.1	PCC7942 clock gene...ORFE	circadian clock protein KaiB homolog	15.631	14.9017	16.4858	27.3512	21.7946	23.3827	30.8771	26.8061	28.6931	22.1731	17.9487	19.5026	12.971	20.9837	21.1409		15.6728	24.1762	28.7921	19.8748	18.3652
NC_000911.1	sll0487	NA	BAA10573.1	hypothetical protein	hypothetical protein	36.5393	42.4236	40.114	49.2818	43.0072	46.0058	40.7325	44.5184	48.263	36.173	44.0784	44.9294	41.8752	45.6003	50.002		39.6923	46.0983	44.5046	41.7269	45.8258
NC_000911.1	sll0488	NA	BAA10572.1	unknown protein	hypothetical protein	55.2178	65.6879	54.295	95.1078	97.7548	98.333	112.969	116.554	117.234	71.7456	61.3537	55.8354	35.8671	49.571	58.9395		58.4002	97.0652	115.586	62.9782	48.1258
NC_000911.1	sll0489	NA	BAA10570.1	ABC transporter	ATP-binding protein of ABC transporter	14.3354	20.4588	14.8252	15.6538	18.4501	15.6607	16.8704	20.2863	18.0687	16.2526	15.9943	15.7574	13.8207	12.9666	17.5514		16.5398	16.5882	18.4085	16.0014	14.7796
NC_000911.1	sll0493	-	BAA10846.1	hypothetical protein	hypothetical protein	26.5745	27.5361	33.0403	41.7473	34.5802	33.9502	37.6423	39.7436	45.7376	35.0069	33.7409	26.5594	29.9548	41.5894	34.2834		29.0503	36.7592	41.0412	31.769	35.2758
NC_000911.1	sll0494	-	BAA10845.1	unknown protein	unknown protein	13.9156	10.7974	12.2244	11.6151	7.58768	9.87523	16.078	11.6334	13.1904	12.2351	20.4857	20.4849	5.64204	12.8271	8.02123		12.3125	9.69267	13.6339	17.7353	8.83013
NC_000911.1	sll0495	asnS	BAA10844.1	asparaginyl-tRNA synthetase	asparaginyl-tRNA synthetase	19.1826	21.3799	20.5958	33.3183	24.6549	30.4995	34.0235	27.3913	31.96	18.7933	22.2234	18.3211	19.8525	20.4554	21.184		20.3861	29.4909	31.1249	19.7793	20.4973
NC_000911.1	sll0496	NA	BAA10843.1	unknown protein	hypothetical protein	14.5846	14.7197	14.2735	18.6759	14.3105	15.6431	23.4872	20.7484	20.3083	14.059	14.3642	16.1154	11.7654	14.5836	12.3316		14.5259	16.2098	21.5146	14.8462	12.8936
NC_000911.1	sll0497	NA	BAA10841.1	unknown protein	hypothetical protein	41.7674	42.7375	39.9223	50.0798	54.287	48.2836	37.405	43.2569	42.0193	41.8028	37.657	37.055	29.3086	38.4656	36.9386		41.4757	50.8835	40.8937	38.8383	34.9043
NC_000911.1	sll0498	NA	BAA10840.1	unknown protein	hypothetical protein	97.7049	95.3348	89.6949	233.818	268.198	233.652	346.517	373.782	367.529	169.533	113.85	114.434	71.8125	119.909	132.258		94.2449	245.222	362.609	132.606	107.993
NC_000911.1	sll0498-as					14.4027	14.157	17.6451	38.7373	53.3064	37.3498	72.5853	87.6131	86.9231	29.9306	18.9735	16.6547	18.2771	20.8694	24.073		15.4016	43.1312	82.3738	21.853	21.0732
NC_000911.1	sll0499	-	BAA10838.1	unknown protein	hypothetical protein	9.60431	9.56946	10.5456	12.6961	11.8432	12.1721	14.041	11.0552	12.3809	10.2561	12.0323	10.6879	6.16148	9.05649	7.73319		9.90645	12.2371	12.4923	10.9921	7.65039
NC_000911.1	sll0501	-	BAA10834.1	hypothetical protein	probable glycosyltransferase	17.4661	17.5278	14.3566	29.676	23.4625	26.0887	32.4417	33.3611	33.9427	14.7898	18.7184	19.2925	14.952	17.9783	19.3063		16.4501	26.4091	33.2485	17.6003	17.4122
NC_000911.1	sll0501-as					0	0	0	0	0	0	0	0	0	0	0	0	0	0	0		0	0	0	0	0
NC_000911.1	sll0502	argS	BAA10833.1	arginyl-tRNA-synthetase	arginyl-tRNA-synthetase	27.9055	29.8177	29.0388	41.2539	38.679	37.2892	37.9733	39.2263	41.7377	32.387	30.361	31.8057	17.8166	30.2698	29.4546		28.9207	39.074	39.6458	31.5179	25.847
NC_000911.1	sll0503	-	BAA10832.1	unknown protein	hypothetical protein	21.7206	21.5609	22.8276	30.892	21.2394	24.1288	29.887	23.1341	25.0398	22.41	28.2073	27.4865	17.8077	21.6184	19.9167		22.0364	25.4201	26.0203	26.0346	19.7809
NC_000911.1	sll0503-as					1.15882	1.33902	1.14678	1.71718	1.527	1.10185	2.03032	1.6747	2.08669	2.65763	1.55208	0.95926	1.81072	0.945406	1.33702		1.21487	1.44868	1.93057	1.72299	1.36438
NC_000911.1	sll0503-as2					1.13989	1.45125	0.864709	1.05367	0.873142	0.637715	1.34896	0.783009	0.794723	3.33325	1.19539	0.860225	1.24678	1.14858	1.11123		1.15195	0.854843	0.975565	1.79629	1.16886
NC_000911.1	sll0504	lysA	BAA10831.1	diaminopimelate decarboxylase	diaminopimelate decarboxylase	191.958	252.832	226.319	258.282	264.172	258.075	198.438	254.03	247.588	286.448	248.301	227.041	261.392	235.624	276.451		223.703	260.177	233.352	253.93	257.822
NC_000911.1	sll0505	-	BAA10830.1	hypothetical protein	hypothetical protein	53.2754	61.2719	57.9326	74.5972	62.7734	56.5135	66.1219	67.7702	71.8295	71.0953	78.0004	72.465	57.2445	61.5307	73.8093		57.4933	64.628	68.5739	73.8536	64.1948
NC_000911.1	sll0505-as					118.742	128.552	126.162	166.615	143.335	134.256	103.499	120.143	128.694	142.152	173.917	163.128	150.869	123.108	156.289		124.485	148.069	117.445	159.732	143.422
NC_000911.1	sll0505-as2					2.5e-05	0	0	0	0	0	0	0	0	0	0	0	0	0	3.4e-05		8.33333e-06	0	0	0	1.13333e-05
NC_000911.1	sll0506	-	BAA10829.1	hypothetical protein	undecaprenyl pyrophosphate synthetase	62.3338	63.7263	56.4256	94.0208	76.1753	76.7461	90.1021	89.5248	100.886	83.5609	73.9264	72.2013	51.152	68.1091	80.0848		60.8286	82.3141	93.5042	76.5629	66.4486
NC_000911.1	sll0507	-	BAA10828.1	magnesium and cobalt transport protein	probable cation transporter	33.1428	40.68	39.3572	45.6945	41.6213	38.9233	45.8194	44.7197	52.7195	41.2894	42.1836	36.9863	33.0806	34.7227	32.908		37.7267	42.0797	47.7529	40.1531	33.5704
NC_000911.1	sll0508	NA	BAA10826.1	unknown protein	unknown protein	15.3094	12.7221	13.8061	25.2159	24.1218	22.6968	45.3522	39.3532	42.6538	15.2004	14.0097	21.2099	10.0522	9.8881	13.9278		13.9459	24.0115	42.4531	16.8067	11.2894
NC_000911.1	sll0509	NA	BAA10825.1	Ap-4-A phosphorylase II	similar to 5',5'''-P-1,P-4-tetraphosphate phosphorylase II	13.9996	15.2053	13.5595	18.1847	16.892	15.2308	20.1289	25.3272	23.2501	19.9908	22.4681	19.0932	18.279	15.5908	21.7796		14.2548	16.7692	22.9021	20.5174	18.5498
NC_000911.1	sll0513	NA	BAA10820.1	unknown protein	hypothetical protein	72.283	79.8508	83.6724	96.7119	91.0088	91.7959	93.014	84.5453	92.1855	67.2308	70.603	68.2603	57.3963	58.2334	67.8138		78.6021	93.1722	89.9149	68.698	61.1478
NC_000911.1	sll0513-as					0.000932	0.001902	0.058425	0.006801	0.004971	0.000648	0.023873	0.018447	0	0	0.002712	0.000518	0.042116	0.000146	0.005304		0.0204197	0.00414	0.0141067	0.00107667	0.0158553
NC_000911.1	sll0514	NA	BAA10816.1	unknown protein	hypothetical protein	56.0907	61.8558	58.3008	67.2434	63.5526	61.4731	94.6349	92.0245	96.4662	73.4638	72.2254	71.4818	40.6741	56.5871	66.5525		58.7491	64.0897	94.3752	72.3903	54.6046
NC_000911.1	sll0517	rbp1,rbpA	BAA10811.1	RNA binding protein	putative RNA binding protein	1794.09	1945.16	2065.21	2092.94	1779.41	1995.53	2166.67	1751.94	2159.41	2352.49	2558.61	3039.82	1325.47	1666.74	1795.62		1934.82	1955.96	2026.01	2650.31	1595.94
NC_000911.1	sll0518	-	BAA10810.1	unknown protein	unknown protein	101.059	133.859	129.676	123.04	109.957	113.657	102.434	104.661	102.682	123.632	128.526	130.661	115.772	118.946	129.373		121.531	115.551	103.259	127.606	121.364
NC_000911.1	sll0518-as					55.0118	48.7829	59.2033	58.0668	44.5467	48.7914	56.3911	38.9578	53.0954	70.3034	85.5861	95.0482	34.8211	46.3039	45.6447		54.3327	50.4683	49.4814	83.6459	42.2566
NC_000911.1	sll0519	ndhA	BAA10885.1	NADH dehydrogenase subunit 1	NADH dehydrogenase subunit 1	160.941	237.688	226.57	308.199	283.435	286.706	322.842	297.552	310.329	136.947	160.628	157.35	174.92	144.901	157.979		208.399	292.78	310.241	151.641	159.267
NC_000911.1	sll0520	ndhI	BAA10884.1	NADH dehydrogenase subunit%3B NdhI	NADH dehydrogenase subunit NdhI	339.491	428.242	401.917	504.798	470.858	459.119	451.521	498.61	496.923	392.996	300.998	277.329	385.972	395.214	350.366		389.883	478.258	482.351	323.774	377.184
NC_000911.1	sll0521	ndhG	BAA10883.1	NADH dehydrogenase subunit 6	NADH dehydrogenase subunit 6	382.383	413.641	396.973	439.944	340.104	333.805	387.258	382.802	374.915	285.574	328.103	337.647	335.105	419.824	408.924		397.665	371.284	381.658	317.108	387.951
NC_000911.1	sll0522	ndhE	BAA10882.1	NADH dehydrogenase subunit 4L	NADH dehydrogenase subunit 4L	150.674	161.74	167.877	209.825	132.997	136.655	178.71	191.672	185.178	125.319	157.76	130.001	145.415	203.341	200.062		160.097	159.826	185.187	137.693	182.939
NC_000911.1	sll0524	NA	BAA10880.1	hypothetical protein	hypothetical protein	63.9326	61.3526	56.367	117.498	121.015	113.624	120.913	132.36	130.494	76.2052	75.0405	64.366	55.3603	55.6414	63.7022		60.5507	117.379	127.922	71.8706	58.2346
NC_000911.1	sll0524-as					0.039369	0.006379	0.003107	0	0.008626	0.013885	0.003872	0	0.005147	5.1e-05	0.005545	0	0	0	0		0.016285	0.00750367	0.00300633	0.00186533	0
NC_000911.1	sll0525	NA	BAA10878.1	unknown protein	hypothetical protein	59.1607	54.7346	49.0354	94.8095	92.3192	93.5885	142.792	133.628	153.436	82.1269	62.1643	69.3842	36.2539	53.0621	57.1696		54.3102	93.5724	143.285	71.2251	48.8285
NC_000911.1	sll0528	NA	BAA10876.1	hypothetical protein	hypothetical protein	48.9135	56.4173	49.7021	111.765	103.806	118.142	98.0163	112.269	100.073	64.1389	119.907	135.419	32.0034	39.5709	47.0639		51.6776	111.238	103.453	106.489	39.5461
NC_000911.1	sll0529	NA	BAA10875.1	unknown protein	hypothetical protein	132.359	149.498	154.104	112.856	111.587	118.875	71.9759	82.3639	74.2495	112.589	124.599	127.907	121.113	109.671	103.837		145.32	114.439	76.1964	121.698	111.541
NC_000911.1	sll0532	NA			hypothetical protein	166.981	138.474	163.382	214.605	196.227	191.003	217.462	189.489	222.799	154.8	177.646	192.42	106.767	151.379	151.024		156.279	200.612	209.917	174.955	136.39
NC_000911.1	sll0533	tig	BAA10868.1	trigger factor	trigger factor	94.6441	105.464	107.242	129.189	118.971	118.869	121.15	124.038	122.944	119.118	136.57	135.158	99.0021	103.387	113.14		102.45	122.343	122.711	130.282	105.176
NC_000911.1	sll0534	clpP2	BAA10867.1	ATP-dependent Clp protease proteolytic subunit	ATP-dependent Clp protease proteolytic subunit 2	168.78	209.075	196.024	305.329	375.56	331.383	344.953	386.057	380.622	257.878	234.872	217.523	183.421	167.71	179.976		191.293	337.424	370.544	236.758	177.035
NC_000911.1	sll0535	clpX	BAA10866.1	ATP-dependent protease ATPase subunit	ATP-dependent Clp protease ATPase subunit	115.799	113.1	109.765	185.258	186.787	182.566	195.853	191.662	189.737	128.833	133.764	130.494	95.7955	118.433	122.15		112.888	184.87	192.417	131.03	112.126
NC_000911.1	sll0536	NA	BAA10865.1	hypothetical protein	probable potassium channel protein	46.1103	39.024	36.8739	51.3663	48.983	46.776	100.558	92.0543	97.2542	43.0021	34.1073	30.2658	18.3395	23.9458	28.9781		40.6694	49.0418	96.6223	35.7917	23.7545
NC_000911.1	sll0537	amt3	BAA10864.1	ammonium/methylammonium permease	ammonium/methylammonium permease	8.66214	9.91988	8.67902	13.9572	14.4092	15.7047	28.3409	23.2567	23.8364	9.17649	9.79905	9.51349	6.01148	5.46419	8.30611		9.08701	14.6904	25.1446	9.49634	6.59393
NC_000911.1	sll0539	-	BAA10505.1	unknown protein	unknown protein	19.422	11.7928	16.324	24.1088	23.276	24.3287	25.5609	24.5147	27.3183	17.7189	16.4556	15.8726	8.40387	15.2302	14.6072		15.8463	23.9045	25.798	16.6824	12.7471
NC_000911.1	sll0540	NA	BAA10504.1	hypothetical protein	phosphate-binding protein PstS homolog	13.7787	10.8691	12.065	21.3725	17.7458	18.9578	23.777	24.5113	29.3615	15.5621	11.9017	12.4428	7.45651	8.88614	13.0898		12.2376	19.3587	25.8833	13.3022	9.81082
NC_000911.1	sll0540-as					7.26426	5.56133	4.33296	12.5282	12.4212	15.0939	13.4706	13.465	14.5507	4.6267	3.94983	4.23185	4.31984	3.42954	4.32628		5.71952	13.3478	13.8287	4.26946	4.02522
NC_000911.1	sll0541	desC,des9	BAA10500.1	acyl-CoA desaturase 1	acyl-lipid desaturase (delta 9)	551.046	504.748	485.48	457.741	447.448	450.955	399.229	390.767	361.978	660.347	586.93	612.027	561.516	576.39	553.862		513.758	452.048	383.991	619.768	563.923
NC_000911.1	sll0541-as					316.609	172.727	242.86	204.799	172.19	174.198	204.744	133.32	140.14	219.515	216.853	324.974	247.455	288.611	249.925		244.065	183.729	159.401	253.781	261.997
NC_000911.1	sll0541-as2					0.00963	0.008021	0.008885	0.00607	0.027931	0.019527	0.011868	0.012463	0.008614	0.006869	0.020838	0.001109	0.006661	0.003086	0		0.00884533	0.0178427	0.0109817	0.00960533	0.003249
NC_000911.1	sll0541-as3					0.256075	0.12616	0.13498	0.111074	0.268351	0.150038	0.242761	0.097166	0.157999	0.220546	0.280469	0.019335	0.104656	0.078178	0.052536		0.172405	0.176488	0.165975	0.17345	0.0784567
NC_000911.1	sll0542	acs	BAA10498.1	acetyl-coenzyme A synthetase	acetyl-coenzyme A synthetase	197.423	209.521	213.887	126.208	119.497	112.092	76.8069	92.4192	85.1293	192.753	179.912	173.906	170.614	186.79	208.433		206.943	119.266	84.7851	182.19	188.612
NC_000911.1	sll0543	-	BAA10491.1	unknown protein	hypothetical protein	325.994	313.249	297.815	137.281	179.326	177.037	122.364	119.092	133.258	327.517	280.129	295.842	222.303	300.406	292.764		312.353	164.548	124.905	301.163	271.825
NC_000911.1	sll0544	dnaX (δ)	BAA10489.1	unknown protein	hypothetical protein	37.0381	31.9008	32.5504	55.8551	49.0618	47.5808	71.1535	59.4237	70.3894	50.2226	51.7212	46.9459	28.0075	35.7261	42.6891		33.8298	50.8326	66.9889	49.6299	35.4742
NC_000911.1	sll0544-as					0	0	0	0.080721	0.003053	0.004953	0.001874	0	0.006865	0	0.003484	0	0.010726	0	0		0	0.0295757	0.002913	0.00116133	0.00357533
NC_000911.1	sll0545	-	BAA10488.1	hypothetical protein	hypothetical protein	34.64	32.0172	28.8063	43.7575	38.9676	36.2374	42.2834	42.1858	46.1658	31.1855	33.1877	36.9861	22.016	30.7075	27.6494		31.8212	39.6542	43.545	33.7864	26.791
NC_000911.1	sll0546	-	BAA10487.1	hypothetical protein	probable translation initiation factor	143.959	159.699	149.433	132.576	131.654	137.76	99.443	143.43	135.225	127.689	107.128	92.779	73.438	126.51	131.584		151.031	133.997	126.033	109.199	110.511
NC_000911.1	sll0547	NA	BAA10486.1	hypothetical protein	unknown protein	103.058	100.382	96.751	92.8894	90.727	88.88	85.9089	101.711	99.3026	90.6022	96.8823	95.9379	66.192	101.825	96.8214		100.064	90.8322	95.6408	94.4742	88.2796
NC_000911.1	sll0549	NA	BAA10484.1	unknown protein	hypothetical protein	47.6045	44.5794	43.1978	148.107	158.894	164.42	235.304	237.495	243.427	75.6758	95.7219	91.9818	50.2169	55.0142	62.5765		45.1272	157.141	238.742	87.7931	55.9359
NC_000911.1	sll0550	NA	BAA10483.1	flavoprotein	flavoprotein	253.58	268.68	257.205	329.889	308.671	309.328	277.64	308.249	294.41	244.669	226.607	232.158	255.516	246.814	259.661		259.822	315.963	293.433	234.478	253.997
NC_000911.1	sll0552	NA	BAA10481.1	unknown protein	unknown protein	17.7846	28.256	25.2314	39.2552	36.4631	33.3775	36.4897	43.7005	38.3165	24.6725	34.345	25.0518	15.9274	15.8595	26.8305		23.7573	36.3653	39.5022	28.0231	19.5391
NC_000911.1	sll0552-as					0.781835	3.77068	2.37386	6.93375	4.0531	4.55653	2.42059	5.49756	4.82824	2.82596	3.17158	2.57458	2.04149	3.38793	1.85715		2.30879	5.18113	4.2488	2.85737	2.42886
NC_000911.1	sll0553	NA	BAA10480.1	unknown protein	hypothetical protein	55.0719	52.0202	51.888	75.4271	84.953	83.6295	77.8441	78.2068	78.8517	50.8415	41.421	37.7027	42.6201	44.9024	50.7516		52.9934	81.3365	78.3008	43.3217	46.0914
NC_000911.1	sll0554	ftrC	BAA10479.1	ferredoxin-thioredoxin reductase%2C catalytic chain	ferredoxin-thioredoxin reductase, catalytic chain	225.941	296.776	276.913	404.02	413.126	391.367	408.365	446.461	427.628	360.064	228.286	207.042	227.54	333.775	365.633		266.543	402.838	427.485	265.131	308.983
NC_000911.1	sll0555	-	BAA10478.1	methionine aminopeptidase	methionine aminopeptidase	237.612	281.021	278.139	378.132	332.855	339.492	292.098	320.995	322.144	261.922	296.67	317.337	231.581	348.956	373.782		265.591	350.16	311.746	291.976	318.106
NC_000911.1	sll0556	NA	BAA10477.1	unknown protein	Na+/H+ antiporter	33.1328	39.2404	37.5525	55.0119	54.8779	56.39	49.1557	60.0496	55.0792	32.3938	36.2975	36.3015	23.1577	24.6692	26.2048		36.6419	55.4266	54.7615	34.9976	24.6772
NC_000911.1	sll0558	ycf53	BAA16582.1	hypothetical protein	hypothetical protein YCF53	68.2285	75.4309	74.9511	83.2571	88.6623	86.8864	71.7547	70.3075	87.2054	76.2657	88.8289	90.2496	52.5613	78.4424	93.1125		72.8702	86.2686	76.4225	85.1147	74.7054
NC_000911.1	sll0563	-	BAA18869.1	unknown protein	unknown protein	24.5713	18.2339	22.8146	31.1311	30.8952	32.7069	43.3809	44.5536	43.0923	28.6825	33.9256	33.8558	18.4256	30.0983	29.1478		21.8733	31.5777	43.6756	32.1546	25.8906
NC_000911.1	sll0564	NA	BAA18863.1	unknown protein	hypothetical protein	66.4599	86.736	78.6515	112.127	108.062	100.714	103.334	118.582	110.458	94.2716	65.0132	56.855	79.9778	78.6901	103.07		77.2825	106.968	110.791	72.0466	87.246
NC_000911.1	sll0564-as					0	0	0	0.05557	0.018943	0	0	0.378267	0	0.010614	0.047052	0	0.004983	0.017178	0.004667		0	0.0248377	0.126089	0.019222	0.00894267
NC_000911.1	sll0565	-	BAA18862.1	unknown protein	hypothetical protein	46.3183	49.6299	65.0232	77.0586	63.8734	70.5241	56.1471	55.9055	68.3077	68.6064	89.3807	71.6467	54.1938	48.4612	50.7897		53.6571	70.4853	60.1201	76.5446	51.1482
NC_000911.1	sll0567	fur	BAA18859.1	ferric uptake regulation protein	ferric uptake regulation protein	59.8271	67.4784	58.0335	144.979	160.599	144.615	189.656	208.985	199.25	85.369	64.0015	61.7383	44.9225	54.192	68.8188		61.7797	150.064	199.297	70.3696	55.9778
NC_000911.1	sll0567-as					0	0.015714	0.021798	0.106157	0.055995	0.175383	0.144058	0.028514	0.156475	0.073734	0	0.040922	0	0	0		0.012504	0.112512	0.109682	0.0382187	0
NC_000911.1	sll0569	recA	BAA18857.1	RecA gene product	RecA gene product	87.1368	130.839	122.568	161.534	157.466	162.423	207.581	217.941	218.334	135.98	122.398	122.167	121.201	98.6309	97.7206		113.515	160.474	214.619	126.848	105.851
NC_000911.1	sll0572	NA	BAA18854.1	unknown protein	hypothetical protein	261.536	204.228	196.174	96.8001	147.487	131.233	35.3742	52.61	37.9145	139.418	106.369	105.387	99.1518	196.142	211.341		220.646	125.173	41.9662	117.058	168.878
NC_000911.1	sll0573	arcC	BAA18853.1	carbamate kinase	carbamate kinase	136.025	93.386	98.6991	57.6709	63.0763	60.0707	39.8487	41.0412	47.8707	76.9809	73.5402	80.2344	66.95	157.289	199.983		109.37	60.2726	42.9202	76.9185	141.407
NC_000911.1	sll0574	rfbA	BAA18851.1	integral membrane O-antigen translocator protein	probable permease protein of lipopolysaccharide ABC transporter	23.129	22.8729	23.0578	35.5729	27.0079	24.9217	40.7352	45.9415	44.4853	21.4133	24.4929	23.7098	15.4662	27.0347	29.2931		23.0199	29.1675	43.7207	23.2054	23.9313
NC_000911.1	sll0574-as					0.016157	0	0	0	7e-05	0	0.046163	0	0	0	0.574986	0	0	0	0.370735		0.00538567	2.33333e-05	0.0153877	0.191662	0.123578
NC_000911.1	sll0575	-	BAA18850.1	ATP-binding protein	probable lipopolysaccharide ABC transporter ATP binding subunit	19.2338	27.6113	28.3689	42.705	39.4825	34.6172	40.8285	40.9813	44.9444	32.1115	37.0312	37.783	20.2333	25.3535	26.1219		25.0713	38.9349	42.2514	35.6419	23.9029
NC_000911.1	sll0575-as					0	0	0	0	0	0	0	0	0	0	0.000472	0	0	0	0		0	0	0	0.000157333	0
NC_000911.1	sll0576	-	BAA18849.1	HrEpiB	putative sugar-nucleotide epimerase/dehydratease	77.8765	103.345	96.082	74.6629	61.4673	64.4111	48.4633	66.5451	57.686	89.3368	82.536	83.1689	99.5639	80.6985	77.2949		92.4344	66.8471	57.5648	85.0139	85.8524
NC_000911.1	sll0577	NA	BAA18845.1	unknown protein	hypothetical protein	221.416	288.995	263.138	327.289	309.151	301.971	191.437	255.799	225.51	282.123	235.027	231.957	171.201	281.583	280.595		257.85	312.804	224.249	249.702	244.46
NC_000911.1	sll0578	purK	BAA18844.1	phosphoribosyl aminoimidazole carboxylase	phosphoribosylaminoimidazole carboxylase ATPase subunit	113.641	114.061	103.07	103.45	111.159	106.279	88.6898	95.7974	101.255	137.225	141.712	125.477	78.7131	106.379	125.89		110.257	106.963	95.2475	134.805	103.661
NC_000911.1	sll0584	ycf36	BAA10625.1	hypothetical protein	hypothetical protein YCF36	41.7273	45.9447	48.1209	74.8163	84.405	86.448	93.4253	106.038	94.5111	56.322	38.6203	39.2356	36.0568	45.1286	53.8788		45.2643	81.8898	97.9914	44.726	45.0214
NC_000911.1	sll0584-as					0.005442	0	0	0.010828	0	0.040277	0.073127	0	0	0.024246	0	0	0	0	0		0.001814	0.017035	0.0243757	0.008082	0
NC_000911.1	sll0585	NA	BAA10624.1	hypothetical protein	hypothetical protein	41.3044	43.4986	42.5036	72.8523	70.7221	69.6539	69.5293	80	82.676	53.377	48.8726	40.2526	35.2079	41.9121	60.7454		42.4355	71.0761	77.4018	47.5007	45.9551
NC_000911.1	sll0585-as					0	0	0	0	0	0.004125	0	0	0	0	0	0	0	0	0		0	0.001375	0	0	0
NC_000911.1	sll0586	-	BAA10622.1	hypothetical protein	hypothetical protein	11.0595	12.9945	8.82572	16.3049	12.5523	15.2858	18.9735	18.3341	18.8708	11.4118	11.936	11.373	8.41165	10.4135	8.88192		10.9599	14.7143	18.7261	11.5736	9.2357
NC_000911.1	sll0587	pykF	BAA10621.1	pyruvate kinase	pyruvate kinase	25.8094	29.6323	24.8563	41.2286	46.0316	40.7284	46.7729	52.1839	48.7942	33.5916	34.4268	30.2184	18.0445	22.1206	25.0485		26.766	42.6629	49.2503	32.7456	21.7379
NC_000911.1	sll0587-as					0	0	0	0	0	0.00013	0	0	0.003336	0	0	0.000369	0	0.007879	0		0	4.33333e-05	0.001112	0.000123	0.00262633
NC_000911.1	sll0587-as2					16.5081	13.326	17.699	17.7993	20.6398	22.412	26.4131	20.2681	27.258	19.4901	19.0549	17.7397	10.7861	14.5914	9.51171		15.8444	20.2837	24.6464	18.7616	11.6297
NC_000911.1	sll0588	-	BAA10620.1	unknown protein	unknown protein	340.59	374.769	347.05	337.791	377.533	367.174	270.794	389.481	350.838	315.233	302.605	281.098	177.534	357.224	400.476		354.136	360.832	337.038	299.645	311.744
NC_000911.1	sll0590	-	BAA10616.1	unknown protein	unknown protein	8.29619	6.57922	6.69609	9.28268	9.49123	9.47693	12.675	8.21156	8.51567	7.19688	9.96934	9.76213	4.22375	7.61739	7.22075		7.1905	9.41695	9.80075	8.97612	6.35396
NC_000911.1	sll0590-as					0	0	0	0	0	0.004247	0	0	0	0	0	0	0	0	0		0	0.00141567	0	0	0
NC_000911.1	sll0593	glk	BAA10611.1	glucokinase	glucokinase	77.7889	84.8319	83.2962	76.3485	82.7787	80.0454	47.817	65.7551	57.441	74.7665	58.9252	56.5458	55.7462	68.6515	82.7454		81.9723	79.7242	57.0044	63.4125	69.0477
NC_000911.1	sll0594	-	BAA10610.1	transcriptional regulatory protein	transcriptional regulator	36.4523	47.3942	45.7288	54.0578	59.107	60.0908	45.3584	56.9391	55.4964	59.8051	47.9566	51.5827	29.8127	44.0228	48.8617		43.1918	57.7518	52.598	53.1148	40.8991
NC_000911.1	sll0595	NA	BAA10609.1	unknown protein	unknown protein	34.4088	30.8437	31.8691	54.3836	54.8484	53.7142	61.4638	61.5004	62.6346	37.3198	33.0516	28.9648	20.7093	28.5377	29.882		32.3738	54.3154	61.8663	33.1121	26.3763
NC_000911.1	sll0596	NA	BAA10608.1	unknown protein	hypothetical protein	23.4239	25.5598	21.1461	40.6674	41.1774	36.6845	54.7206	59.0126	62.4075	26.014	24.5329	26.8979	24.1194	23.2671	25.9634		23.3766	39.5098	58.7135	25.8149	24.45
NC_000911.1	sll0597	NA	BAA10607.1	hypothetical protein	hypothetical protein	20.2311	26.1826	28.2515	25.5229	19.5558	22.5291	30.2302	28.4641	29.7427	20.212	24.9473	26.9661	20.1511	21.7512	24.1102		24.8884	22.5359	29.479	24.0418	22.0042
NC_000911.1	sll0601	-	BAA10370.1	hypothetical protein	nitrilase homolog	67.3338	77.8113	67.7857	93.5603	90.4416	100.233	92.2182	95.3569	102.281	98.2972	91.488	85.6537	59.7027	79.1168	83.6113		70.9769	94.745	96.6187	91.813	74.1436
NC_000911.1	sll0601-as					0	0	0	0	0	0	0	0	0	0.029855	0.05616	0	0	0	0		0	0	0	0.0286717	0
NC_000911.1	sll0602	NA	BAA10367.1	unknown protein	hypothetical protein	67.1844	72.7628	66.0574	79.497	74.0543	75.6967	81.4507	81.2595	81.0099	57.91	66.6805	65.032	48.7371	59.4951	64.9718		68.6682	76.416	81.24	63.2075	57.7347
NC_000911.1	sll0603					32.9608	35.2522	36.2829	35.1123	35.8953	34.7846	33.6937	32.1688	37.3019	25.4981	37.2853	35.2825	20.2144	29.3804	31.3115		34.832	35.2641	34.3881	32.6886	26.9688
NC_000911.1	sll0606	-	BAA10364.1	unknown protein	hypothetical protein	14.0286	14.6177	15.0915	22.3782	22.4963	20.7917	23.88	26.4466	22.8544	16.2178	13.6424	13.8966	11.6346	13.6945	14.0312		14.5793	21.8887	24.3937	14.5856	13.1201
NC_000911.1	sll0608	ycf49	BAA10361.1	hypothetical protein	hypothetical protein YCF49	13.105	15.7581	18.9649	31.5229	27.4109	27.9805	47.7897	50.8174	48.5344	24.8777	22.7204	19.7794	14.9182	12.6645	13.8643		15.9427	28.9714	49.0472	22.4592	13.8156
NC_000911.1	sll0609	-	BAA10360.1	unknown protein	hypothetical protein	7.65383	11.6378	11.5406	22.0321	14.7689	17.3983	30.0603	32.7551	35.384	11.5974	21.9409	16.778	9.49331	11.902	10.7012		10.2774	18.0665	32.7331	16.7721	10.6988
NC_000911.1	sll0611	-	BAA10354.1	unknown protein	hypothetical protein	224.894	186.663	205.735	119.475	171.597	179.433	66.7275	82.2244	70.1284	137.354	153.221	166.027	65.2853	103.671	113.645		205.764	156.835	73.0268	152.2	94.2007
NC_000911.1	sll0613	ruvB	BAA10350.1	Holliday junction DNA helicase%3B RuvB	Holliday junction DNA helicase RuvB	10.172	10.8731	11.2409	21.3871	15.2015	15.3565	22.1936	21.7052	22.6029	11.3638	13.0768	14.7306	8.47657	12.3811	13.0279		10.762	17.315	22.1673	13.0571	11.2952
NC_000911.1	sll0614	NA	BAA10349.1	unknown protein	unknown protein	9.32	11.7549	12.1683	19.2884	19.1878	20.7686	30.1131	31.1136	29.3697	14.646	13.2209	9.8639	6.59322	8.3158	12.5296		11.0811	19.7483	30.1988	12.5769	9.1462
NC_000911.1	sll0615	NA	BAA10348.1	transmembrane protein FT27	hypothetical protein	10.0773	11.4059	11.478	19.005	18.379	16.1868	19.4586	23.9232	23.0038	18.0102	17.3702	15.8782	13.3639	11.1862	15.7609		10.9871	17.8569	22.1285	17.0862	13.437
NC_000911.1	sll0616	secA	BAA10347.1	preprotein translocase SecA subunit	preprotein translocase SecA subunit	100.463	115.717	116.033	176.924	183.811	189.614	179.833	188.768	181.223	116.185	123.439	115.38	92.8474	98.3887	98.4981		110.738	183.45	183.275	118.335	96.5781
NC_000911.1	sll0616-as					0.41561	0.528278	1.78984	0.859559	0.923822	0.584959	0.920286	0.440049	0.530755	0.626257	0.746707	0.562183	0.338222	0.282416	0.051791		0.911243	0.789447	0.630363	0.645049	0.224143
NC_000911.1	sll0616-as2					0.167951	0.159338	0.539086	0.277072	0.307804	0.250904	0.713481	0.255094	0.363409	0.163981	0.290423	0.157577	0.118252	0.191467	0.056158		0.288792	0.278593	0.443995	0.203994	0.121959
NC_000911.1	sll0617	vipp1	BAA10345.1	chloroplast membrane-associated 30 kD protein	plasma membrane protein essential for thylakoid formation	376.646	415.544	386.907	575.379	491.921	521.428	604.168	612.605	608.251	380.057	379.973	355.362	302.338	398.143	467.9		393.032	529.576	608.341	371.797	389.46
NC_000911.1	sll0617-as					0.050294	0.061679	0.100959	0.0793	0.088931	0.187194	0.049028	0.142273	0.093891	0.027835	0.104272	0.051381	0.022622	0.018612	0.043903		0.0709773	0.118475	0.095064	0.0611627	0.028379
NC_000911.1	sll0621	ccdA	BAA18686.1	thiol:disulfide interchange protein%3B DsbD	putative c-type cytochrome biogenesis protein CcdA	61.4504	59.5924	55.0618	82.8476	78.7872	84.7351	93.7255	96.728	95.9534	64.8212	56.8172	49.5215	38.509	41.7491	55.8959		58.7015	82.1233	95.469	57.0533	45.3847
NC_000911.1	sll0621-as					15.7955	21.2969	16.5032	32.2352	30.0355	30.6931	37.0402	32.3863	36.6392	18.202	22.7277	17.1917	11.5343	11.1903	22.6959		17.8652	30.9879	35.3553	19.3738	15.1402
NC_000911.1	sll0621-as2					0.001426	0.004956	0	0.006337	0	0	0.021735	0.00346	0.012508	0.000668	0	0.024501	0	0.0043	0		0.00212733	0.00211233	0.0125677	0.00838967	0.00143333
NC_000911.1	sll0622	nadA	BAA18685.1	quinolinate synthetase	quinolinate synthetase	140.428	115.755	100.932	130.459	138.281	130.23	112.221	119.204	104.783	90.845	53.9677	48.7337	78.5026	82.8971	100.031		119.038	132.99	112.069	64.5155	87.1435
NC_000911.1	sll0623	NA	BAA18684.1	unknown protein	unknown protein	123.829	120.654	113.491	183.407	197.164	182.418	207.81	236.778	219.344	132.651	99.5742	95.0434	89.4155	106.596	131.181		119.325	187.663	221.311	109.089	109.064
NC_000911.1	sll0624	NA	BAA18682.1	unknown protein	unknown protein	26.1578	18.4416	17.7475	29.6409	30.0843	30.2424	43.1741	32.4617	38.6074	19.8663	23.3929	25.9982	11.5797	19.8229	18.9647		20.7823	29.9892	38.0811	23.0858	16.7891
NC_000911.1	sll0625	NA	BAA18681.1	unknown protein	unknown protein	31.8416	32.3774	28.0488	60.3892	54.0883	50.4416	70.6277	61.7781	75.1688	34.4187	32.1435	33.8446	21.0688	28.9352	31.232		30.7559	54.9731	69.1915	33.4689	27.0787
NC_000911.1	sll0626	lim17	BAA18680.1	LIM17 protein	putative neutral invertase	21.1017	25.2194	24.1211	34.0124	34.9745	34.6003	38.215	38.6269	44.558	30.238	27.3025	29.4259	22.5659	27.884	28.5579		23.4807	34.5291	40.4666	28.9888	26.3359
NC_000911.1	sll0629	psaK2	BAA18671.1	photosystem I subunit X	alternative photosystem I reaction center subunit X	333.624	338.579	323.585	116.048	107.024	123.673	110.212	114.297	106.594	362.415	333.316	324.705	224.672	335.175	366.534		331.929	115.582	110.368	340.145	308.794
NC_000911.1	sll0630	-	BAA18670.1	unknown protein	unknown protein	242.773	273.807	268.314	88.6534	88.747	81.5391	80.5913	81.7911	83.0104	279.534	255.977	251.796	181.626	241.808	264.314		261.631	86.3132	81.7976	262.436	229.249
NC_000911.1	sll0631	nadB	BAA18669.1	L-aspartate oxidase	L-aspartate oxidase	28.9841	33.9019	33.8288	41.3719	38.2218	39.2756	38.0005	39.5392	36.488	24.0783	32.965	30.3516	26.1336	24.0335	25.9435		32.2382	39.6231	38.0092	29.1316	25.3702
NC_000911.1	sll0634	btpA	BAA16984.1	BtpA	photosystem I biogenesis protein BtpA	44.1433	53.4459	51.3464	59.516	47.1203	47.644	48.8662	52.8167	49.1141	51.6143	51.6804	51.1413	48.7942	50.7656	61.3122		49.6452	51.4268	50.2657	51.4786	53.624
NC_000911.1	sll0634-as					0	0.246045	0	0.082688	0.094586	0.046682	0.111433	0	0.001486	0.139279	0.026107	0	0.216918	0.000191	0.000369		0.082015	0.074652	0.0376397	0.0551287	0.0724927
NC_000911.1	sll0635	thiE	BAA16983.1	thiamin biosynthetic bifunctional enzyme	probable thiamine-phosphate pyrophosphorylase	39.5589	41.6909	43.5159	55.2021	44.1448	46.2201	40.0875	45.1463	45.7844	53.0219	49.0875	46.0495	37.6004	48.7058	51.4742		41.5886	48.5223	43.6727	49.3863	45.9268
NC_000911.1	sll0638	-	BAA16981.1	unknown protein	periplasmic protein, function unknown	52.7244	57.6004	48.6514	52.2569	61.7404	63.6517	49.7906	60.1535	59.5196	55.0744	54.3793	46.9032	34.1795	50.9025	55.2131		52.9921	59.2163	56.4879	52.119	46.765
NC_000911.1	sll0639	NA	BAA16980.1	hypothetical protein	hypothetical protein	69.2186	75.9155	75.5487	134.122	137.7	127.273	136.872	155.536	150.428	98.0274	85.9724	83.6603	52.6075	67.1255	76.0546		73.5609	133.031	147.612	89.22	65.2625
NC_000911.1	sll0639-as					11.3205	9.35104	10.3677	12.278	13.8972	15.1391	16.7414	12.6383	15.8103	12.2993	15.4816	15.5338	6.80155	8.77891	9.2169		10.3464	13.7714	15.0633	14.4382	8.26579
NC_000911.1	sll0640	Sac1	BAA16976.1	sulfur deprivation response regulator	probable sodium/sulfate symporter	24.6232	26.1274	23.9461	27.2813	26.2798	22.5706	20.9129	22.7965	21.9779	19.6917	23.2174	21.6117	15.9199	15.2046	19.4697		24.8989	25.3772	21.8957	21.5069	16.8647
NC_000911.1	sll0640-as					0.137254	0.047174	0.07447	0.254958	0.044002	0.029018	0.044819	0.045584	0.058434	0.152058	0.085319	0.608037	0.171982	0.420729	0.109477		0.0862993	0.109326	0.0496123	0.281805	0.234063
NC_000911.1	sll0640-as2					0.508333	0.150675	0.350442	0.250091	0.26864	0.075397	0.143038	0.169787	0.27831	0.147911	0.404691	0	0	0	0.112569		0.336483	0.198043	0.197045	0.184201	0.037523
NC_000911.1	sll0640-as3					0	0.002954	0.02102	0.082044	0	0	0	0	0	0	0.05451	0	0	0	0		0.00799133	0.027348	0	0.01817	0
NC_000911.1	sll0641	-	BAA16975.1	unknown protein	unknown protein	24.1616	26.6005	28.1914	32.7659	31.1214	30.3227	30.2612	32.5921	32.3186	26.2263	28.2171	28.9855	17.8632	19.3997	26.751		26.3178	31.4033	31.724	27.8096	21.338
NC_000911.1	sll0641-as					0.007703	0.018038	0	0	0.013403	0	0.054267	0	0	0.005237	0	0.002051	0	0	0		0.00858033	0.00446767	0.018089	0.00242933	0
NC_000911.1	sll0643	ureG	BAA16973.1	urease accessory protein G	urease accessory protein G	35.4105	40.7354	36.266	67.2633	64.7628	63.6092	84.4672	93.25	90.1221	40.9773	39.2785	39.7454	31.5187	37.9125	41.3678		37.4706	65.2118	89.2798	40.0004	36.933
NC_000911.1	sll0644	NA	BAA16971.1	esterase	probable esterase	6.09354	7.32178	5.00384	9.72657	8.77414	9.62622	13.7889	15.3574	14.2444	5.65546	6.37798	5.36922	3.22343	5.52496	7.54679		6.13972	9.37564	14.4636	5.80089	5.43172
NC_000911.1	sll0645	-	BAA16970.1	unknown protein	unknown protein	107.585	112.241	102.76	130.544	149.569	147.567	127.375	172.063	161.463	111.348	87.5032	78.4152	86.7006	128.794	146.427		107.529	142.56	153.634	92.4222	120.641
NC_000911.1	sll0646	cya2	BAA16969.1	adenylate cyclase	guanylyl cyclase	34.9222	39.3629	34.9667	47.5399	55.8399	55.6142	45.4142	56.4537	52.7187	35.8166	37.2531	33.8235	24.5925	34.6877	38.2111		36.4173	52.998	51.5289	35.6311	32.4971
NC_000911.1	sll0646-as					0	0	0	0	0	0.030951	0	0	0.000152	0	5.6e-05	0	0	0	0		0	0.010317	5.06667e-05	1.86667e-05	0
NC_000911.1	sll0647	-	BAA16968.1	unknown protein	unknown protein	48.6264	52.1145	48.93	59.5287	63.0176	66.5398	48.0234	55.8818	57.2947	49.531	58.2965	47.253	31.4429	38.5286	49.2316		49.8903	63.0287	53.7333	51.6935	39.7344
NC_000911.1	sll0648	-	BAA16967.1	lipophilic protein	probable glycosyltransferase	82.9094	97.9886	99.327	121.997	110.741	109.009	89.6716	105.671	98.4838	84.8116	102.413	90.7979	60.9845	79.5462	103.475		93.4083	113.916	97.9423	92.6743	81.3353
NC_000911.1	sll0648-as					0.232202	0.144641	0.131204	0.348565	0.081882	0.484466	0	0.094408	0.108445	0.068397	0.24322	0.225735	0.065925	0.133491	0.03337		0.169349	0.304971	0.0676177	0.179117	0.0775953
NC_000911.1	sll0649	-	BAA16966.1	OmpR subfamily	two-component response regulator OmpR subfamily	23.9932	29.0016	30.8772	34.5613	31.6326	38.6824	28.1762	32.6543	29.4889	22.3523	37.1782	38.7975	19.2297	27.9148	23.4244		27.9573	34.9588	30.1065	32.776	23.523
NC_000911.1	sll0650	NA	BAA16965.1	transposase	putative transposase [ISY100j: 421739 - 422684]	13.2322	11.2701	9.73111	16.4389	20.3634	15.7143	22.207	15.0193	20.3644	9.56786	11.1834	10.2677	4.11731	11.3366	11.025		11.4111	17.5055	19.1969	10.3396	8.8263
NC_000911.1	sll0651	NA	BAA16964.1	transposase	putative transposase [ISY100j: 421739 - 422684]	12.2308	10.1089	7.28618	17.3779	16.7052	14.9736	22.0619	12.8826	13.2972	9.10204	7.13779	8.45289	4.33459	8.14345	9.44969		9.87528	16.3522	16.0806	8.2309	7.30924
NC_000911.1	sll0654	phoA	BAA16956.1	alkaline phosphatase	alkaline phosphatase	12.3912	11.1366	10.9314	14.7202	14.99	17.1455	18.1221	14.802	16.6241	9.75885	11.4052	10.1987	6.97085	8.74652	9.95159		11.4864	15.6186	16.516	10.4543	8.55632
NC_000911.1	sll0654-as					0	0	0	0	0	4e-06	0	0	0	0	0	0	0	0	0		0	1.33333e-06	0	0	0
NC_000911.1	sll0654-as2					0.002165	0.027196	0.12084	0.023364	0.017265	0.118396	0.036476	0.015995	0.169848	0.000913	0.005512	0.004356	0	0.019446	0.002984		0.050067	0.0530083	0.0741063	0.00359367	0.00747667
NC_000911.1	sll0656	-	BAA16955.1	extracellular nuclease	unknown protein	9.65033	10.1387	9.06137	11.4099	11.6057	12.6857	13.1934	11.7808	13.2904	8.46923	9.27026	8.68698	5.34635	6.79374	8.35798		9.6168	11.9004	12.7548	8.80882	6.83269
NC_000911.1	sll0656-as					0.145879	0.028803	0.150148	0.089631	0.136202	0.02586	0.043694	0.134327	0.100619	0	0.289737	0.000506	0	0.020892	0.300335		0.108277	0.0838977	0.09288	0.0967477	0.107076
NC_000911.1	sll0656-as2					0	0	0	0	0	0	0	0	0	0	0	0	0	0	0		0	0	0	0	0
NC_000911.1	sll0656-as3					0	7.55531	5.19294	3.75759	4.39123	2.18117	2.74731	5.1821	6.55094	2.13975	1.73262	1.78011	1.57251	1.20458	1.16673		4.24941	3.44333	4.82679	1.88416	1.31461
NC_000911.1	sll0657	-	BAA10768.1	phospho-N-acetylmuramoyl-pentapeptide-transferase	phospho-N-acetylmuramoyl-pentapeptide-transferas e	61.259	84.854	81.2346	93.9324	75.2838	79.5301	64.5058	69.37	66.8926	63.6213	62.4788	62.2619	66.6949	62.8036	67.3917		75.7825	82.9154	66.9228	62.7873	65.6301
NC_000911.1	sll0658	-	BAA10766.1	unknown protein	hypothetical protein	30.4908	33.204	32.0893	44.3574	43.1485	37.9826	42.4074	39.5408	47.2684	30.3664	36.7424	38.0365	22.4188	32.0535	30.968		31.928	41.8295	43.0722	35.0484	28.4801
NC_000911.1	sll0659	NA	BAA10765.1	unknown protein	hypothetical protein	12.1328	12.4846	11.633	19.4839	15.1155	16.5623	18.3958	17.747	16.1874	11.1682	16.6521	16.967	8.35158	13.6453	14.8996		12.0834	17.0539	17.4434	14.9291	12.2988
NC_000911.1	sll0659-as					0.246889	0.243334	0.086211	0.569641	0.21391	0.093539	0.193399	0.483268	0.185242	0.23134	0.311524	0.257276	0.085716	0.098087	0.120261		0.192145	0.292363	0.287303	0.266713	0.101355
NC_000911.1	sll0659-as2					0.011838	0.006311	0.004612	0.033389	0.007767	0.005405	0.007819	0.017019	0.004386	0.007546	0.008903	0.011145	0.004497	0.005005	0.007517		0.007587	0.0155203	0.00974133	0.009198	0.005673
NC_000911.1	sll0660	pdxA	BAA10762.1	pyridoxal phosphate biosynthetic protein%3B PdxA	pyridoxal phosphate biosynthetic protein PdxA	7.95071	10.6181	9.29511	11.7195	9.52107	6.76713	14.3819	10.5614	12.1989	10.0455	10.9171	9.29534	7.31703	7.38373	7.96899		9.28797	9.33589	12.3807	10.086	7.55659
NC_000911.1	sll0661	ycf35	BAA10760.1	Ycf35	hypothetical protein YCF35	284.255	317.519	299.352	386.289	363.266	362.489	277.885	373.522	328.032	179.424	183.905	178.297	177.232	243.294	239.87		300.375	370.681	326.48	180.542	220.132
NC_000911.1	sll0662	-	BAA10759.1	ferredoxin (bacterial type ferredoxin family)	4Fe-4S type iron-sulfur protein	184.291	179.714	180.497	231.548	208.389	212.843	204.258	204.745	224.523	127.947	122.888	121.402	122.447	134.566	144.901		181.501	217.593	211.175	124.079	133.972
NC_000911.1	sll0664	NA	BAA10754.1	unknown protein	unknown protein	2.33381	1.96342	1.37786	3.26537	2.95421	2.9558	8.09842	4.28694	5.84294	1.4003	1.45007	3.4446	0.871866	2.72703	1.06515		1.8917	3.05846	6.0761	2.09832	1.55468
NC_000911.1	sll0665	-	BAA10753.1	transposase	putative transposase [ISY523r: 3109761 - 3110626]	2.967	2.26579	2.1256	4.62254	4.23268	2.44448	9.91224	3.58931	3.5527	2.49423	4.22126	1.57813	1.05482	2.48431	1.82632		2.4528	3.76657	5.68475	2.76454	1.78849
NC_000911.1	sll0666	NA	BAA10752.1	transposase	putative transposase [ISY523r: 3109761 - 3110626]	3.65875	3.75033	4.13837	4.37741	1.6965	2.66169	4.68245	2.50763	2.77964	2.09152	3.59833	3.90907	1.86117	3.35124	3.52459		3.84915	2.91187	3.32324	3.19964	2.91234
NC_000911.1	sll0667	NA	BAA10751.1	transposase	putative transposase [ISY352e: 2921301 - 2921595, join 3108631 - 3109754]	3.92933	0.797219	2.58816	3.59073	1.50207	1.57375	15.5024	1.12724	1.18928	1.64375	0.979597	5.43454	2.04894	1.47941	0.568563		2.43823	2.22218	5.93964	2.68596	1.36564
NC_000911.1	sll0668	NA	BAA10750.1	transposase	putative transposase [ISY352e: 2921301 - 2921595, join 3108631 - 3109754]	13.833	10.5359	14.4729	13.4464	13.3304	16.9729	19.0006	12.4254	8.24195	8.74763	8.48612	17.6319	6.53975	11.5173	7.80268		12.9473	14.5832	13.2227	11.6219	8.6199
NC_000911.1	sll0669	NA	BAA10747.1	unknown protein	unknown protein	2.00258	1.88301	1.74755	4.48644	3.53772	2.22924	7.27137	3.52846	3.5322	1.17789	2.78044	1.10445	1.56491	1.38499	2.74727		1.87771	3.4178	4.77734	1.68759	1.89906
NC_000911.1	sll0670	NA	BAA10746.1	unknown protein	hypothetical protein	4.22736	3.37028	1.94992	9.32835	4.06365	4.64772	10.1986	6.55688	4.96347	3.62807	3.31654	3.90335	0.636181	3.02527	2.74281		3.18252	6.01324	7.23964	3.61599	2.13475
NC_000911.1	sll0671	NA	BAA10745.1	magnesium and cobalt transport protein	probable cation transporter	1.511	0.796416	0.650164	3.47667	1.73383	1.25588	6.06503	1.74794	1.96036	1.01426	1.15224	1.22839	1.00831	1.69167	2.01026		0.985858	2.15546	3.25778	1.13163	1.57008
NC_000911.1	sll0672	pacL	BAA10744.1	cation-transporting ATPase%3B E1-E2 ATPase	cation-transporting p-type ATPase PacL	20.7836	24.1912	19.1458	23.8816	28.5391	27.2727	23.0473	21.9046	20.0157	17.9843	20.9118	19.4271	14.7703	16.3503	18.2941		21.3735	26.5644	21.6559	19.4411	16.4716
NC_000911.1	sll0676	NA	BAA10738.1	unknown protein	hypothetical protein	4.29986	6.44521	5.38307	9.07396	7.83772	10.7836	17.302	16.6309	12.3795	8.84309	6.01248	6.47856	6.09861	7.49045	6.27004		5.37605	9.23177	15.4375	7.11138	6.6197
NC_000911.1	sll0677	NA	BAA10736.1	transposase	putative transposase [ISY523h: 3093889 - 3094759]	6.84811	4.72294	6.47448	10.1157	11.4405	9.77151	11.9332	10.1124	12.7853	6.01032	6.62689	6.48302	3.46807	5.51832	6.00759		6.01518	10.4426	11.6103	6.37341	4.99799
NC_000911.1	sll0678	NA	BAA10735.1	unknown protein	hypothetical protein	0.658895	0.279577	0.975579	0.607339	0.514357	0.164077	1.47055	1.08165	1.44944	0.912861	0.386421	1.18363	0.37753	0.20945	0.224946		0.638017	0.428591	1.33388	0.827636	0.270642
NC_000911.1	sll0679	sphX	BAA10342.1	SphX protein precursor	periplasmic phosphate-binding protein of ABC transporter	14.1098	16.5114	14.4902	13.4943	11.9845	12.7416	15.9686	16.9106	14.815	12.9988	14.9098	15.305	13.6863	11.8674	14.2283		15.0371	12.7401	15.8981	14.4045	13.2607
NC_000911.1	sll0680	-	BAA10341.1	phosphate-binding periplasmic protein precursor	phosphate-binding periplasmic protein precursor (PBP)	166.048	231.843	238.861	245.991	179.074	184.291	185.904	223.695	198.164	184.504	213.385	220.808	266.544	187.729	177.766		212.251	203.119	202.588	206.232	210.68
NC_000911.1	sll0680-as					4.7e-05	0	0	0	3.3e-05	6.4e-05	0.003165	1.7e-05	2.3e-05	3.3e-05	1.9e-05	0.011574	2e-05	0	0		1.56667e-05	3.23333e-05	0.00106833	0.00387533	6.66667e-06
NC_000911.1	sll0681	pstC	BAA10340.1	phosphate transport system permease protein%3B PstC	phosphate transport system permease protein PstC homolog	91.071	124.951	127.097	121.379	88.8167	92.6398	84.8774	109.219	97.7485	86.6683	109.944	108.413	126.59	90.8296	76.9458		114.373	100.945	97.2816	101.675	98.1218
NC_000911.1	sll0681-as					1.8e-05	0	0	0	8.5e-05	0.010846	0.036323	0	1.7e-05	0.020916	0	0.090972	1.5e-05	0	0		6e-06	0.00364367	0.0121133	0.037296	5e-06
NC_000911.1	sll0682	pstA	BAA10339.1	phosphate transport system permease protein%3B PstA	phosphate transport system permease protein PstA homolog	49.1809	67.8473	61.5763	61.6767	48.9949	46.9919	48.1786	62.9218	56.3894	51.2008	55.6333	50.0283	45.3789	35.4588	44.9538		59.5348	52.5545	55.8299	52.2875	41.9305
NC_000911.1	sll0683	-			phosphate transport ATP-binding protein PstB homolog	56.0262	64.1454	67.817	73.9681	62.9488	62.1334	65.2003	76.2078	66.9063	69.0063	64.4612	57.7439	57.1755	68.8594	58.8613		62.6629	66.3501	69.4381	63.7371	61.632
NC_000911.1	sll0684	-	BAA10337.1	phosphate transport ATP-binding protein%3B PstB	phosphate transport ATP-binding protein PstB homolog	56.0853	69.4469	67.1577	71.8618	56.0645	51.8612	55.3112	71.1061	68.8295	65.8901	61.6559	63.6241	60.2905	73.1219	67.6964		64.2299	59.9291	65.0823	63.7233	67.0362
NC_000911.1	sll0685	-	BAA10336.1	unknown protein	hypothetical protein	12.4798	11.0482	7.15634	8.90225	9.01892	10.3076	6.15234	10.3991	13.248	11.5694	13.1915	6.89765	16.366	13.2741	13.6911		10.2281	9.40959	9.93314	10.5528	14.4437
NC_000911.1	sll0686	-	BAA10335.1	hypothetical protein	probable cytochrome c-type biogenesis protein	7.34185	6.44851	6.08062	5.47826	5.47788	6.27515	7.65381	7.63876	8.30998	5.76909	6.88031	7.21187	6.04645	5.03618	4.38806		6.62366	5.74376	7.86752	6.62042	5.1569
NC_000911.1	sll0687	sigI	BAA10334.1	hypothetical protein	RNA polymerase ECF-type (group 3) sigma factor	1.91884	3.54131	2.4934	1.1155	2.92303	2.90056	2.3653	6.05386	3.79159	1.93643	3.17754	4.54583	2.86799	2.03727	1.96298		2.65118	2.31303	4.07025	3.21993	2.28941
NC_000911.1	sll0688	-	BAA10333.1	unknown protein	unknown protein	2.8205	4.56991	3.72352	6.32226	6.90084	6.34711	9.54647	8.32284	9.58731	3.59667	4.08368	4.41832	3.39977	2.97307	2.95016		3.70464	6.5234	9.15221	4.03289	3.10767
NC_000911.1	sll0689	nhaS3	BAA10332.1	Na/H+ antiporter	Na+/H+ antiporter	68.2333	96.0471	90.6867	71.1619	68.2386	69.1539	66.5864	63.8458	65.9517	57.1178	69.1128	58.1315	65.6544	56.1943	57.0011		84.989	69.5181	65.4613	61.4541	59.6166
NC_000911.1	sll0690	vapC	BAA10330.1	virulence associated protein C	probable transcription regulator	9.12332	9.3874	10.4086	16.2514	12.1528	14.1228	33.7843	22.7253	28.9998	14.6637	13.6326	11.0309	6.24798	10.5933	12.0639		9.63979	14.1757	28.5031	13.1091	9.63505
NC_000911.1	sll0691	NA	BAA10329.1	unknown protein	hypothetical protein	54.9377	50.1756	50.2725	58.0244	53.521	51.4491	58.6841	71.9025	59.3037	49.2188	48.0259	47.8683	31.726	46.3882	54.4716		51.7952	54.3315	63.2968	48.371	44.1953
NC_000911.1	sll0696	-	BAA16692.1	unknown protein	hypothetical protein	11.2008	12.4791	10.9837	14.7859	16.0931	17.1201	24.6841	23.9427	30.4099	12.7936	14.7104	13.3954	9.10831	10.5248	10.7196		11.5545	15.9997	26.3456	13.6331	10.1176
NC_000911.1	sll0696-as					0.175186	0.286528	0	0	0.069691	0.14599	0.156553	0.026729	0.163192	0	0.01598	0	0.056053	0.120416	0		0.153905	0.0718937	0.115491	0.00532667	0.058823
NC_000911.1	sll0698	dspA, dfr, hik33, nblS	BAA16687.1	drug sensory protein A	drug sensory protein A, low temperature sensor, two-component sensor histidine kinase	44.5986	46.1414	45.3993	52.7217	51.3046	53.5941	57.1613	57.1249	54.9879	38.703	45.228	41.3211	29.7067	42.4158	45.7723		45.3798	52.5401	56.4247	41.7507	39.2983
NC_000911.1	sll0699	NA	BAA16686.1	transposase	putative transposase [ISY100i: 123475 - 124420]	16.6095	16.8174	15.8636	27.5557	26.6569	28.5873	25.7548	28.2457	18.9093	15.6788	12.0602	11.4415	5.68983	13.4128	15.5362		16.4302	27.5999	24.3033	13.0602	11.5463
NC_000911.1	sll0700	NA	BAA16685.1	transposase	putative transposase [ISY100i: 123475 - 124420]	7.25218	5.65644	5.02811	14.2487	10.9615	12.2452	20.9705	9.65212	9.86327	7.26203	8.38342	7.35616	4.37532	8.66432	4.97088		5.97891	12.4852	13.4953	7.6672	6.00351
NC_000911.1	sll0702	-	BAA16681.1	unknown protein	unknown protein	10.9947	14.3573	10.8164	21.6035	11.7314	12.9083	18.6893	16.5739	21.4761	14.0499	12.8702	8.93339	12.4857	10.4473	13.0876		12.0562	15.4144	18.9131	11.9512	12.0069
NC_000911.1	sll0703	NA	BAA16680.1	unknown protein	unknown protein	7.8151	7.85817	7.42196	10.7967	8.38903	7.64739	15.7553	10.0782	12.1936	8.40461	7.46605	7.13088	8.22305	7.40305	8.76768		7.69841	8.94436	12.6757	7.66718	8.13126
NC_000911.1	sll0704	nifS	BAA16678.1	NifS protein	cysteine desulfurase	141.952	155	157.299	202.625	235.666	241.874	161.77	203.079	194.66	174.401	168.838	145.96	93.4519	109.84	141.127		151.417	226.722	186.503	163.066	114.807
NC_000911.1	sll0708	ksgA	BAA16668.1	dimethyladenosine transferase	dimethyladenosine transferase	4.92127	5.49672	5.13412	8.70621	5.67108	6.80329	10.1137	9.536	10.3615	5.00554	6.12391	4.33824	5.34197	5.27107	6.43896		5.18404	7.06019	10.0037	5.15589	5.684
NC_000911.1	sll0708-as					2.89487	4.63891	4.98865	10.1921	3.19824	8.84955	9.49736	4.12403	6.22458	5.95564	4.59564	3.10031	4.66287	2.77997	4.9556		4.17414	7.4133	6.61532	4.55053	4.13282
NC_000911.1	sll0709	llaI.2	BAA16667.1	2nd component required for LlaI restriction activity	putative endonuclease	34.0473	15.5054	20.779	26.7616	29.0016	25.8656	26.6896	17.4228	17.493	14.4304	17.8045	31.9927	8.42492	28.3295	19.4795		23.4439	27.2096	20.5351	21.4092	18.7446
NC_000911.1	sll0710	-	BAA16666.1	unknown protein	unknown protein	19.0552	11.02	14.8718	12.987	12.4309	14.0857	14.6248	9.19492	7.0329	8.33783	12.3718	19.5371	6.61048	17.7226	12.8634		14.9823	13.1679	10.2842	13.4156	12.3988
NC_000911.1	sll0710-as					0	0	0	0	0	0	0	0	2.2e-05	0	0	0	0	0	0		0	0	7.33333e-06	0	0
NC_000911.1	sll0711	-	BAA16665.1	hypothetical protein	isopentenyl monophosphate kinase	25.8567	27.6498	27.0369	27.782	35.3686	33.8432	21.9441	19.8412	24.5194	28.7906	25.3367	22.115	23.7394	18.193	22.5684		26.8478	32.3313	22.1016	25.4141	21.5003
NC_000911.1	sll0712	cysM	BAA16664.1	cysteine synthase	cysteine synthase	49.949	76.4908	68.4743	109.346	93.1415	86.1526	84.0996	92.1933	99.3931	90.4911	78.3512	68.9528	71.6605	65.9301	79.4104		64.9714	96.2132	91.8953	79.2651	72.3337
NC_000911.1	sll0716	-	BAA16662.1	leader peptidase I	leader peptidase I (signal peptidase I)	33.8762	39.0131	32.0451	33.3978	24.7167	26.6907	22.0042	26.1958	24.0682	31.6786	34.8826	34.4027	24.0177	31.2842	38.7624		34.9781	28.2684	24.0894	33.6546	31.3548
NC_000911.1	sll0720	NA	BAA18766.1	apxIC gene product hemolysin activation protein	RTX toxin activating protein homolog	2.86402	0.802211	0.928689	1.58932	0.658433	1.59784	3.77601	0.547895	0.947903	0.696194	1.47454	1.9788	0.497981	1.10823	0.556135		1.53164	1.28187	1.75727	1.38318	0.720783
NC_000911.1	sll0721	NA	BAA18765.1	leukotoxin%3B LtA	unknown protein	9.41022	9.59991	9.17222	12.5459	10.3084	11.0613	16.4865	9.07786	11.9084	7.65335	11.1042	10.8003	5.0812	7.40504	6.29591		9.39411	11.3052	12.4909	9.85261	6.26071
NC_000911.1	sll0722	NA	BAA18764.1	unknown protein	unknown protein	8.19511	7.40902	9.59362	9.72545	7.39483	9.07484	12.9232	12.0808	12.7648	10.598	12.7144	11.4073	3.6956	9.04945	8.65756		8.39925	8.73171	12.5896	11.5732	7.1342
NC_000911.1	sll0723	NA	BAA18763.1	unknown protein	unknown protein	22.1711	25.3273	26.2105	20.1241	22.1908	22.4974	15.3063	16.9387	15.1042	19.1816	22.0602	19.7903	11.2623	15.727	13.9501		24.5696	21.6041	15.783	20.344	13.6465
NC_000911.1	sll0723-as					0.028757	0	0.057765	0.164749	0.024132	0.040226	0.013626	0.041993	0.006203	0.017419	0.010989	0.014804	0.016272	0.021074	0.00594		0.0288407	0.076369	0.0206073	0.014404	0.0144287
NC_000911.1	sll0723-as2					0	0.000763	0.004272	0	0	0	0.000581	0	0	0	0	0	0	0.003206	0.00478		0.00167833	0	0.000193667	0	0.002662
NC_000911.1	sll0723-as3					0	0	0.00012	0	0	0	0	0	0	0	0	0	0	0	0		4e-05	0	0	0	0
NC_000911.1	sll0726	pgm	BAA18759.1	phosphoglucomutase	phosphoglucomutase	61.7306	81.5913	78.5647	58.6295	49.5648	52.4912	34.1926	38.4387	42.6388	59.3044	68.7742	62.3921	79.23	51.7742	61.3083		73.9622	53.5618	38.4234	63.4902	64.1041
NC_000911.1	sll0727	NA	BAA18758.1	unknown protein	hypothetical protein	4.39979	6.00955	5.02448	6.5111	4.80119	6.58885	7.35867	3.9388	5.54114	5.31221	7.79955	7.07104	5.20238	5.15692	5.28247		5.14461	5.96705	5.61287	6.7276	5.21393
NC_000911.1	sll0728	accA	BAA18754.1	acetyl-CoA carboxylase alpha subunit	acetyl-CoA carboxylase alpha subunit	47.3966	55.1625	49.1611	80.6663	73.8294	68.2747	69.8159	75.3213	69.2166	53.5199	50.3928	49.2968	44.4285	51.265	65.5851		50.5734	74.2568	71.4512	51.0699	53.7595
NC_000911.1	sll0728-as					0	0	0	0.022068	0	0	0	0	0	0	0	0	0	0	0		0	0.007356	0	0	0
NC_000911.1	sll0728-as2					0	0	0	0.012551	0	0	0	0	0	0	0	0	0	0	0		0	0.00418367	0	0	0
NC_000911.1	sll0729	-	BAA18753.1	modification methylase	probable DNA methyltransferase	19.531	24.1284	22.7461	31.4942	29.1052	29.8749	32.0707	26.5547	32.2449	21.0716	26.8977	29.6195	18.5746	23.1527	20.0064		22.1352	30.1581	30.2901	25.8629	20.5779
NC_000911.1	sll0732	NA	BAA18750.1	unknown protein	hypothetical protein	13.0086	11.9345	9.11271	9.34808	11.2371	8.93415	12.1732	10.0732	11.9546	14.0868	18.1596	15.4095	6.98887	7.77078	7.90433		11.3519	9.83978	11.4004	15.8853	7.55466
NC_000911.1	sll0732-as					84.3603	75.2605	84.5991	49.9786	56.0538	63.5615	63.819	43.4663	48.5492	83.6523	82.1604	101.409	71.1909	84.9856	60.1917		81.4066	56.5313	51.9448	89.0738	72.1228
NC_000911.1	sll0733	NA	BAA18747.1	unknown protein	unknown protein	61.1104	50.2983	44.9028	41.8383	60.2147	60.5322	85.7066	70.0676	71.2843	50.4619	64.4079	76.3368	19.7091	23.3689	23.2919		52.1039	54.1951	75.6861	63.7355	22.1233
NC_000911.1	sll0735	NA	BAA18743.1	unknown protein	hypothetical protein	74.4844	93.1674	92.3679	89.0166	89.3469	90.8934	63.6903	65.8486	68.763	73.9263	83.4951	86.2626	73.4155	90.0777	85.2331		86.6732	89.7523	66.1006	81.228	82.9088
NC_000911.1	sll0735-as					0	0	2e-06	0	0	0	0.007666	0	0	9.4e-05	0	0	0	0	0		6.66667e-07	0	0.00255533	3.13333e-05	0
NC_000911.1	sll0736	-	BAA18742.1	unknown protein	hypothetical protein	25.1932	27.2224	29.1373	25.5884	24.2701	23.648	21.1654	15.5398	21.5108	24.6076	33.3017	32.7301	22.581	25.8864	19.5422		27.1843	24.5022	19.4053	30.2131	22.6698
NC_000911.1	sll0737	-	BAA10778.1	unknown protein	hypothetical protein	13.9701	15.9465	16.2082	15.9398	16.7725	18.1021	15.0263	15.2926	13.6072	13.0151	15.9815	14.5362	10.3598	13.6644	13.4486		15.3749	16.9381	14.642	14.5109	12.4909
NC_000911.1	sll0738	-	BAA10777.1	molybdate-binding periplasmic protein	molybdate-binding periplasmic protein	4.14633	3.94985	4.69285	2.77798	2.81855	3.09385	5.88518	3.7494	3.15438	4.56785	4.30757	4.1505	2.98232	2.76893	4.81538		4.26301	2.89679	4.26298	4.34198	3.52221
NC_000911.1	sll0739	-	BAA10776.1	ABC transporter	ATP-binding protein of molybdate ABC transporter	4.22219	4.72347	4.9342	4.60347	4.45296	4.24215	5.15671	5.18757	4.90454	5.48131	6.24175	4.94571	5.09084	4.37964	5.34402		4.62662	4.43286	5.08294	5.55626	4.93817
NC_000911.1	sll0740	-	BAA10775.1	unknown protein	hypothetical protein	19.9416	20.3602	16.087	35.1489	43.8958	41.1139	75.5907	73.3159	75.3009	41.7751	32.0214	27.9157	14.9423	24.8585	25.7457		18.7963	40.0529	74.7359	33.9041	21.8488
NC_000911.1	sll0741	-	BAA10774.1	pyruvate oxidoreductase	pyruvate flavodoxin oxidoreductase	28.0545	25.6913	24.7965	23.1248	27.6778	27.9764	23.5391	22.7808	23.241	39.3998	36.0951	36.4412	15.61	21.8959	23.7637		26.1807	26.2597	23.187	37.312	20.4232
NC_000911.1	sll0742	-	BAA10773.1	hypothetical protein	hypothetical protein	24.1009	20.7981	22.6083	26.3102	27.5342	25.6177	30.055	33.5906	27.2678	24.3956	22.6541	23.7494	10.6021	16.9151	15.3953		22.5024	26.4874	30.3045	23.5997	14.3041
NC_000911.1	sll0743	-	BAA10772.1	hypothetical protein	hypothetical protein	16.4211	12.8166	10.8417	12.0759	13.3688	20.8675	19.1949	10.9556	12.8333	19.1116	13.8004	20.0878	6.49439	11.0269	6.84998		13.3598	15.4374	14.3279	17.6666	8.12376
NC_000911.1	sll0744	-	BAA10771.1	unknown protein	hypothetical protein	17.0497	16.2377	17.5218	26.6997	26.3399	24.0844	26.1625	22.3503	27.2009	25.8534	24.0638	24.0237	11.3363	11.7938	14.9884		16.9364	25.708	25.2379	24.647	12.7062
NC_000911.1	sll0744-as					0	0	0	0	0	0	0	0	0	0	0	0	0	0	0		0	0	0	0	0
NC_000911.1	sll0745	pfkA	BAA10770.1	phosphofructokinase	phosphofructokinase	24.1612	26.5146	24.824	33.6084	32.2476	36.2601	33.3992	34.9149	31.26	29.2815	33.5734	34.3073	15.8894	19.5326	19.5389		25.1666	34.0387	33.1913	32.3874	18.3203
NC_000911.1	sll0749	-	BAA10144.1	unknown protein	hypothetical protein	56.637	58.5752	46.8864	81.5405	113.075	98.6146	115.058	127.878	119.025	60.9148	71.955	62.8985	39.7078	44.6977	52.592		54.0329	97.7435	120.654	65.2561	45.6658
NC_000911.1	sll0750	hik8, sasA	BAA10143.1	sensory transduction histidine kinase	two-component sensor histidine kinase, KaiC-interacting protein, involved in circadian rhythm	49.6446	51.7442	50.5439	60.1444	55.2278	55.7703	60.6411	63.6353	71.6043	51.5392	52.3152	51.1027	36.4047	48.8927	55.4036		50.6442	57.0475	65.2936	51.6524	46.9003
NC_000911.1	sll0750-as					0.608919	3.74993	5.56712	4.16599	4.55516	2.62453	4.85771	4.74582	1.58391	1.43605	1.0284	0.952925	1.74982	0.835216	0.846173		3.30865	3.78189	3.72915	1.13912	1.14374
NC_000911.1	sll0751	ycf22	BAA10141.1	hypothetical protein	hypothetical protein YCF22	34.4604	35.3795	34.6786	31.4872	35.4769	30.1781	35.7164	36.8206	35.147	28.2942	37.679	42.6671	25.0845	36.136	33.5142		34.8395	32.3807	35.8947	36.2135	31.5782
NC_000911.1	sll0752	-	BAA10140.1	unknown protein	hypothetical protein	21.1025	28.8349	29.2744	29.2524	33.976	28.4399	29.6821	31.4206	25.3341	18.1864	26.5416	25.283	21.1139	23.2369	28.4856		26.4039	30.5561	28.8123	23.337	24.2788
NC_000911.1	sll0752-as					11.4896	11.0636	11.3946	16.1132	19.1771	16.3598	12.8414	18.6433	18.7604	9.15032	16.5139	11.4815	9.4985	9.19535	10.3148		11.3159	17.2167	16.7484	12.3819	9.66955
NC_000911.1	sll0753	folD	BAA10139.1	methylenetetrahydrofolate dehydrogenase /methenyltetrahydrofolate cyclohydrolase	FolD bifunctional protein	23.8492	31.6855	27.4044	37.1641	41.2077	34.033	39.1261	49.2541	42.8867	30.2603	32.0534	26.9426	24.4244	20.6414	25.4032		27.6464	37.4683	43.7557	29.7521	23.4897
NC_000911.1	sll0753-as					1.97904	2.46959	2.08015	2.05601	3.03091	2.47101	3.00481	2.58569	3.14242	1.87091	2.49936	1.78098	1.77937	0	2.32743		2.17626	2.51931	2.91098	2.05042	1.36893
NC_000911.1	sll0754	-	BAA10137.1	hypothetical protein	ribosome binding factor A	173.915	198.9	188.367	250.753	263.157	241.181	286.89	326.218	327.513	186.42	211.631	165.094	94.222	152.979	185.782		187.061	251.697	313.54	187.715	144.328
NC_000911.1	sll0754-as					32.0655	28.3995	27.0261	46.9193	36.931	38.9026	65.8304	66.2395	67.6513	28.0085	31.4209	31.8528	18.2764	25.4601	34.242		29.1637	40.9176	66.5737	30.4274	25.9928
NC_000911.1	sll0755	tpx, ycf42	BAA10136.1	thiol-specific antioxidant protein	thioredoxin peroxidase	79.9445	84.9971	80.3721	152.233	129.928	112.696	198.089	213.514	231.056	102.483	97.9741	77.879	68.9033	77.1658	107.438		81.7713	131.619	214.22	92.7786	84.5025
NC_000911.1	sll0756	-	BAA10135.1	unknown protein	unknown protein	53.2071	41.5407	46.0728	83.0178	74.1518	81.2767	137.529	122.837	149.496	66.4242	81.699	73.9581	51.1137	63.4784	76.6608		46.9402	79.4821	136.62	74.0271	63.751
NC_000911.1	sll0756-as					0.024827	1.35711	3.0389	0.06215	0.206481	0.066277	0.196999	0.040537	0.088167	0.026675	0.134502	0.12162	1.03005	0.038454	0.082603		1.47361	0.111636	0.108568	0.0942657	0.383702
NC_000911.1	sll0757	purF	BAA10132.1	amidophosphoribosyltransferase	amidophosphoribosyltransferase	285.85	293.315	295.39	367.382	383.379	369.393	292.318	355.747	324.905	313.778	287.733	283.563	250.928	293.235	306.262		291.518	373.385	324.323	295.025	283.475
NC_000911.1	sll0759	NA	BAA10130.1	ABC transporter	ABC transporter ATP-binding protein	39.4958	48.3594	48.2167	96.7761	94.1567	97.2711	105.804	109.106	112.081	52.3899	51.9506	45.4138	46.5321	46.3145	56.2142		45.3573	96.068	108.997	49.9181	49.6869
NC_000911.1	sll0760	ycf38	BAA10129.1	Ycf38	hypothetical protein YCF38	93.1941	94.4175	93.9839	157.739	139.615	145.483	198.706	186.641	188.334	82.4364	91.1825	99.6158	86.3476	79.3746	87.467		93.8652	147.612	191.227	91.0782	84.3964
NC_000911.1	sll0760-as					23.0371	18.5957	18.6476	40.6963	36.6193	31.9036	55.2694	49.9158	48.7394	23.4283	21.1851	20.4399	19.6415	18.3057	24.2713		20.0935	36.4064	51.3082	21.6845	20.7395
NC_000911.1	sll0761	NA	BAA10128.1	unknown protein	unknown protein	267.064	245.289	230.873	439.393	433.809	423.831	597.762	648.394	582.574	288.222	229.419	230.02	188.766	225.263	230.735		247.742	432.344	609.577	249.22	214.921
NC_000911.1	sll0762	NA	BAA10127.1	unknown protein	unknown protein	250.059	209.687	205.198	324.298	343.85	347.826	413.605	430.527	390.262	235.307	206.446	222.366	146.387	189.588	208.358		221.648	338.658	411.465	221.373	181.444
NC_000911.1	sll0763	-	BAA10126.1	unknown protein	hypothetical protein	64.3843	47.5139	44.0727	75.4026	61.8331	65.6749	110.71	108.766	102.262	47.2792	68.2525	64.4638	35.1754	37.1167	52.315		51.9903	67.6369	107.246	59.9985	41.5357
NC_000911.1	sll0763-as					0.001969	0	0.002172	0.000685	0.561043	0	0.001402	0.00102	0.011396	0.001045	0.000207	0	0	0	0.000517		0.00138033	0.187243	0.004606	0.000417333	0.000172333
NC_000911.1	sll0764	urtD	BAA10125.1	high-affinity branched-chain amino acid transport ATP-binding protein	urea transport system ATP-binding protein	59.0761	53.2288	55.842	62.949	60.3704	60.684	109.477	99.0371	106.985	57.1842	59.8521	55.793	36.883	43.8575	48.5461		56.049	61.3345	105.166	57.6098	43.0955
NC_000911.1	sll0764-as					132.259	147.034	135.829	164.551	171.913	194.3	210.499	211.623	225.252	142.852	127.153	125.171	66.6622	92.5823	113.887		138.374	176.921	215.791	131.725	91.044
NC_000911.1	sll0765	NA	BAA10124.1	hypothetical protein	hypothetical protein	52.1044	57.7376	56.7242	104.474	101.988	96.9584	94.149	97.4079	92.18	65.7296	61.7234	59.0673	37.3123	50.1549	56.8594		55.5221	101.14	94.579	62.1734	48.1089
NC_000911.1	sll0765-as					2.73724	1.73516	2.64265	5.22309	6.45626	5.25896	9.47556	6.18505	9.90826	2.92862	2.14199	2.86632	1.71537	3.15336	2.18864		2.37168	5.64611	8.52296	2.64564	2.35246
NC_000911.1	sll0765-as2					0.094413	0.130575	0.110676	0.173287	0.373814	0.309718	0.474723	0.239886	0.480737	0.193645	0.105977	0.107823	0.035122	0.143907	0.140893		0.111888	0.285606	0.398449	0.135815	0.106641
NC_000911.1	sll0765-as3					0	0.000311	0.01523	0	0.004439	0.041608	0	0.003028	0.047317	0.001256	0	0	0	0	0.00032		0.00518033	0.015349	0.0167817	0.000418667	0.000106667
NC_000911.1	sll0766	radC	BAA10123.1	RadC protein	DNA repair protein RadC	69.2695	62.9022	72.0286	97.3999	95.5076	100.558	83.1593	94.1994	87.6012	72.3835	97.8904	96.562	46.6468	65.5154	65.9712		68.0668	97.8219	88.3199	88.9453	59.3778
NC_000911.1	sll0767	rpl20	BAA10121.1	50S ribosomal protein L20	50S ribosomal protein L20	728.945	857.538	771.9	725.111	703.219	705.271	616.5	749.049	740.813	962.295	1131.84	997.718	792.692	959.899	1016.91		786.128	711.2	702.121	1030.62	923.166
NC_000911.1	sll0767-as					704.956	808.847	723.593	685.779	601.903	629.108	560.794	677.413	667.982	913.244	1038.04	1037.02	689.986	903.678	975.383		745.799	638.93	635.396	996.102	856.349
NC_000911.1	sll0771	glcP, gtr	BAA10117.1	glucose transport protein	glucose transport protein	128.08	153.197	153.342	109.284	108.601	103.601	43.7713	69.3656	51.2796	82.6894	98.5069	85.5878	68.4718	94.9001	108.855		144.873	107.162	54.8055	88.928	90.7422
NC_000911.1	sll0772	NA	BAA10116.1	unknown protein	probable porin	78.8884	81.4216	77.0516	67.2252	65.8136	65.255	35.5797	47.9206	39.4345	60.4237	62.0375	59.2254	41.6036	49.9543	59.373		79.1205	66.0979	40.9783	60.5622	50.3103
NC_000911.1	sll0775	NA	BAA10727.1	unknown protein	unknown protein	42.6953	49.4349	44.4391	31.4136	55.1282	46.9728	31.2234	33.3919	35.5753	30.0455	19.0909	16.0803	12.0996	20.8871	32.176		45.5231	44.5049	33.3969	21.7389	21.7209
NC_000911.1	sll0776	spkD	BAA10726.1	eukaryotic protein kinase	serine/threonine kinase	22.8117	19.4814	21.0814	14.0899	15.2086	16.1067	15.0249	11.0841	12.7722	9.36038	12.5118	11.9	7.54795	21.7423	19.631		21.1248	15.1351	12.9604	11.2574	16.3071
NC_000911.1	sll0776-as					0	0	0	0	0	0	0	0	0	0	0	0	0	0	0		0	0	0	0	0
NC_000911.1	sll0777	NA	BAA10725.1	unknown protein	putative carboxypeptidase	16.3337	15.3089	16.5184	14.1656	11.1816	11.9532	15.7375	12.6202	11.0353	7.78389	9.18045	10.0601	6.74542	11.4359	11.9214		16.0537	12.4335	13.131	9.00816	10.0343
NC_000911.1	sll0778	-	BAA10724.1	ABC transporter	ABC transporter, ATP-binding protein	7.09198	7.85738	7.99959	8.53344	9.51029	9.69214	7.57392	5.68697	6.03354	4.13746	5.90249	7.49852	2.91983	4.54047	5.49188		7.64965	9.24529	6.43148	5.84615	4.31739
NC_000911.1	sll0778-as					0	0	0	0	0	0	0	0	0	0	0	0	0	0	0		0	0	0	0	0
NC_000911.1	sll0779	NA	BAA10723.1	PleD gene product homologue	unknown protein	11.6078	14.1394	13.38	17.4226	21.5845	20.1078	22.1467	22.4303	22.514	14.0222	14.6769	13.2261	9.12616	9.09575	12.3216		13.0424	19.705	22.3637	13.9751	10.1812
NC_000911.1	sll0779-as					0	0	0	0	0	0	0	0	0	0	0	0	0	0	0		0	0	0	0	0
NC_000911.1	sll0779-as2					0	0	0	0	0	0	0	0	0	0	0	0	0	0	0		0	0	0	0	0
NC_000911.1	sll0780	NA	BAA10722.1	unknown protein	unknown protein	9.64214	13.639	9.54946	15.0631	19.9429	18.3992	15.07	11.7493	12.47	9.92977	10.7768	9.12011	4.78491	10.7691	11.8073		10.9435	17.8017	13.0964	9.94224	9.12043
NC_000911.1	sll0781	NA	BAA10721.1	unknown protein	hypothetical protein	39.4404	44.7983	40.1906	41.953	43.9969	45.1342	46.1416	44.0621	41.951	31.7763	31.2983	27.5023	22.0754	29.7321	44.2464		41.4764	43.6947	44.0516	30.1923	32.018
NC_000911.1	sll0782	NA	BAA10720.1	putative protein kinase	transcriptional regulator	15.4989	12.6688	10.4977	7.40585	11.0767	11.7792	22.0308	13.5874	19.6492	13.2786	10.6034	10.9316	5.85898	6.15957	6.59278		12.8885	10.0872	18.4225	11.6045	6.20378
NC_000911.1	sll0783	-	BAA10718.1	unknown protein	unknown protein	20.8152	21.8927	18.7686	19.0566	18.4297	20.9845	54.306	37.755	46.7488	19.89	14.2523	15.908	11.2796	16.1871	13.2127		20.4922	19.4903	46.2699	16.6834	13.5598
NC_000911.1	sll0784	merR	BAA10717.1	nitrilase	nitrilase	3.18333	2.8613	3.06666	6.13163	4.02199	4.93041	17.6704	12.4282	11.8004	4.93049	3.75203	2.48937	2.80506	3.68342	2.62029		3.0371	5.02801	13.9663	3.72397	3.03626
NC_000911.1	sll0785	NA	BAA10716.1	unknown protein	unknown protein	3.16825	4.25639	4.13333	5.3555	8.83996	6.8362	12.3444	9.80941	14.2813	4.2406	5.22398	3.95434	1.93504	4.48419	3.02626		3.85266	7.01055	12.1451	4.47297	3.14849
NC_000911.1	sll0786	-	BAA10715.1	unknown protein	unknown protein	1.9581	1.4885	1.94919	5.38514	3.41091	3.32989	9.98442	7.09218	7.70944	4.03667	1.90588	1.67557	0.561116	1.50256	1.46247		1.7986	4.04198	8.26201	2.53937	1.17538
NC_000911.1	sll0787	NA	BAA10714.1	hypothetical protein	hypothetical protein	1.82317	1.4755	1.81076	4.34235	4.6539	3.17387	8.58909	7.45751	7.7965	3.10982	1.77588	1.4526	0.696166	2.51846	0.635804		1.70314	4.05671	7.9477	2.11276	1.28348
NC_000911.1	sll0788	-	BAA10710.1	hypothetical protein	hypothetical protein	162.817	123.63	120.259	274.705	324.823	317.369	507.538	480.464	476.756	234.052	133.241	126.604	25.2397	16.326	21.1898		135.569	305.632	488.253	164.633	20.9185
NC_000911.1	sll0789	NA	BAA10709.1	OmpR subfamily	two-component response regulator OmpR subfamily	52.2364	38.617	45.6614	89.0265	93.9334	90.4747	177.607	140.012	153.63	86.3937	44.1037	50.012	10.0535	6.10085	8.25384		45.5049	91.1449	157.083	60.1698	8.13606
NC_000911.1	sll0790	hik31	BAA10708.1	sensory transduction histidine kinase	two-component sensor histidine kinase	8.0199	7.61735	6.28491	16.1801	15.1006	15.9993	29.2472	21.4413	24.1511	10.2158	9.53628	9.71095	2.97144	2.6829	2.86547		7.30739	15.76	24.9465	9.82102	2.83994
NC_000911.1	sll0790-as					0.000657	0.000137	0	0.036593	0.018595	0.006126	0.003317	0.003809	0.002507	0	0	0.055811	0	0.036984	0		0.000264667	0.020438	0.003211	0.0186037	0.012328
NC_000911.1	sll0792	ziaR	BAA10706.1	transcriptional repressor%3B SmtB	Zinc-responsive repressor ZiaR	18.1879	24.1516	19.802	58.4957	44.1732	41.8712	86.6048	89.8	90.22	23.5736	44.7897	47.7681	13.9886	18.4742	27.1246		20.7138	48.18	88.8749	38.7105	19.8625
NC_000911.1	sll0793	-	BAA10705.1	hypothetical protein	hypothetical protein	11.5134	9.09421	9.64115	27.3379	18.6836	12.5458	39.7752	29.7622	33.5502	12.6941	16.6428	15.6347	7.48946	7.9659	9.13006		10.0829	19.5225	34.3625	14.9905	8.19514
NC_000911.1	sll0793-as					0.040733	0.005695	0	0.002635	0.004353	0	0.114913	0.008086	0.017363	0.009385	0	0	0	0.039649	0.196948		0.015476	0.00232933	0.0467873	0.00312833	0.0788657
NC_000911.1	sll0794	corR, coaR	BAA10703.1	mercuric resistance operon regulatory protein%3B precorrin isomerase	cobalt-dependent transcriptional regulator	23.5011	17.5541	20.8263	29.5963	29.9488	32.711	31.7515	38.5671	33.8591	22.1759	19.5063	16.9628	14.9411	18.2996	21.2695		20.6272	30.752	34.7259	19.5483	18.17
NC_000911.1	sll0794-as					0.016969	0	0.071574	0.036922	0.056982	0.036893	0.054802	0.015876	0.047822	0.03772	0.03933	0.043517	0.020862	0.024231	0.029764		0.0295143	0.043599	0.0395	0.040189	0.0249523
NC_000911.1	sll0797	nrsR,rppA	BAA10698.1	OmpR subfamily	redox-responsive and/or Ni(II)-responsive regulator, two-component response regulator OmpR subfamily	2.38918	3.59661	1.59408	4.54426	2.84143	3.41125	8.89385	9.10338	7.25566	4.3397	3.23133	2.27101	1.16959	3.21152	2.17293		2.52663	3.59898	8.41763	3.28068	2.18468
NC_000911.1	sll0798	nrsS,rppB,hik30	BAA10697.1	sensory transduction histidine kinase	Ni(II)-sensor and/or redox sensor, two-component sensor histidine kinase	19.9347	17.1893	23.2663	20.433	25.8164	26.4305	19.0083	17.594	18.7193	18.7639	20.3487	19.0539	11.9304	14.8769	13.6988		20.1301	24.2266	18.4405	19.3888	13.502
NC_000911.1	sll0798-as					0	0	0	0	0	0	0	0	0	0	0	0	0	0	0		0	0	0	0	0
NC_000911.1	sll0798-as2					0	0	0	0	0	0	0	0	0	0	0	0	0	0	0		0	0	0	0	0
NC_000911.1	sll0798-as3					0	0	0	0.043821	0	0	0.000184	0	0	0	0	0	0	0	0		0	0.014607	6.13333e-05	0	0
NC_000911.1	sll0798-as4					0	0	0	0.051288	0	0	0.000112	0	0	0	0	0	0	0	0		0	0.017096	3.73333e-05	0	0
NC_000911.1	sll0798-as5					0	0	0	0.053272	0	0	0.000509	0	0	0	0	0.032331	0	0	0		0	0.0177573	0.000169667	0.010777	0
NC_000911.1	sll0800	-	BAA10692.1	unknown protein	hypothetical protein	10.3266	14.2141	14.7985	24.3103	20.934	21.232	24.6256	24.1508	31.0676	14.7438	21.5254	15.1061	6.24864	11.8035	16.9892		13.1131	22.1587	26.6147	17.1251	11.6805
NC_000911.1	sll0802	-	BAA18142.1	hypothetical protein	hypothetical protein	48.5169	50.9423	45.9033	76.6843	75.1701	76.8584	75.7308	79.6763	78.1343	52.5461	48.4381	45.723	36.4034	38.5382	42.2238		48.4541	76.2376	77.8471	48.9024	39.0551
NC_000911.1	sll0803	-	BAA18141.1	hypothetical protein	hypothetical protein	20.1948	28.3515	24.9003	49.6811	43.2687	40.761	79.095	75.4604	79.6053	29.0164	28.6101	25.7382	19.5358	18.0257	17.7033		24.4822	44.5703	78.0536	27.7883	18.4216
NC_000911.1	sll0804	NA	BAA18140.1	unknown protein	hypothetical protein	23.3448	29.9525	25.4366	51.0239	42.1651	45.6496	56.28	56.9996	62.3671	30.513	34.6003	30.8962	22.2862	23.8813	27.656		26.2447	46.2795	58.5489	32.0032	24.6078
NC_000911.1	sll0807	rpe, cfxE	BAA18137.1	pentose-5-phosphate-3-epimerase	pentose-5-phosphate-3-epimerase	696.633	889.83	822.095	972.19	982.115	993.943	695.02	790.144	759.822	988.649	885.248	889.512	880.388	849.75	923.765		802.853	982.749	748.329	921.136	884.634
NC_000911.1	sll0808	NA	BAA18135.1	transposase	putative transposase [ISY508a: 1710788 - 1711753]	6.46783	3.79466	5.01115	12.1051	9.06528	7.261	20.1467	11.3758	10.1346	6.58018	3.51851	8.44932	4.35442	6.15935	6.21076		5.09121	9.47712	13.8857	6.18267	5.57484
NC_000911.1	sll0809	-	BAA18128.1	unknown protein	hypothetical protein	5.71567	4.74117	4.64153	12.0667	9.01157	10.7994	11.1643	11.0152	12.7696	5.94828	7.47817	6.55279	3.30421	4.32843	5.69633		5.03279	10.6259	11.6497	6.65975	4.44299
NC_000911.1	sll0810	-	BAA18127.1	unknown protein	unknown protein	45.7442	36.2354	44.6265	49.9955	45.1201	52.9557	62.3817	64.2565	66.3005	42.177	39.8164	40.725	17.0456	30.3682	28.3626		42.202	49.3571	64.3129	40.9061	25.2588
NC_000911.1	sll0811	NA	BAA18126.1	unknown protein	unknown protein	9.07526	6.23822	8.73126	15.4097	9.48893	11.9251	19.1417	15.0767	18.1889	8.83531	11.4192	11.5465	3.68552	7.99591	5.11583		8.01492	12.2746	17.4691	10.6003	5.59908
NC_000911.1	sll0812	NA	BAA18122.1	unknown protein	hypothetical protein	12.1298	13.3932	14.1004	21.059	22.5852	18.489	24.5358	29.6302	28.7267	20.5818	13.6894	12.501	13.6722	11.9586	15.7539		13.2078	20.7111	27.6309	15.5907	13.7949
NC_000911.1	sll0812-as					0.175125	0.460749	0.455488	1.74894	1.16963	0.851141	1.00911	1.59167	1.61057	0.794249	0.414599	0.638384	0.646037	0.240247	0.314064		0.363787	1.25657	1.40378	0.615744	0.400116
NC_000911.1	sll0812-as2					0.088312	1.07407	0.187973	0.485873	0.143329	0.351535	0.12245	0.338232	0.100413	0.194494	0.505965	0.847994	0.404129	2.1124	0.122429		0.450117	0.326912	0.187032	0.516151	0.879654
NC_000911.1	sll0813	ctaC	BAA18119.1	cytochrome c oxidase subunit II	cytochrome c oxidase subunit II	44.0145	45.4321	43.0399	47.952	37.496	42.7469	54.2846	46.8593	54.0641	36.6403	39.1085	37.9245	35.9922	26.5593	34.0114		44.1622	42.7316	51.736	37.8911	32.1876
NC_000911.1	sll0814	NA	BAA18118.1	unknown protein	hypothetical protein	62.056	85.0011	79.0189	128.885	140.353	146.594	158.23	155.606	157.574	74.6439	85.3943	75.6222	58.6376	59.4574	64.6559		75.3587	138.611	157.137	78.5535	60.917
NC_000911.1	sll0814-as					0	0	0.005404	5e-06	0.009655	0.000278	0	0	0.00147	0	0	0	0	0	0		0.00180133	0.00331267	0.00049	0	0
NC_000911.1	sll0815	-	BAA18117.1	hypothetical protein	unknown protein	38.649	34.5157	40.8596	49.3062	40.2991	38.333	43.6597	40.7079	38.7536	40.8949	46.5284	59.7545	32.4894	51.7761	40.7547		38.0081	42.6461	41.0404	49.0593	41.6734
NC_000911.1	sll0816	-	BAA18116.1	hypothetical protein	probable oxidoreductase	15.0876	19.6786	17.4862	24.609	20.587	20.9567	28.1194	26.5191	31.9795	15.2918	21.5577	18.5035	12.7567	15.0651	22.2768		17.4175	22.0509	28.8727	18.451	16.6995
NC_000911.1	sll0817	-	BAA18115.1	tRNA delta-2-isopentenylpyrophosphate (IPP) transferase	tRNA delta-2-isopentenylpyrophosphate (IPP) transferase	8.10611	6.5762	9.44709	14.4792	12.5963	14.7114	13.5228	11.4122	17.6997	12.3119	13.8961	12.1828	5.52526	7.4346	8.81472		8.04313	13.9289	14.2116	12.7969	7.25819
NC_000911.1	sll0818	-	BAA18113.1	hypothetical protein	tetrapyrrole methylase family protein	28.0833	39.4526	29.2644	48.4974	47.0596	43.793	61.0726	60.0849	65.8597	43.5821	48.6142	43.2862	20.8472	31.6779	42.4767		32.2668	46.45	62.3391	45.1609	31.6673
NC_000911.1	sll0819	psaF	BAA18108.1	photosystem I subunit III	photosystem I reaction center subunit III precursor (PSI-F), plastocyanin (cyt c553) docking protein	4407.78	4944.9	4645.16	1741.65	1796.66	1826.34	1290.18	1457.52	1425.9	5478.73	4382.45	4442.74	4577.31	5228.96	5434.35		4665.95	1788.22	1391.2	4767.97	5080.21
NC_000911.1	sll0821	cph2	BAA10536.1	hypothetical protein	phytochrome-like protein	52.644	53.1449	50.8312	76.1424	76.392	76.1523	63.0226	72.115	65.4296	53.0181	50.9439	52.8009	31.1873	42.113	46.1971		52.2067	76.2289	66.8557	52.2543	39.8325
NC_000911.1	sll0821-as					0.002614	0.000697	0.015726	0.000212	0.002878	0.005201	0.000733	0.000487	0.003336	0.011723	0.004704	0.007397	0.000259	0.000461	0.007266		0.00634567	0.00276367	0.00151867	0.00794133	0.002662
NC_000911.1	sll0822	NA	BAA10534.1	unknown protein	hypothetical protein	649.443	813.867	783.679	673.098	496.889	488.866	560.865	606.151	559.151	729.612	884.258	903.313	535.458	761.651	773.738		748.996	552.951	575.389	839.061	690.282
NC_000911.1	sll0823	sdhB	BAA10533.1	succinate dehydrogenase iron-sulfur protein	probable succinate dehydrogenase iron-sulfur protein	99.632	98.462	98.7703	118.962	90.8973	96.2411	122.842	124.666	120.094	94.3691	117.693	117.547	88.5345	117.677	117.338		98.9547	102.034	122.534	109.87	107.85
NC_000911.1	sll0823-as					0.008849	0.010887	0	0.021466	0.020893	0.023611	0.038136	0.002487	0.004518	0.009193	0.010023	0.072792	0.004627	0.000257	0.003017		0.00657867	0.02199	0.015047	0.0306693	0.00263367
NC_000911.1	sll0825	pcnB	BAA10528.1	polyA polymerase	polyA polymerase	10.7365	15.6913	11.8397	16.3691	11.4018	12.0907	13.9795	11.6122	15.0902	17.2448	18.6228	18.2979	12.1445	12.9659	17.9559		12.7558	13.2872	13.5606	18.0552	14.3554
NC_000911.1	sll0827	-	BAA10525.1	unknown protein	hypothetical protein	13.5084	9.8334	10.0628	12.6129	12.5642	10.8532	16.924	14.5304	16.5919	7.97716	10.4957	11.0454	7.05333	8.57915	10.2413		11.1349	12.0101	16.0154	9.83942	8.62459
NC_000911.1	sll0828	nylA	BAA10524.1	6-aminohexanoate-cyclic-dimer hydrolase	putative amidase	19.8872	26.7288	24.5717	28.7697	26.7895	28.8202	27.9474	29.0471	31.5675	23.3177	25.987	26.1083	19.0555	13.0124	18.0713		23.7292	28.1265	29.5206	25.1377	16.7131
NC_000911.1	sll0829	rapQ	BAA10522.1	methyltransferase	probable methyltransferase	35.5126	40.0118	33.1738	62.4454	50.2615	47.8039	61.5609	62.8725	64.5852	43.6213	45.5837	49.0517	28.9964	39.8349	41.8774		36.2328	53.5036	63.0062	46.0855	36.9029
NC_000911.1	sll0829-as					2.68592	4.01442	4.0094	3.89673	4.5291	3.82179	2.41931	3.04256	2.7371	3.6335	3.3699	3.77933	3.77357	4.09045	3.67318		3.56992	4.08254	2.73299	3.59424	3.84573
NC_000911.1	sll0830	fus	BAA10520.1	elongation factor EF-G	elongation factor EF-G	135.468	126.139	138.218	91.3444	110.453	107.104	53.1445	77.2614	70.386	127.881	107.419	108.185	79.4818	116.256	120.94		133.275	102.967	66.9306	114.495	105.559
NC_000911.1	sll0830-as					1e-06	0	4.4e-05	3e-06	0.00146	0	0	0	0.000729	0.000693	0	0	1e-06	0	1e-06		1.5e-05	0.000487667	0.000243	0.000231	6.66667e-07
NC_000911.1	sll0832	-	BAA10514.1	unknown protein	hypothetical protein	5.2653	5.06135	5.58125	9.09329	8.89373	11.4448	11.4367	10.8145	9.89043	7.01272	8.7106	4.77534	2.94074	3.84382	3.91357		5.30263	9.81061	10.7139	6.83289	3.56605
NC_000911.1	sll0833	NA	BAA10513.1	OppC in a binding protein-dependent transport system	probable oligopeptides ABC transporter permease protein	18.4211	22.3483	22.7782	24.6474	20.9594	19.6558	28.4505	22.5124	24.4283	17.3159	24.9135	19.0024	14.8238	16.1244	18.6334		21.1825	21.7542	25.1304	20.4106	16.5272
NC_000911.1	sll0834	bicA	BAA10512.1	low affinity sulfate transporter	low affinity sulfate transporter	23.2886	27.764	29.6584	21.9122	20.3262	21.8173	17.2934	17.6368	16.8737	14.1569	18.0482	16.6394	13.0115	11.7679	15.2688		26.9037	21.3519	17.268	16.2815	13.3494
NC_000911.1	sll0837	NA	BAA17814.1	unknown protein	periplasmic protein, function unknown	103.784	112.443	100.065	162.186	147.707	164.052	228.887	243.763	247.473	119.377	122.817	113.827	81.0652	100.434	107.258		105.43	157.982	240.041	118.674	96.2523
NC_000911.1	sll0838	pyrF	BAA17813.1	orotidine 5' monophosphate decarboxylase	orotidine 5' monophosphate decarboxylase	50.564	61.8416	53.4955	87.7878	95.6069	94.8947	125.901	134.481	143.895	67.0491	74.8156	56.9557	48.6597	45.9194	53.2278		55.3004	92.7632	134.759	66.2735	49.2689
NC_000911.1	sll0839	NA	BAA17812.1	unknown protein	hypothetical protein	28.8587	29.9059	33.4744	49.2767	55.2877	47.6905	63.4959	61.8115	66.704	48.0258	47.1621	45.521	25.7621	26.3043	28.368		30.7463	50.7516	64.0038	46.9029	26.8115
NC_000911.1	sll0842	nplT	BAA17809.1	neopullulanase	neopullulanase	15.1085	16.6124	15.4929	22.0602	24.1518	21.713	24.812	29.8471	26.7798	17.4815	16.5735	17.1731	9.35801	12.3	15.0764		15.7379	22.6417	27.1463	17.0761	12.2448
NC_000911.1	sll0842-as					0	0	0.042636	0.041891	0	0.03804	0.043474	0.007031	0.046673	0.000178	0.059961	0.148516	0	0	0		0.014212	0.0266437	0.0323927	0.0695517	0
NC_000911.1	sll0843	NA	BAA17808.1	unknown protein	unknown protein	36.9422	26.6359	25.4729	60.96	57.1558	60.5877	75.9351	87.7143	78.2865	45.0409	33.3992	35.7584	17.7387	30.7606	32.228		29.6837	59.5678	80.6453	38.0662	26.9091
NC_000911.1	sll0843-as					0.007738	0.017459	0	0.029086	0.005356	0.026132	0.025627	0.019173	0.00364	0	0.028499	0.000307	0	0	0		0.008399	0.0201913	0.0161467	0.009602	0
NC_000911.1	sll0843-as2					4.58886	3.93496	2.84126	11.0215	9.10389	8.00019	8.24961	13.3669	10.5478	4.65731	4.38743	2.91812	1.86115	4.78517	5.80903		3.78836	9.37519	10.7214	3.98762	4.15178
NC_000911.1	sll0844	NA	BAA17807.1	hypothetical protein	tRNA (5-methylaminomethyl-2-thiouridylate)-methyltransferase	63.3503	63.791	67.102	113.683	103.937	105.761	99.0561	112.371	108.642	79.6894	81.7637	69.262	57.3804	76.3534	82.8979		64.7478	107.794	106.69	76.905	72.2105
NC_000911.1	sll0846	NA	BAA17804.1	unknown protein	hypothetical protein	125.026	107.934	95.5823	156.268	217.388	216.392	219.146	225.879	232.44	175.898	226.037	226.069	91.7526	128.139	117.166		109.514	196.683	225.822	209.334	112.352
NC_000911.1	sll0847	NA	BAA17802.1	unknown protein	unknown protein	69.5992	62.1095	64.3338	60.6402	58.9018	63.0241	55.7347	54.5216	54.3337	58.404	62.7623	64.747	38.6418	59.7229	71.3597		65.3475	60.8554	54.8634	61.9711	56.5748
NC_000911.1	sll0847-as					16.614	16.2652	17.1778	10.4757	13.0183	16.9015	16.6917	7.5401	6.63582	9.64698	15.5043	15.3687	3.5376	12.4922	12.2486		16.6857	13.4651	10.2892	13.5066	9.42615
NC_000911.1	sll0848	dnaA	BAA17801.1	chromosomal replication initiator protein%3B DnaA	chromosomal replication initiator protein DnaA	4.11974	4.8198	4.63539	5.10954	4.19458	3.96648	5.05132	6.62263	5.85151	4.34035	5.06157	5.47096	1.89491	4.20385	5.49903		4.52498	4.42354	5.84182	4.95763	3.86593
NC_000911.1	sll0849	psbD	BAA17800.1	photosystem II D2 protein	photosystem II reaction center D2 protein	1819.89	1987.56	1991.03	1016.09	1032.25	933.103	538.844	601.281	516.725	1316.46	1335.37	1305.69	1352.88	1266.29	1492.8		1932.83	993.815	552.283	1319.17	1370.65
NC_000911.1	sll0851	psbC	BAA17799.2	photosystem II CP43 protein	photosystem II CP43 protein	2576.18	2691.2	2787.83	1577.65	1592.04	1556.41	903.9	1043.09	913.243	1830.3	1964.91	1934.59	2105.53	1951.41	2036.58		2685.07	1575.36	953.412	1909.93	2031.17
NC_000911.1	sll0853	NA	BAA17796.1	unknown protein	hypothetical protein	54.9804	74.0708	60.1817	65.3712	51.2874	52.5027	70.6962	61.4369	73.5522	61.2408	70.233	62.8296	34.2476	60.8503	73.8617		63.0776	56.3871	68.5618	64.7678	56.3199
NC_000911.1	sll0854	NA	BAA17795.1	unknown protein	hypothetical protein	35.006	35.3969	35.1618	43.7554	38.8538	39.6737	42.0825	39.5943	46.1769	35.302	48.9545	43.014	27.6414	30.7617	40.0151		35.1882	40.761	42.6179	42.4235	32.8061
NC_000911.1	sll0854-as					0	0	0.448166	0	0.391727	0.036652	0.118008	0	0	0	0.026122	0	0	0	0		0.149389	0.142793	0.039336	0.00870733	0
NC_000911.1	sll0855	NA	BAA17794.1	hypothetical protein	putative channel transporter	15.6836	21.0479	18.978	31.1306	30.5908	32.1867	36.2071	38.7868	38.0767	22.8013	26.9076	21.519	16.6372	16.474	18.2416		18.5698	31.3027	37.6902	23.7426	17.1176
NC_000911.1	sll0855-as					0	0	0	0	6e-06	7e-06	0.00286	0	0	0	0	0	0	0	0		0	4.33333e-06	0.000953333	0	0
NC_000911.1	sll0856	sigH	BAA17793.1	RNA polymerase sigma-E factor	RNA polymerase ECF-type (group 3) sigma-E factor	61.5194	40.8361	50.8533	109.434	119.809	128.744	149.09	174.928	150.503	62.6828	62.8364	67.0272	42.1104	63.5997	73.3143		51.0696	119.329	158.174	64.1821	59.6748
NC_000911.1	sll0857	NA	BAA17792.1	unknown protein	unknown protein	35.8865	36.6765	42.3818	87.8895	108.826	109.182	114.772	126.819	115.638	47.0258	42.0135	51.2754	33.1139	36.036	43.1828		38.3149	101.966	119.076	46.7716	37.4443
NC_000911.1	sll0858	NA	BAA17791.1	unknown protein	hypothetical protein	37.9701	30.9168	26.5428	64.7099	72.7998	73.818	86.1945	87.8383	79.6249	33.5758	41.9001	38.0065	23.8061	29.5425	29.4408		31.8099	70.4426	84.5526	37.8274	27.5965
NC_000911.1	sll0860	NA	BAA17626.1	unknown protein	hypothetical protein	37.8093	44.2895	42.0995	43.8708	48.4061	39.8326	38.2992	38.3754	39.9047	37.0484	56.4724	37.8572	35.5875	38.4048	40.6324		41.3994	44.0365	38.8598	43.7927	38.2082
NC_000911.1	sll0860-as					22.4822	22.3626	17.0206	26.0494	31.2683	24.2266	29.5956	21.4279	18.7282	16.0216	25.4665	23.4135	18.0225	14.1448	17.0718		20.6218	27.1815	23.2505	21.6339	16.413
NC_000911.1	sll0861	NA	BAA17625.1	hypothetical protein	hypothetical protein	27.147	32.7179	25.7337	36.2548	34.5574	37.253	32.1946	37.0861	34.803	32.7276	35.2101	37.3746	20.1846	23.7926	29.835		28.5329	36.0217	34.6945	35.1041	24.6041
NC_000911.1	sll0862	NA	BAA17624.1	unknown protein	hypothetical protein	38.3756	48.4305	44.5876	42.9395	47.3244	52.9011	43.3026	45.4018	46.994	26.5094	49.0464	40.4268	22.036	34.9835	36.6027		43.7979	47.7216	45.2328	38.6609	31.2074
NC_000911.1	sll0863	-	BAA17623.1	unknown protein	hypothetical protein	17.1922	22.3578	21.0946	20.45	20.6479	18.4103	20.5696	14.2745	25.4398	14.2624	25.7882	30.9195	8.81105	10.0634	11.026		20.2149	19.8361	20.0946	23.6567	9.96685
NC_000911.1	sll0864	NA	BAA17622.1	unknown protein	hypothetical protein	5.84263	6.64707	8.01277	6.22313	4.53285	6.87724	11.438	9.32678	8.1939	7.97385	10.0738	8.89963	5.78876	3.13552	5.5695		6.83416	5.87774	9.6529	8.98242	4.83126
NC_000911.1	sll0865	uvrC	BAA17620.1	excinuclease ABC subunit C	excinuclease ABC subunit C	9.8369	9.49493	9.95511	17.5313	17.3224	16.9397	23.9248	22.2174	22.3803	10.3905	10.2864	10.8125	6.28454	8.83105	9.26637		9.76231	17.2644	22.8408	10.4964	8.12732
NC_000911.1	sll0865-as					0	0	0.014373	0.030161	0	0	0.011572	0.032917	0	0	0	0.03567	0	0	0		0.004791	0.0100537	0.0148297	0.01189	0
NC_000911.1	sll0867	NA	BAA17613.1	unknown protein	hypothetical protein	32.1704	31.8669	30.622	57.8959	56.7793	60.3838	73.916	79.357	83.6876	39.5931	34.028	32.9423	26.3686	30.3603	37.0328		31.5531	58.353	78.9868	35.5212	31.2539
NC_000911.1	sll0868	-	BAA17612.1	lipoic acid synthetase	lipoic acid synthetase	19.1349	18.7378	15.3117	33.8359	32.7387	33.2361	36.683	37.2936	36.4506	19.3396	18.2183	19.8958	13.2325	17.1941	20.4937		17.7281	33.2702	36.8091	19.1512	16.9734
NC_000911.1	sll0869	aat	BAA17611.1	Leu/Phe-tRNA-protein transferase	Leu/Phe-tRNA-protein transferase	15.0075	8.09416	11.905	19.6365	25.2247	18.2758	28.7649	25.3112	28.8286	17.2685	17.251	16.8729	6.71995	12.0838	14.5109		11.6689	21.0457	27.6349	17.1308	11.1049
NC_000911.1	sll0871	NA	BAA17608.1	unknown protein	hypothetical protein	53.4157	51.3471	54.5299	103.822	138.838	114.692	160.107	225.617	199.903	88.1169	47.3434	39.0445	38.5421	53.1006	62.0649		53.0976	119.117	195.209	58.1683	51.2359
NC_000911.1	sll0872	-	BAA17605.1	unknown protein	unknown protein	126.322	136.925	136.007	94.3115	132.353	121.295	101.429	134.315	123.472	119.081	105.838	113.276	69.5749	102.601	120.774		133.084	115.987	119.739	112.732	97.65
NC_000911.1	sll0873	napC	BAA17602.1	carboxynorspermidine decarboxylase	carboxynorspermidine decarboxylase	19.4683	23.5344	26.0701	17.8337	18.6631	19.62	19.0261	16.2733	17.8217	25.721	23.8901	21.676	27.4514	23.2685	21.9059		23.0243	18.7056	17.707	23.7623	24.2086
NC_000911.1	sll0873-as					11.5621	10.1734	12.2407	36.7038	21.8505	28.9221	41.1046	29.7151	37.3733	14.8775	39.7944	41.6227	11.295	11.8589	14.8306		11.3254	29.1588	36.0643	32.0982	12.6615
NC_000911.1	sll0875	-	BAA17595.1	hypothetical protein	hypothetical protein	25.407	28.7853	23.3652	26.7404	22.1887	19.3646	23.061	26.696	22.7667	17.0261	22.8495	25.4883	19.0656	17.5005	22.6219		25.8525	22.7646	24.1746	21.788	19.7293
NC_000911.1	sll0876	ruvA	BAA17594.1	Holliday junction DNA helicase%3B RuvA	Holliday junction DNA helicase RuvA	68.7781	84.4895	75.2379	50.5004	46.2915	42.702	34.4542	39.9532	38.6394	34.9022	44.591	44.1558	38.1723	43.6968	49.7059		76.1685	46.498	37.6823	41.2163	43.8583
NC_000911.1	sll0877	NA	BAA17592.1	unknown protein	hypothetical protein	44.6492	49.3782	46.5359	72.0028	78.9932	74.8601	75.3459	79.3733	77.3988	50.5141	51.1172	46.1226	27.2301	39.503	41.3267		46.8544	75.2854	77.3727	49.2513	36.0199
NC_000911.1	sll0877-as					0	0	7.2e-05	0	0.000223	0.018487	0.00357	0	1e-05	0	0.095357	0	0	0	0		2.4e-05	0.00623667	0.00119333	0.0317857	0
NC_000911.1	sll0886	NA	BAA10444.1	hypothetical protein	hypothetical protein	26.5497	27.7243	27.3545	35.452	30.311	31.1919	37.4338	37.0711	41.5434	22.9142	23.7117	23.094	22.7555	26.7232	29.2698		27.2095	32.3183	38.6828	23.24	26.2495
NC_000911.1	sll0887	NA	BAA10443.1	unknown protein	putative modulator of DNA gyrase	87.1099	106.382	87.9764	142.618	159.482	170.135	142.281	161.438	148.818	88.7502	82.6386	81.7284	63.072	64.5978	79.906		93.8229	157.412	150.846	84.3724	69.192
NC_000911.1	sll0888	NA	BAA10441.1	unknown protein	hypothetical protein	17.2736	20.151	22.2435	51.9616	40.1743	43.4816	103.979	99.0622	97.3661	28.1275	23.8403	20.5616	12.2929	29.5523	24.3194		19.8894	45.2058	100.136	24.1765	22.0548
NC_000911.1	sll0891	citH, mdh	BAA10470.1	2-ketoacid dehydrogenase%3B malate dehydrogenase%3B lactate dehydrogenase	malate dehydrogenase	241.771	216.59	214.507	272.043	227.056	233.294	232.023	255.972	242.802	220.791	191.109	214.443	173.982	231.882	257.079		224.289	244.131	243.599	208.781	220.981
NC_000911.1	sll0891-as					0.056292	0	0.132212	1.2e-05	0.083633	0	0.019711	0	0.088176	0	0.093887	0	0.019569	0	0.013294		0.0628347	0.0278817	0.0359623	0.0312957	0.0109543
NC_000911.1	sll0892	panD	BAA10469.1	aspartate 1-decarboxylase	aspartate 1-decarboxylase	58.0514	55.5044	59.8308	77.5389	63.8684	69.8939	66.1501	66.6739	78.3108	70.7281	70.6368	61.7317	45.2163	62.3546	70.4553		57.7955	70.4337	70.3783	67.6989	59.3421
NC_000911.1	sll0895	cysQ	BAA10862.1	ammonium transport protein	CysQ protein homolog	15.2581	15.4853	17.485	26.666	17.7547	18.3317	23.9268	25.7346	28.9255	22.2652	22.0664	16.5371	22.8427	19.2577	23.1521		16.0761	20.9175	26.1956	20.2896	21.7508
NC_000911.1	sll0896	ruvC	BAA10861.1	Holliday juction resolvase%3B RuvC	Holliday juction resolvase RuvC	11.3222	13.927	11.1631	23.4595	15.7941	14.2025	25.9898	22.2588	24.6346	14.3517	13.4327	20.3496	12.2899	13.7695	15.1663		12.1375	17.8187	24.2944	16.0446	13.7419
NC_000911.1	sll0897	dnaJ	BAA10860.1	DnaJ protein	DnaJ protein, heat shock protein 40, molecular chaperone	119.563	136.966	141.664	287.201	255.811	255.924	235.819	281.152	269.7	175.249	144.802	145.133	120.033	124.493	124.61		132.731	266.312	262.224	155.061	123.045
NC_000911.1	sll0898	NA	BAA10858.1	hypothetical protein	hypothetical protein	95.2258	102.751	93.0647	233.939	198.153	195.221	153.578	205.582	196.473	132.164	123.852	125.934	91.0655	98.0113	113.497		97.0139	209.105	185.211	127.317	100.858
NC_000911.1	sll0898-as					6.68739	5.02411	4.11885	18.1893	13.9615	16.3982	9.61614	15.1448	10.7277	5.44961	4.40527	5.94597	8.38335	6.88609	7.58569		5.27678	16.183	11.8296	5.26695	7.61837
NC_000911.1	sll0899	glmU	BAA10856.1	UDP-N-acetylglucosamine pyrophosphorylase	UDP-N-acetylglucosamine pyrophosphorylase	47.2701	78.3438	67.3312	71.724	55.6895	56.4418	46.2039	58.1948	57.0422	68.7442	75.5931	65.4912	61.5994	54.7438	63.8732		64.315	61.2851	53.8136	69.9428	60.0721
NC_000911.1	sll0899-as					0	0	0	0	0	0	0	0	0	0	0	0	0	0	0		0	0	0	0	0
NC_000911.1	sll0899-as2					0.003807	0	0	0	0.002752	0	0.011014	0	0.009468	0	0.005872	0	0	0	0		0.001269	0.000917333	0.00682733	0.00195733	0
NC_000911.1	sll0900	hisG	BAA10855.1	ATP phosphoribosyltransferase	ATP phosphoribosyltransferase	59.4136	77.8733	74.336	69.6519	43.4703	50.6783	62.2819	67.1848	66.8109	82.0422	76.3217	74.7839	60.3555	65.2246	82.4543		70.5409	54.6001	65.4259	77.7159	69.3448
NC_000911.1	sll0901	purE	BAA10848.1	phosphoribosylaminoimidazole carboxylase	phosphoribosylaminoimidazole carboxylase	25.5047	35.6311	29.2127	30.7614	26.472	25.2334	34.9424	32.3947	28.4238	25.2198	32.4605	20.4154	24.5529	21.8568	23.5899		30.1162	27.489	31.9203	26.0319	23.3332
NC_000911.1	sll0902	argF	BAA10847.1	ornithine carbamoyltransferase chain f	ornithine carbamoyltransferase	88.5727	112.089	106.911	150.028	150.596	139.257	136.212	165.134	165.221	116.789	104.027	89.854	103.997	84.1717	97.8977		102.524	146.627	155.522	103.557	95.3556
NC_000911.1	sll0905	-	BAA18425.1	maf protein	hypothetical protein	80.8164	94.4573	88.2107	85.7252	96.2724	102.605	70.8193	86.82	81.2589	74.4328	77.4576	78.0406	43.984	73.9859	85.6895		87.8281	94.8677	79.6327	76.6437	67.8865
NC_000911.1	sll0905-as					4.81406	6.37799	3.96868	6.80311	6.8857	7.13698	7.3537	7.9426	8.45145	4.41964	3.8049	4.79891	2.36944	4.3705	5.59234		5.05358	6.94193	7.91592	4.34115	4.11076
NC_000911.1	sll0909	NA	BAA18416.1	unknown protein	unknown protein	23.1514	18.0541	19.1343	25.0576	30.188	30.6643	35.8785	47.137	35.6584	18.0069	15.2939	12.9314	8.44593	10.8879	16.9927		20.1133	28.6366	39.558	15.4107	12.1089
NC_000911.1	sll0909-as					0	0.050294	0	0.135575	0.003624	0	0.759679	0.008645	0.013526	0.252537	0.386698	0.570528	0	0	0.277234		0.0167647	0.0463997	0.260617	0.403254	0.0924113
NC_000911.1	sll0910	-	BAA18415.1	hypothetical protein	unknown protein	55.981	18.2555	30.7986	33.9436	31.8483	35.4598	41.0309	20.4851	20.3058	16.9811	17.7021	47.9151	13.1833	40.0353	20.1331		35.0117	33.7506	27.2739	27.5328	24.4506
NC_000911.1	sll0911	NA	BAA18414.1	unknown protein	unknown protein	46.8927	29.8201	33.247	36.1634	31.2773	37.4128	33.8399	32.0325	37.6704	24.9334	38.7395	41.0626	18.6062	37.7708	33.642		36.6533	34.9512	34.5143	34.9118	30.0064
NC_000911.1	sll0912	NA	BAA18411.1	ABC transporter	ABC transporter ATP binding protein	17.6643	20.8434	18.8647	26.4241	26.0017	26.8849	29.4951	31.9928	31.3821	18.8892	20.4684	18.3375	12.0976	21.4951	18.7679		19.1241	26.4369	30.9566	19.2317	17.4535
NC_000911.1	sll0913	NA	BAA18410.1	hypothetical protein	hypothetical protein	30.5679	35.3581	26.4761	48.7415	45.3302	42.4714	65.402	60.2298	70.8335	47.8549	38.5402	36.0534	25.6505	36.8072	35.0367		30.8007	45.5143	65.4884	40.8162	32.4981
NC_000911.1	sll0914	-	BAA18404.1	unknown protein	unknown protein	29.4282	29.7192	27.4538	18.9454	16.5625	20.0618	32.6976	28.3603	29.5365	27.3811	25.8488	24.9901	25.155	23.2994	24.4894		28.8671	18.5232	30.1981	26.0733	24.3146
NC_000911.1	sll0915	pqqE	BAA18399.1	protease	periplasmic protease	34.8376	44.6592	40.7903	40.9625	39.9505	44.3994	44.8451	52.6612	45.906	25.8816	36.7351	32.3709	25.521	26.8957	33.4545		40.0957	41.7708	47.8041	31.6625	28.6237
NC_000911.1	sll0916	cobH	BAA18398.1	precorrin isomerase	precorrin isomerase, precorrin-8X methylmutase	14.4236	17.0039	19.9593	19.9513	16.3056	16.3682	21.7185	17.454	22.0803	15.1003	17.9401	16.3357	10.612	13.5383	12.9115		17.129	17.5417	20.4176	16.4587	12.3539
NC_000911.1	sll0920	ppc	BAA18393.1	phosphoenolpyruvate carboxylase	phosphoenolpyruvate carboxylase	128.836	136.281	135.657	134.721	140.318	137.75	159.38	149.862	157.055	125.25	119.065	116.929	103.278	97.9203	105.654		133.591	137.596	155.432	120.415	102.284
NC_000911.1	sll0920-as					0.014502	0.00054	0.000216	0.002243	0.00228	0.000372	0.018579	0.000154	0.003062	0.049845	0.000712	0.006614	0	0	0		0.005086	0.00163167	0.007265	0.019057	0
NC_000911.1	sll0920-as2					0.000259	0	0.0004	0.000444	0.001924	0.003614	0.000485	0	0.002356	0.018971	0	0.000793	1.9e-05	0.001458	0.005846		0.000219667	0.001994	0.000947	0.006588	0.002441
NC_000911.1	sll0920-as3					0.001644	0.005583	0.002086	0.00216	0.016929	0.001091	0.005215	0.000107	0.000891	0.007184	0.003558	0.000416	0.000489	0.000267	0.001379		0.00310433	0.00672667	0.002071	0.00371933	0.000711667
NC_000911.1	sll0921	NA	BAA18392.1	NarL subfamily	two-component response regulator NarL subfamily	63.8843	59.5984	68.8668	85.1687	72.5931	73.0873	91.6373	86.5942	96.4378	77.0392	70.3264	71.4167	45.2664	50.1632	57.4943		64.1165	76.9497	91.5565	72.9274	50.9746
NC_000911.1	sll0921-as					11.9177	14.9493	11.242	15.737	12.7475	13.858	14.2181	12.3888	12.9363	10.4769	12.4328	11.5812	10.3951	9.92518	9.62346		12.703	14.1142	13.1811	11.497	9.98124
NC_000911.1	sll0922	NA	BAA16894.1	unknown protein	unknown protein	54.8067	59.2951	58.4068	56.0616	51.1162	63.2459	53.5232	59.8843	66.4759	25.1062	44.8417	43.2374	21.4955	50.4179	46.4516		57.5029	56.8079	59.9611	37.7284	39.455
NC_000911.1	sll0922-as					39.5955	39.7885	37.5687	47.0536	46.2511	50.7825	46.7742	53.8152	63.3633	20.3308	33.4705	29.9106	13.7502	36.5511	43.1347		38.9842	48.0291	54.6509	27.904	31.1453
NC_000911.1	sll0923	epsB	BAA16893.1	exopolysaccharide export protein	unknown protein	161.849	183.702	180.767	129.87	152.124	158.252	125.258	133.372	128.36	125.424	146.356	130.641	80.2132	130.375	153.179		175.44	146.748	128.997	134.14	121.256
NC_000911.1	sll0923-as					0.00914	0.005546	0.004327	0.059833	0.005638	0.031321	0.00326	0.003179	0.091674	0.149187	0.050298	0.004214	0.000772	0.001447	0.004266		0.00633767	0.032264	0.0327043	0.0678997	0.00216167
NC_000911.1	sll0923-as2					0	0	3.2e-05	0	0.000157	0.003611	0	0	0.002416	0.000595	2.3e-05	2.8e-05	0	3.2e-05	0		1.06667e-05	0.001256	0.000805333	0.000215333	1.06667e-05
NC_000911.1	sll0923-as3					0.225873	0.108527	0.131558	2.83204	0.312015	0.390969	0.167317	0.120656	1.72339	2.21466	0.105857	0.200635	0.063051	0.055196	0.080182		0.155319	1.17834	0.670455	0.840383	0.066143
NC_000911.1	sll0924	-	BAA16892.1	unknown protein	hypothetical protein	48.2989	47.5735	50.5523	83.9881	79.6213	68.7214	82.4579	83.2403	91.8952	57.4907	60.683	56.5939	36.0093	47.6225	56.5066		48.8082	77.4436	85.8645	58.2559	46.7128
NC_000911.1	sll0925	NA	BAA16889.1	unknown protein	hypothetical protein	49.63	59.9296	56.9335	91.1078	120.119	117.051	110.119	108.373	115.445	75.1017	63.6336	55.4606	43.4251	49.1603	53.4336		55.4977	109.426	111.312	64.732	48.673
NC_000911.1	sll0926	NA	BAA16888.1	hypothetical protein	hypothetical protein	35.6517	32.1486	33.3174	61.0722	54.6389	60.2426	66.3406	67.0015	67.5814	39.789	42.0083	42.9834	27.2234	35.2702	43.5237		33.7059	58.6512	66.9745	41.5936	35.3391
NC_000911.1	sll0926-as					0.003841	0	0.013023	0.048677	0.507179	0.618385	0.02686	0.015432	0.02968	0.000132	0	0	0	0	0.022922		0.00562133	0.391414	0.0239907	4.4e-05	0.00764067
NC_000911.1	sll0926-as2					0.027995	0	0.068367	0.088422	2.27278	2.56236	0.082603	0.093322	3.64802	0.000765	0	0	0	0	0.072377		0.0321207	1.64119	1.27465	0.000255	0.0241257
NC_000911.1	sll0927	metX	BAA16887.1	S-adenosylmethionine synthetase	S-adenosylmethionine synthetase	114.117	207.492	187.678	278.257	240.995	247.599	240.624	253.615	248.965	172.568	203.219	191.508	222.174	166.192	172.293		169.762	255.617	247.735	189.098	186.887
NC_000911.1	sll0928	apcD	BAA16886.1	allophycocyanin-B	allophycocyanin-B	935.455	1140.39	1020.14	661.215	682.811	623.399	516.414	586.883	625.121	1445.75	1233.46	1128.9	722.042	1404.95	1380.12		1031.99	655.808	576.139	1269.37	1169.04
NC_000911.1	sll0928-as					20.9075	88.5778	79.8763	112.114	111.598	98.3836	94.5484	91.5912	96.4543	71.9493	59.0115	84.4666	80.4852	65.8779	57.9863		63.1205	107.365	94.198	71.8091	68.1164
NC_000911.1	sll0928-as2					44.5592	69.3905	64.2194	88.9974	87.9777	79.2355	75.8999	72.4345	76.2297	57.4613	83.3529	67.6276	65.2442	53.1569	46.6268		59.3897	85.4036	74.8547	69.4806	55.0093
NC_000911.1	sll0928-as3					46.5006	71.9825	67.0297	92.5746	91.3757	82.6948	79.1002	75.4406	79.1665	59.8254	86.2781	70.5479	67.9171	55.3843	48.6668		61.8376	88.8817	77.9024	72.2171	57.3227
NC_000911.1	sll0928-as4					6.66873	6.62222	6.26801	4.55288	4.08132	3.68353	4.66106	2.62062	3.75136	5.61933	5.4697	5.98532	2.4908	4.80509	5.06548		6.51965	4.10591	3.67768	5.69145	4.12046
NC_000911.1	sll0930	NA	BAA16885.1	unknown protein	unknown protein	61.3753	61.7797	62.3226	59.1658	45.9285	48.9199	57.731	45.0253	53.2439	54.9698	66.7366	64.0182	40.2927	50.1686	55.797		61.8259	51.3381	52.0001	61.9082	48.7528
NC_000911.1	sll0930-as					135.142	139.36	141.844	107.803	96.7262	94.2655	93.8979	81.3074	97.8867	151.428	137.408	149.79	84.6179	155.145	139.715		138.782	99.5981	91.0307	146.209	126.493
NC_000911.1	sll0930-as2					0	0	0	0	0	0	0	0	0	0	0	0	0	0	0		0	0	0	0	0
NC_000911.1	sll0931	-	BAA16884.1	unknown protein	hypothetical protein	24.5092	25.9419	31.0396	39.6491	26.662	29.5029	41.2727	44.0474	46.3769	25.1084	45.235	36.9772	23.6925	26.6038	30.7541		27.1636	31.938	43.899	35.7735	27.0168
NC_000911.1	sll0932	-	BAA16883.1	unknown protein	hypothetical protein	25.6155	30.5908	29.4474	33.455	21.2649	22.6528	27.5781	27.35	31.3871	25.4192	28.03	28.9898	22.8336	20.2222	22.8856		28.5513	25.7909	28.7717	27.4797	21.9805
NC_000911.1	sll0933	NA	BAA16881.1	unknown protein	hypothetical protein	302.432	302.182	304.431	387.866	314.956	330.983	428.929	444.176	414.747	302.196	376.341	394.976	236.593	355.394	348.252		303.015	344.602	429.284	357.838	313.413
NC_000911.1	sll0934	ccmA	BAA16880.1	carboxysome formation protein	carboxysome formation protein CcmA	564.121	585.257	574.145	925.133	951.798	942.967	921.713	983.776	930.171	712.08	604.173	648.774	574.931	566.953	601.81		574.507	939.966	945.22	655.009	581.231
NC_000911.1	sll0936	NA	BAA16877.1	hypothetical protein	putative oxidoreductase	34.8764	43.414	41.7613	58.2991	50.0264	45.5759	52.2634	52.494	57.6916	41.439	45.2732	36.8055	31.8852	31.9478	38.7809		40.0172	51.3005	54.1497	41.1726	34.2046
NC_000911.1	sll0936-as					8.96848	7.11761	12.1509	12.5735	9.0791	7.32142	13.1817	10.9385	8.52645	6.43238	14.8242	11.2229	6.87646	8.61256	6.69162		9.41233	9.658	10.8822	10.8265	7.39355
NC_000911.1	sll0938	NA	BAA16875.1	aspartate transaminase	aspartate transaminase	12.3695	12.7212	12.8091	17.9976	12.4538	13.3074	16.5399	16.375	19.5482	12.613	13.8697	15.8332	10.231	9.92957	11.5747		12.6333	14.5863	17.4877	14.1053	10.5784
NC_000911.1	sll0939	-	BAA16874.1	unknown protein	hypothetical protein	288.083	187.002	196.275	122.028	160.104	144.487	102.683	84.0454	90.1048	226.125	140.586	159.534	151.749	174.366	208.677		223.787	142.206	92.2778	175.415	178.264
NC_000911.1	sll0943	NA	BAA16868.1	unknown protein	unknown protein	8.43295	8.5366	5.17546	8.59577	7.57605	8.12867	13.7248	11.5445	10.2731	7.54161	10.492	7.81413	5.60886	5.06743	7.9468		7.38167	8.10016	11.8475	8.61593	6.2077
NC_000911.1	sll0944	cfrA	BAA10018.2	unknown protein	hypothetical protein	152.518	142.34	128.003	110.864	170.487	160.887	166.273	155.844	151.294	136.547	92.9633	80.3351	39.3686	58.0268	66.8274		140.954	147.412	157.804	103.282	54.7409
NC_000911.1	sll0944-as					0.000795	7.9e-05	0.001456	0.001445	0.081011	0.089035	0	0	0.035682	0.000141	0.000143	0.036139	0	0	0.000159		0.000776667	0.0571637	0.011894	0.012141	5.3e-05
NC_000911.1	sll0945	glgA	BAA18625.1	glycogen synthase	glycogen synthase	90.5187	115.815	107.232	91.5899	91.5297	81.9353	74.7902	80.3785	79.3696	99.1304	96.3652	90.3333	93.2658	72.2769	79.1382		104.522	88.3516	78.1794	95.2763	81.5603
NC_000911.1	sll0947	lrtA	BAA18622.1	light repressed protein	light repressed protein A homolog	2933.43	2472.82	2485.52	2078.68	2291.92	2193.51	928.531	1219.03	1003.74	2442.5	2146.1	2295.85	1430.1	2572.27	2505.61		2630.59	2188.04	1050.43	2294.82	2169.33
NC_000911.1	sll0980	NA	BAA17180.1	unknown protein	unknown protein	51.2663	46.2549	47.6216	53.0954	53.2801	50.794	54.849	60.0896	59.4352	49.8952	56.0638	52.2796	30.1997	39.1809	47.2196		48.3809	52.3899	58.1246	52.7462	38.8667
NC_000911.1	sll0980-as					0.018252	0	0	0	0	0.013065	0.036714	0	0.001894	0	0.014865	0.015957	0	0	0		0.006084	0.004355	0.0128693	0.010274	0
NC_000911.1	sll0981	-	BAA17179.1	unknown protein	unknown protein	66.7076	59.1188	54.4171	82.723	87.64	90.2505	101.814	122.407	94.8757	67.8006	64.2519	72.9181	54.1421	78.6792	70.1443		60.0812	86.8712	106.366	68.3235	67.6552
NC_000911.1	sll0981-as					0.003096	0	0	0.019527	3e-05	0.001915	0	0.047902	0	0	0	0	0	0	0		0.001032	0.00715733	0.0159673	0	0
NC_000911.1	sll0982	-	BAA17178.1	unknown protein	unknown protein	108.191	94.5737	92.4574	215.612	208.593	225.369	430.138	448.406	437.319	135.995	127.81	120.287	78.6862	92.8829	109.423		98.4074	216.525	438.621	128.031	93.6642
NC_000911.1	sll0983	-	BAA17177.1	unknown protein	hypothetical protein	22.9513	20.6335	22.4442	50.0995	46.015	44.6232	88.6522	91.4265	93.0588	29.6317	28.4206	24.672	19.0362	18.291	23.6071		22.0097	46.9126	91.0458	27.5748	20.3114
NC_000911.1	sll0984	NA	BAA17175.1	unknown protein	hypothetical protein	8.38013	6.54472	5.56759	9.34022	7.78671	5.43781	10.5886	11.2969	11.8578	5.13018	7.77305	7.77391	4.71698	6.37115	6.43032		6.83082	7.52158	11.2478	6.89238	5.83948
NC_000911.1	sll0985	-	BAA17174.1	unknown protein	unknown protein	8.00626	9.79699	10.4205	7.50443	8.41999	8.94685	9.01854	10.2065	9.15676	8.84198	10.4405	9.32714	7.16369	9.637	9.00309		9.4079	8.29042	9.46061	9.53655	8.60126
NC_000911.1	sll0986	NA	BAA17173.1	transposase	putative transposase [ISY120f(partial copy): 664387 - 664775]	33.2858	28.2929	25.3833	49.8245	47.7418	48.0739	68.3337	75.5318	69.0897	30.2031	27.4796	27.781	14.0226	17.3877	20.8135		28.9874	48.5467	70.9851	28.4879	17.4079
NC_000911.1	sll0990	NA	BAA17164.1	formaldehyde dehydrogenase (glutathione)	glutathione-dependent formaldehyde dehydrogenase	153.661	161.808	157.8	192.614	173.214	165.418	109.838	135.274	131.288	173.908	148.98	142.495	143.192	169.793	199.448		157.756	177.082	125.467	155.127	170.811
NC_000911.1	sll0992	-	BAA17163.1	esterase	putative esterase	60.6392	60.0958	58.4774	84.5195	70.0585	70.3144	69.3851	87.228	73.8715	50.9232	75.0254	64.1982	54.2045	65.1951	83.3817		59.7375	74.9641	76.8282	63.3823	67.5938
NC_000911.1	sll0992-as					0.00407	0.019868	0.029852	0.054602	0.040304	0.088887	0.105038	0.077215	0.10586	0.033692	0.159292	0.009735	0.071524	0.016579	0.006556		0.01793	0.0612643	0.0960377	0.067573	0.031553
NC_000911.1	sll0993	NA	BAA17158.1	potassium channel	potassium channel	28.5756	26.9452	26.7339	38.8194	37.3268	35.8419	39.8798	43.748	41.438	25.3786	28.5153	24.1397	17.9279	21.0905	25.9382		27.4183	37.3294	41.6886	26.0112	21.6522
NC_000911.1	sll0993-as					0	0	0	0	0	0.061179	0	0	0	0	0.031097	0	0	0	0		0	0.020393	0	0.0103657	0
NC_000911.1	sll0994	-	BAA17157.1	unknown protein	hypothetical protein	19.2014	21.8714	22.5043	29.7609	26.9598	24.6112	35.5472	32.7659	28.413	21.8622	21.8216	19.5549	23.1747	20.5709	22.7716		21.1924	27.1106	32.242	21.0796	22.1724
NC_000911.1	sll0995	-	BAA17156.1	unknown protein	hypothetical protein	106.452	103.509	92.5548	200.127	193.95	200.098	202	225.291	203.695	106.264	107.043	96.747	74.2358	107.317	116.124		100.838	198.058	210.329	103.351	99.2253
NC_000911.1	sll0996	-	BAA17153.1	hypothetical protein	hypothetical protein	59.0792	71.6366	67.4926	73.0759	67.5725	63.7782	58.0895	65.0868	59.0561	73.4327	64.216	59.0047	60.7404	61.642	62.3872		66.0695	68.1422	60.7442	65.5511	61.5899
NC_000911.1	sll0997	NA	BAA17152.1	unknown protein	hypothetical protein	152.922	147.651	124.162	160.81	180.403	169.689	136.987	168.368	150.784	172.958	109.092	113.644	96.5454	143.07	150.578		141.578	170.301	152.046	131.898	130.064
NC_000911.1	sll0998	ycf30	BAA17149.1	LysR transcriptional regulator	LysR family transcriptional regulator	124.377	146.937	130.506	148.036	168.048	164.519	118.265	168	144.485	165.879	132.589	115.995	105.524	133.203	150.979		133.94	160.201	143.583	138.154	129.902
NC_000911.1	sll1001	NA	BAA17050.1	ABC transporter	ATP-binding protein of ABC transporter	24.4733	31.8818	25.7243	33.2348	24.6803	25.9234	54.0213	44.7656	57.1192	27.4172	33.0466	33.9246	13.7742	18.4021	21.5429		27.3598	27.9462	51.9687	31.4628	17.9064
NC_000911.1	sll1002	ycf22	BAA17049.1	hypothetical protein	hypothetical protein YCF22	12.155	16.4386	15.4752	23.0122	22.1854	22.916	28.7909	29.7302	28.5435	13.937	15.6212	15.1715	11.0814	11.0468	13.8206		14.6896	22.7045	29.0215	14.9099	11.9829
NC_000911.1	sll1003	hik13	BAA17045.1	sensory transduction histidine kinase	two-component sensor histidine kinase	8.00848	5.38714	6.46279	7.18782	11.1794	9.3988	11.7687	11.4134	10.2622	6.58111	6.79261	6.34292	2.42532	5.65007	6.04758		6.61947	9.25533	11.1481	6.57222	4.70765
NC_000911.1	sll1004	NA	BAA17044.1	unknown protein	hypothetical protein	11.7301	13.3192	12.876	13.6714	11.8679	12.4718	13.145	11.4733	13.2689	14.1291	11.1875	14.8676	9.29332	9.02368	12.4999		12.6418	12.6704	12.6291	13.3948	10.2723
NC_000911.1	sll1005	NA	BAA17043.1	regulatory protein for beta-lactamase	MazG protein homolog	4.95963	4.10875	3.56724	7.07543	5.84856	6.7475	8.94647	7.21136	6.12522	4.48551	10.0298	4.73904	3.61585	4.543	5.71771		4.21187	6.55716	7.42768	6.41811	4.62552
NC_000911.1	sll1006	-	BAA17042.1	unknown protein	unknown protein	15.2039	18.4771	17.0705	23.5279	19.8322	18.85	16.8694	16.3455	17.5194	14.9348	17.4545	19.3895	13.0544	11.7476	14.6393		16.9172	20.7367	16.9114	17.2596	13.1471
NC_000911.1	sll1006-as					0.063585	0.14533	0.08742	0.250659	0.125818	0.024118	0.063761	0.005957	0.038945	0.045381	0	0.111598	0.101988	0.077948	0.243932		0.0987783	0.133532	0.036221	0.0523263	0.141289
NC_000911.1	sll1006-as2					0.005174	0.006623	0.001776	0.047356	0.004355	0.002888	0.002644	0.005333	0.000803	0.011303	0.042014	0.001018	0.009108	0.009064	0.018452		0.00452433	0.0181997	0.00292667	0.0181117	0.012208
NC_000911.1	sll1009	-	BAA17039.1	iron-regulated protein	unknown protein	1038.39	889.009	968.446	697.138	1165.75	1165.46	329.562	563.581	436.276	561.634	672.201	698.698	456.396	532.95	483.635		965.282	1009.45	443.14	644.178	490.994
NC_000911.1	sll1009-as					0.001043	0.000191	0.000234	0.003842	0.003013	0.01952	0	6e-05	0.001888	2.3e-05	0.004259	0.000159	3.9e-05	7.6e-05	0.000676		0.000489333	0.00879167	0.000649333	0.00148033	0.000263667
NC_000911.1	sll1011	NA	BAA17033.1	hypothetical protein	hypothetical protein	9.96646	12.974	14.0912	18.1548	16.3594	12.5582	20.3013	16.7449	18.1128	11.6976	12.8511	9.99945	8.18962	9.29788	9.30011		12.3439	15.6908	18.3863	11.5161	8.9292
NC_000911.1	sll1017	amt2	BAA16952.1	ammonium/methylammonium permease	ammonium/methylammonium permease	63.8399	75.2785	67.4549	84.4616	100.195	101.165	160.7	112.561	117.452	54.5258	44.2911	42.6388	33.9623	36.6706	35.268		68.8578	95.2737	130.238	47.1519	35.3003
NC_000911.1	sll1018	pyrC	BAA16951.1	dihydroorotase	dihydroorotase	15.1848	22.0339	18.6718	18.622	20.2557	20.6992	30.8863	20.7511	26.4343	19.9704	26.925	21.8896	17.426	16.4863	21.0536		18.6302	19.859	26.0239	22.9283	18.322
NC_000911.1	sll1019	HAGH1	BAA16950.1	glyoxalase II	hydroxyacylglutathione hydrolase	35.6032	41.1188	36.0007	40.0362	43.1401	46.8573	36.3973	43.5149	40.369	42.3097	41.9162	41.6715	29.4452	26.8416	32.3479		37.5743	43.3446	40.0937	41.9658	29.5449
NC_000911.1	sll1020	-	BAA16947.1	unknown protein	probable glycosyltransferase	20.17	21.4771	18.5916	24.8692	27.1967	27.542	28.8556	29.5339	30.2354	20.2305	19.8667	20.6057	10.3379	15.7121	18.2256		20.0796	26.5359	29.5417	20.2343	14.7585
NC_000911.1	sll1021	NA	BAA16946.1	unknown protein	hypothetical protein	65.8739	59.6501	52.815	56.0504	68.6881	66.5444	62.8765	66.3314	61.1728	48.97	50.2734	47.4663	36.9711	40.3994	45.803		59.4463	63.7609	63.4602	48.9032	41.0578
NC_000911.1	sll1022	-	BAA16945.1	unknown protein	hypothetical protein	114.276	116.123	117.183	112.865	106.308	108.031	95.4639	99.756	105.418	121.65	147.654	132.555	76.5159	139.091	127.787		115.861	109.068	100.213	133.953	114.465
NC_000911.1	sll1022-as					0	0	2.5e-05	0	2e-06	6.9e-05	3e-06	0	5e-06	0	0.006182	0	0	0	0		8.33333e-06	2.36667e-05	2.66667e-06	0.00206067	0
NC_000911.1	sll1023	sucC	BAA16944.1	succinate--CoA ligase	succinyl-CoA synthetase beta chain	27.1821	29.8406	30.2854	35.8028	33.0403	34.0015	36.3186	40.0837	41.3676	31.4946	30.4406	26.8039	22.3727	26.6215	32.9299		29.1027	34.2815	39.2566	29.5797	27.308
NC_000911.1	sll1023-as					1.57754	0	0	0	2.60366	1.66771	2.21151	0	2.6038	0	2.47091	0	0	0	0		0.525846	1.42379	1.6051	0.823638	0
NC_000911.1	sll1024	-	BAA16943.1	hypothetical protein	hypothetical protein	13.002	14.4824	15.3	13.9365	12.9843	14.8362	15.2409	16.1214	17.0953	11.8738	16.9704	16.8568	10.9062	11.1246	19.016		14.2615	13.919	16.1525	15.2337	13.6822
NC_000911.1	sll1025	-	BAA16941.1	unknown protein	hypothetical protein	79.257	87.9051	85.1355	102.954	109.004	108.735	116.23	122.473	129.283	96.3936	104.241	102.826	70.6509	86.5678	107.854		84.0992	106.898	122.662	101.154	88.3575
NC_000911.1	sll1025-as					0.005444	0.001318	0.002104	0.007051	0.001124	0.004088	0.001523	0.000577	0.020564	0.004212	0.011137	0	0	0.000498	0.000532		0.00295533	0.00408767	0.00755467	0.00511633	0.000343333
NC_000911.1	sll1027	gltD	BAA16777.1	NADH-glutamate synthase small subunit	NADH-dependent glutamate synthase small subunit	287.822	334.913	316.82	442.123	425.801	406.825	370.296	434.251	413.417	324.515	321	302.046	204.378	232.435	279.926		313.185	424.917	405.988	315.854	238.913
NC_000911.1	sll1027-as					67.5541	67.7883	69.4883	98.4829	83.8522	74.5255	85.8828	86.4009	91.583	58.2296	81.3217	71.1441	37.6406	54.7625	56.0623		68.2769	85.6202	87.9556	70.2318	49.4885
NC_000911.1	sll1028	ccmK2			carbon dioxide concentrating mechanism protein CcmK	1697.62	1826.21	1856.23	1394.02	1276.37	1336.23	1523.49	1543.91	1502.4	1405.18	1717.78	1740.8	1537.4	1530.74	1671.13		1793.35	1335.54	1523.26	1621.26	1579.76
NC_000911.1	sll1028-as					0.210397	0.08722	0.126655	0.284283	0.128843	0.380605	0.18453	0.12309	0.259351	0.061622	0.252728	0.060922	0.059522	0.093834	0.028685		0.141424	0.264577	0.18899	0.125091	0.0606803
NC_000911.1	sll1029	ccmK1	BAA16775.1	carbon dioxide concentrating mechanism protein%3B CcmK	carbon dioxide concentrating mechanism protein CcmK	940.543	1123.47	1129.63	826.922	756.186	781.178	1003.23	1025.95	979.654	768.951	1060.05	985.406	1001.59	877.45	982.812		1064.55	788.095	1002.94	938.136	953.952
NC_000911.1	sll1030	ccmL	BAA16774.1	carbon dioxide concentrating mechanism protein%3B CcmL	carbon dioxide concentrating mechanism protein CcmL, putative carboxysome assembly protein	901.625	1027.37	1044.81	704.125	632.924	696.637	829.765	790.131	740.662	618.543	893.065	918.381	877.008	763.716	804.837		991.269	677.895	786.853	809.997	815.187
NC_000911.1	sll1031	ccmM	BAA16773.1	carbon dioxide concentrating mechanism protein%3B CcmM	carbon dioxide concentrating mechanism protein CcmM, putative carboxysome structural protein	482.065	601.204	587.702	355.71	354.651	352.66	327.682	372.503	348.37	435.664	515.237	483.64	476.356	406.623	472.647		556.99	354.34	349.518	478.18	451.875
NC_000911.1	sll1032	ccmN	BAA16772.1	hypothetical protein	carbon dioxide concentrating mechanism protein CcmN, putative carboxysome assembly protein	311	359.196	354.399	221.469	227.298	208.854	194.21	213.191	229.318	304.165	357.401	339.432	273.243	267.097	298.05		341.532	219.207	212.24	333.666	279.463
NC_000911.1	sll1033	-	BAA16771.1	unknown protein	probable protein phosphatase	84.9878	98.2616	92.69	111.53	103.627	107.008	105.539	119.042	107.687	82.4084	98.8966	96.5443	63.4127	81.6441	83.2006		91.9798	107.388	110.756	92.6164	76.0858
NC_000911.1	sll1033-as					0.000597	9.4e-05	0.002305	0.000848	0.000464	0.001355	0.001605	0.030834	0.013577	0.000498	0.011924	0	0.000479	4.6e-05	0.005829		0.000998667	0.000889	0.0153387	0.00414067	0.002118
NC_000911.1	sll1035	upp	BAA16768.1	uracil phosphoribosyltransferase	uracil phosphoribosyltransferase	52.9311	63.4662	47.4731	78.4417	72.3057	80.5832	78.0009	87.8593	88.8402	52.6303	77.2817	69.5824	37.1667	53.5389	65.4993		54.6235	77.1102	84.9001	66.4981	52.0683
NC_000911.1	sll1035-as					0	0	0.003868	0	0.005657	0.006997	0.030664	0	0.020397	0	0.001198	0	0	0	0		0.00128933	0.004218	0.0170203	0.000399333	0
NC_000911.1	sll1036	-	BAA16766.1	unknown protein	hypothetical protein	45.4032	42.4996	45.0364	69.7993	63.78	65.7917	56.436	62.8453	52.32	45.5769	49.3495	53.4239	30.3779	33.3655	37.3409		44.3131	66.457	57.2004	49.4501	33.6948
NC_000911.1	sll1037	NA	BAA16765.1	unknown protein	unknown protein	13.0052	12.3215	11.2255	21.8891	16.0274	16.6193	26.0425	26.955	30.6345	14.4113	19.165	18.0681	7.7764	13.1397	14.9187		12.1841	18.1786	27.8773	17.2148	11.9449
NC_000911.1	sll1037-as					0	0	0	0	0.002073	0	0	0.075199	0.001219	0	0	0	0	0	0		0	0.000691	0.0254727	0	0
NC_000911.1	sll1039	-	BAA16753.1	hypothetical protein	hypothetical protein	59.2058	55.8074	49.7361	45.0173	55.7715	57.2076	67.9433	62.9608	65.2921	48.595	38.3492	41.3972	33.0661	30.6057	37.2994		54.9164	52.6655	65.3987	42.7805	33.6571
NC_000911.1	sll1040	NA	BAA16750.1	unknown protein	unknown protein	10.1277	10.93	12.8591	15.7266	12.7702	14.0069	19.9584	17.5501	19.3671	8.8646	10.665	9.77067	5.6584	6.38683	8.00291		11.3056	14.1679	18.9585	9.76676	6.68271
NC_000911.1	sll1041	cysA	BAA16749.1	ABC transporter	similar to sulfate transport ATP-binding protein CysA	15.2	15.5121	14.7471	19.6738	17.0805	18.1423	25.6908	28.0829	26.9341	14.8621	15.1346	14.9607	7.84505	10.1719	12.7059		15.1531	18.2989	26.9026	14.9858	10.241
NC_000911.1	sll1041-as					0	0	0	0	0	0	0	0	0	0	0	0	0	0	0		0	0	0	0	0
NC_000911.1	sll1043	pnp	BAA16661.1	polyribonucleotide nucleotidyltransferase	polyribonucleotide nucleotidyltransferase	322.937	396.408	396.381	404.328	410.234	403.972	302.152	335.017	312.783	395.162	446.034	420.411	333.902	288.645	313.156		371.909	406.178	316.65	420.535	311.901
NC_000911.1	sll1045	mutT	BAA16660.1	mutator MutT protein	mutator MutT protein	7.83808	11.6139	14.9759	16.7162	13.9901	15.4113	14.5628	15.7446	15.317	14.6037	16.1795	18.9232	10.1131	9.19484	15.4892		11.476	15.3725	15.2081	16.5688	11.599
NC_000911.1	sll1049	NA	BAA16655.1	unknown protein	hypothetical protein	140.586	118.813	117.871	123.282	135.379	128.322	180.736	170.253	172.204	111.869	92.2154	95.239	59.1613	79.4515	85.2913		125.757	128.994	174.398	99.7743	74.6347
NC_000911.1	sll1049-as					4.3e-05	5.4e-05	0.007369	0	0.012077	0.004136	0.052223	0.057128	0.035808	0.008793	0.000916	1.1e-05	0	2.3e-05	6e-06		0.00248867	0.00540433	0.0483863	0.00324	9.66667e-06
NC_000911.1	sll1051	cpcF	BAA16654.1	phycocyanin alpha phycocyanobilin lyase%3B CpcF	phycocyanin alpha-subunit phycocyanobilin lyase	9.8801	9.9937	11.031	14.0661	9.56307	10.7734	15.3819	16.3221	15.0055	10.2291	12.1863	9.90474	7.57551	8.08629	10.26		10.3016	11.4675	15.5698	10.7734	8.64059
NC_000911.1	sll1052	-	BAA16653.1	unknown protein	hypothetical protein	10.348	10.9192	12.3278	12.6604	10.1925	12.5206	11.7845	9.25779	11.0288	7.07676	12.2515	5.90319	8.55352	8.80182	8.39785		11.1983	11.7911	10.6904	8.41048	8.5844
NC_000911.1	sll1053	-	BAA16649.1	hypothetical protein	hypothetical protein	55.6165	50.6609	50.0892	88.2086	71.6384	70.5766	122.561	72.6566	84.8885	41.3014	43.0094	43.8395	36.7618	34.2027	37.0348		52.1222	76.8079	93.3686	42.7168	35.9998
NC_000911.1	sll1053-as					7.15764	8.42726	7.20037	11.0605	12.9678	11.5681	16.3132	10.7228	14.5971	8.21344	10.3143	7.6875	7.78471	4.6282	7.35617		7.59509	11.8655	13.8777	8.7384	6.58969
NC_000911.1	sll1054	-	BAA16648.1	hypothetical protein	hypothetical protein	32.9732	33.1835	31.5195	51.96	38.3735	48.2524	76.0608	54.5716	62.5878	30.2073	38.4476	35.5046	20.602	23.3113	26.3828		32.5587	46.1953	64.4067	34.7198	23.432
NC_000911.1	sll1056	purL	BAA16646.1	phosphoribosylformyl glycinamidine synthetase II	phosphoribosylformyl glycinamidine synthetase II	49.5538	62.3597	58.195	51.4467	50.847	45.4274	38.5863	45.4548	42.2245	58.4086	54.1444	50.3885	51.1168	46.1767	49.9513		56.7028	49.2403	42.0885	54.3138	49.0816
NC_000911.1	sll1057	trxC	BAA16645.1	thioredoxin M	thioredoxin M	113.46	127.727	106.063	123.981	151.694	134.865	113.136	125.353	121.991	136.756	107.133	111.417	58.3899	97.6231	123.462		115.75	136.847	120.16	118.435	93.1584
NC_000911.1	sll1058	dapB	BAA16644.1	dihydrodipicolinate reductase	dihydrodipicolinate reductase	68.0205	80.4041	79.4363	98.823	91.0682	87.4433	65.9953	83.3838	75.759	90.5607	62.6205	65.1554	71.7701	83.889	87.0003		75.9536	92.4448	75.046	72.7789	80.8865
NC_000911.1	sll1059	adk	BAA16643.1	adenylate kinase	adenylate kinase	32.9114	33.1325	36.137	46.7393	32.139	33.7256	33.0666	32.2036	34.9575	35.9053	42.2897	45.562	33.5238	37.4462	44.9056		34.0603	37.5347	33.4092	41.2523	38.6252
NC_000911.1	sll1060	-	BAA16639.1	unknown protein	hypothetical protein	32.0026	31.1735	30.0341	35.227	40.5924	40.7906	36.5399	38.82	38.148	30.2881	31.6895	29.1873	18.1616	26.2465	29.8616		31.0701	38.87	37.836	30.3883	24.7566
NC_000911.1	sll1060-as					2e-06	0	0	0	0	0.00363	0	0	0.00444	0	0.004307	0	0	0	0		6.66667e-07	0.00121	0.00148	0.00143567	0
NC_000911.1	sll1061	NA	BAA16638.1	unknown protein	unknown protein	20.5851	15.0484	16.4361	24.9677	25.7756	23.6278	27.0325	25.3906	25.0325	17.6472	14.4292	16.5593	11.2526	14.5973	16.5154		17.3566	24.7904	25.8185	16.2119	14.1218
NC_000911.1	sll1062	-	BAA16637.1	unknown protein	unknown protein	31.829	22.7035	25.1194	49.6276	57.6781	54.1031	70.5892	61.928	71.7642	41.6881	25.9714	28.141	20.2141	28.0917	22.1988		26.5506	53.803	68.0938	31.9335	23.5015
NC_000911.1	sll1063	-	BAA16635.1	unknown protein	hypothetical protein	18.0669	15.8995	14.2192	24.5415	16.8261	17.5569	18.6147	20.256	21.608	20.0205	21.4307	24.3078	10.3795	16.2036	22.9453		16.0619	19.6415	20.1595	21.9197	16.5094
NC_000911.1	sll1064	NA	BAA16633.1	unknown protein	hypothetical protein	12.7163	14.7577	12.1971	16.1036	16.346	16.604	20.7422	20.7383	21.0747	11.5452	14.7824	11.423	8.06057	10.9744	14.3594		13.2237	16.3512	20.8518	12.5835	11.1315
NC_000911.1	sll1064-as					0	0.026177	0.060902	0.043316	0	0	0	0	0.020878	0	0.041665	0	0	0	0		0.0290263	0.0144387	0.00695933	0.0138883	0
NC_000911.1	sll1068	NA	BAA17313.1	unknown protein	unknown protein	21.9284	25.3704	23.1454	27.9631	25.0041	22.303	36.1183	41.6409	43.5852	24.2866	24.3438	24.7471	12.8243	21.1438	20.9135		23.4814	25.0901	40.4481	24.4592	18.2939
NC_000911.1	sll1069	fabF	BAA17311.1	beta ketoacyl-acyl carrier protein synthase	3-oxoacyl-[acyl-carrier-protein] synthase II	235.846	271.998	285.389	262.438	209.525	207.793	163.801	199.122	186.029	245.931	292.352	312.286	245.382	245.303	264.663		264.411	226.585	182.984	283.523	251.783
NC_000911.1	sll1070	tktA	BAA17310.1	transketolase	transketolase	1161.55	1354.94	1373.3	984.909	875.825	874.426	597.816	670.589	635.597	1192.96	1279.1	1305.76	1338.81	1040.2	1037.23		1296.6	911.72	634.667	1259.27	1138.75
NC_000911.1	sll1070-as					0.321571	0.800119	0.742803	0.583169	0.366431	0.325198	0.229507	0.195431	0.25179	0.390339	0.393242	0.205448	0.118785	0.124688	0.2506		0.621498	0.424933	0.225576	0.329676	0.164691
NC_000911.1	sll1070-as2					422.24	485.098	464.646	389.749	292.408	285.776	224.891	245.808	259.505	386.78	504.528	466.448	420.332	348.643	393.21		457.328	322.645	243.401	452.585	387.395
NC_000911.1	sll1070-as3					0.126339	0.096321	0.152914	0.084929	0.088099	0.113831	0.071502	0.027998	0.084033	0.057665	0.135316	0.092741	0.095911	0.039277	0.055124		0.125191	0.0956197	0.0611777	0.0952407	0.0634373
NC_000911.1	sll1071	NA	BAA17309.1	hypothetical protein	hypothetical protein	32.1326	33.8168	36.003	57.8888	60.9856	66.9004	34.7144	41.0306	31.8763	30.2189	39.0265	34.4583	28.0776	30.5201	37.5741		33.9841	61.9249	35.8738	34.5679	32.0573
NC_000911.1	sll1072	-	BAA17308.1	unknown protein	hypothetical protein	50.5016	55.6966	50.5278	72.2337	84.9161	80.571	92.4701	94.5447	85.3168	52.4512	53.2599	42.7627	50.4683	51.8419	50.4325		52.242	79.2402	90.7772	49.4913	50.9142
NC_000911.1	sll1074	leuS	BAA17302.1	leucyl-tRNA synthetase	leucyl-tRNA synthetase	90.0799	112.977	105.857	124.161	111.622	113.821	114.86	123.23	118.719	103.664	113.611	116.065	83.5763	93.9355	89.2034		102.972	116.535	118.937	111.113	88.9051
NC_000911.1	sll1076	pacL	BAA17301.1	Zinc exporter	cation-transporting ATPase PacL	15.9532	18.2953	16.7158	32.4676	26.9908	29.4268	36.4695	39.6424	36.5981	17.5563	21.0443	22.3235	10.4085	13.7717	15.8922		16.9881	29.6284	37.57	20.308	13.3575
NC_000911.1	sll1076-as					0	0	0	0	0.002786	0	0.003964	0	0	0	0	0	0	0	0		0	0.000928667	0.00132133	0	0
NC_000911.1	sll1077	speB2	BAA17298.1	agmatine ureohydrolase	agmatinase	47.5983	54.4053	46.5239	33.5508	31.2613	33.1054	38.3037	37.0691	39.343	55.5418	54.6141	50.4569	45.5398	36.9447	56.4365		49.5092	32.6391	38.2386	53.5376	46.307
NC_000911.1	sll1078	hypA2	BAA17297.1	hypothetical protein	putative hydrogenase expression/formation protein HypA	32.6045	33.5616	31.3593	25.0008	20.425	22.9789	34.0099	24.9187	25.3416	26.6837	32.2799	24.4806	21.7534	17.6147	22.188		32.5085	22.8015	28.0901	27.8147	20.5187
NC_000911.1	sll1079	hypB	BAA17296.1	hydrogenase expression/formation protein%3B HypB	putative hydrogenase expression/formation protein HypB	23.2393	22.8897	22.0757	26.0763	22.5988	18.0425	29.1544	26.6289	27.9797	21.8726	23.1925	20.7084	10.2958	16.7356	14.1329		22.7349	22.2392	27.921	21.9245	13.7214
NC_000911.1	sll1080	-	BAA17295.1	unknown protein	ABC transport system substrate-binding protein	39.0211	31.3586	29.2784	29.0432	38.7332	43.1299	54.1967	42.7874	52.2928	25.3594	25.9412	26.6879	12.5188	22.307	18.8865		33.2194	36.9688	49.759	25.9962	17.9041
NC_000911.1	sll1081	-	BAA17294.1	integral membrane components of other binding-protein-dependent transport system	ABC transport system permease protein	9.05369	8.71101	9.2482	10.0908	12.5377	13.1984	19.7865	20.7619	14.2306	9.0761	8.88183	9.37908	3.91714	5.46178	4.40377		9.0043	11.9423	18.2597	9.11234	4.59423
NC_000911.1	sll1082	-	BAA17293.1	nitrate transport protein%3B NrtD	ABC transport system ATP-binding protein	13.3659	12.2267	11.9333	22.8447	26.5395	28.616	32.9891	29.7929	33.5678	22.1004	16.0399	16.9544	13.6883	9.21612	14.021		12.5087	26.0001	32.1166	18.3649	12.3085
NC_000911.1	sll1084	NA	BAA17287.1	unknown protein	hypothetical protein	39.1921	40.8268	42.8569	55.8975	53.5874	55.7085	54.4481	50.3107	54.0174	38.8417	47.2147	46.7742	28.9333	34.1975	35.5251		40.9586	55.0645	52.9254	44.2769	32.8853
NC_000911.1	sll1084-as					0	0	0	0	0	9e-06	4.2e-05	0	1.4e-05	0	0	8e-06	0	0	1e-06		0	3e-06	1.86667e-05	2.66667e-06	3.33333e-07
NC_000911.1	sll1085	glpD	BAA18351.1	glycerol-3-phosphate dehydrogenase	glycerol-3-phosphate dehydrogenase	22.3009	25.5805	25.024	25.8921	22.3363	21.9669	36.7411	32.3014	32.2642	20.9096	17.7379	19.2864	11.666	13.8821	14.254		24.3018	23.3984	33.7689	19.3113	13.2674
NC_000911.1	sll1086	-	BAA18347.1	unknown protein	unknown protein	138.988	116.366	104.575	130.736	135.247	129.339	166.26	136.502	142.979	135.882	129.961	115.256	54.6215	92.4602	117.631		119.977	131.774	148.58	127.033	88.2375
NC_000911.1	sll1087	NA	BAA18346.1	sodium-coupled permease	similar to sodium/glucose cotransporter	48.0425	66.3414	57.4623	45.3529	49.8299	45.8971	34.1999	40.6053	34.2336	35.702	35.2974	34.4883	29.7663	38.6578	48.0367		57.2821	47.0266	36.3463	35.1625	38.8203
NC_000911.1	sll1089	-	BAA18345.1	unknown protein	periplasmic protein, function unknown	72.5345	86.109	77.5379	58.5553	55.6432	52.7315	59.0767	49.5686	51.4197	48.4551	59.9397	57.059	49.1719	63.3428	72.0541		78.7271	55.6433	53.355	55.1513	61.5229
NC_000911.1	sll1091	chlP	BAA18339.1	43 kD bacteriochlorophyll synthase subunit	geranylgeranyl hydrogenase	1045.49	1428.35	1342.04	1023.68	914.558	915.781	643.049	777.717	746.187	1235.79	1079.02	1059.43	1398.24	1306.42	1379.8		1271.96	951.34	722.317	1124.75	1361.49
NC_000911.1	sll1092	-	BAA18337.1	unknown protein	hypothetical protein	25.9992	21.3205	23.9586	23.5044	17.3588	16.2396	26.3463	17.0563	19.0079	20.0371	20.8472	24.0381	19.3127	30.1194	23.0024		23.7594	19.0343	20.8035	21.6408	24.1448
NC_000911.1	sll1094	-	BAA18329.1	transposase	putative transposase	5.10791	8.92987	6.9337	6.2688	8.14695	11.7029	7.06583	10.6899	10.2558	4.28505	6.43186	4.52935	2.55504	5.02004	4.56442		6.99049	8.70622	9.33719	5.08209	4.0465
NC_000911.1	sll1095	NA	BAA18325.1	hypothetical protein	hypothetical protein	8.63801	9.39524	7.02856	17.0926	10.8402	14.4552	23.1415	20.4611	26.2588	9.33864	11.6902	11.8667	6.06015	6.45846	11.2563		8.35394	14.1293	23.2871	10.9652	7.92495
NC_000911.1	sll1096	rps12	BAA18324.1	30S ribosomal protein S12	30S ribosomal protein S12	659.539	802.585	729.275	1116.69	971.359	907.133	1060.8	1164.83	1195.24	1087.08	1067.46	918.824	658.319	810.669	1036.2		730.466	998.394	1140.29	1024.46	835.062
NC_000911.1	sll1097	rps7	BAA18323.1	30S ribosomal protein S7	30S ribosomal protein S7	328.442	350.062	357.493	539.09	463.752	487.615	604.969	601.565	587.686	450.758	564.866	573.832	416.314	481.151	479.832		345.332	496.819	598.073	529.819	459.099
NC_000911.1	sll1098	fus	BAA18322.1	elongation factor EF-G	elongation factor EF-G	435.05	471.857	516.509	391.188	452.89	465.924	422.445	425.455	411.493	521.487	518.816	510.542	437.107	428.452	402.663		474.472	436.667	419.798	516.948	422.741
NC_000911.1	sll1099	tufA	BAA18321.1	protein synthesis elongation factor Tu	elongation factor Tu	965.282	1071.41	1155.52	592.644	675.915	669.852	537.758	580.6	585.22	1180.64	1207.37	1115.19	1067.82	899.478	852.756		1064.07	646.137	567.859	1167.73	940.019
NC_000911.1	sll1101	rps10	BAA18320.1	30S ribosomal protein S10	30S ribosomal protein S10	125.84	143.362	142.006	163.499	166.931	170.373	149.142	155.319	166.469	198.951	259.068	225.983	148.19	141.765	135.882		137.069	166.935	156.977	228.001	141.946
NC_000911.1	sll1102	gtrA	BAA18319.1	unknown protein	integral membrane protein (small) of a TRAP-type permease that mediates sodium-dependent glutamate transport GtrA	31.7309	37.7103	38.9873	31.396	33.1675	26.1116	30.7405	27.0227	23.3257	21.559	18.0641	21.7959	20.4768	32.376	33.2655		36.1428	30.225	27.0297	20.473	28.7061
NC_000911.1	sll1103	gtrB	BAA18318.1	hypothetical protein	integral membrane protein (large) of a TRAP-type permease that mediates sodium-dependent glutamate transport GtrB	33.2462	35.6078	33.1894	24.7696	27.1596	29.1066	26.521	22.5531	23.9619	21.5562	21.0405	19.5675	18.6093	27.5442	30.4454		34.0145	27.012	24.3453	20.7214	25.533
NC_000911.1	sll1104	gtrC	BAA18317.1	glutamine-binding protein	periplasmic substrate-binding protein of a TRAP-type permease that mediates sodium-dependent glutamate transport GtrC	35.6333	29.8044	33.8185	47.0547	37.2383	36.2793	41.9108	31.598	33.6633	30.7683	34.5462	31.3603	24.8441	29.8315	38.8341		33.0854	40.1908	35.724	32.225	31.1699
NC_000911.1	sll1104-as					0.088325	0.152274	0.035253	0.053052	0.10152	0	0.114698	0.184227	0.149378	1.86266	0	0	0.058237	0.06367	0		0.0919507	0.051524	0.149434	0.620887	0.0406357
NC_000911.1	sll1106	NA	BAA18839.1	unknown protein	hypothetical protein	558.587	518.025	554.85	450.505	505.985	529.692	476.331	489.419	454.295	508.89	498.991	575.993	356.541	570.573	558.961		543.821	495.394	473.348	527.958	495.358
NC_000911.1	sll1107	NA	BAA18838.1	unknown protein	type IV pilus biogenesis protein PilI homolog	29.233	33.3249	32.7306	47.3981	36.1696	38.1087	47.5173	43.0482	46.0779	30.1137	29.7386	32.6095	21.7723	28.2105	31.4402		31.7628	40.5588	45.5478	30.8206	27.141
NC_000911.1	sll1108	-	BAA18828.1	hypothetical protein	stationary-phase survival protein SurE homolog	23.3681	31.511	30.1708	22.8071	22.1064	19.6137	18.2051	19.2288	20.2183	36.9017	27.1906	26.4782	31.9772	24.518	37.7088		28.35	21.5091	19.2174	30.1902	31.4013
NC_000911.1	sll1109	NA	BAA18827.1	unknown protein	hypothetical protein	37.8826	51.9183	44.7745	73.4248	42.7572	47.972	54.978	53.6882	56.5812	41.5313	55.3531	59.0762	35.9859	53.7244	65.7256		44.8585	54.718	55.0825	51.9869	51.812
NC_000911.1	sll1110	prfA	BAA18826.1	peptide chain release factor	peptide chain release factor 1	56.2424	64.1086	61.0593	90.9369	76.5036	77.3769	93.6869	95.2828	109.412	75.1827	77.1729	66.5098	45.4647	59.5937	79.2387		60.4701	81.6058	99.4607	72.9551	61.4324
NC_000911.1	sll1110-as					1.36738	1.09382	1.31947	1.41227	1.27551	0.851518	2.46666	0.978428	1.18146	1.19732	1.05594	0.854345	1.64836	1.11459	1.2366		1.26022	1.17977	1.54219	1.03587	1.33318
NC_000911.1	sll1112	aroQ	BAA17398.1	carbonic 3-dehydroquinase	3-dehydroquinate dehydratase	292.056	231.902	240.566	426.888	481.366	488.042	519.119	525.012	582.825	321.969	321.433	296.092	123.881	208.576	261.505		254.841	465.432	542.319	313.165	197.987
NC_000911.1	sll1112-as					114.736	96.0963	103.842	169.844	218.154	214.621	218.639	219.555	212.638	121.792	117.052	110.63	45.1311	90.6735	95.0865		104.891	200.873	216.944	116.491	76.9637
NC_000911.1	sll1118	-	BAA17377.1	hypothetical protein	hypothetical protein	26.1871	26.1195	30.0471	43.9129	24.23	34.2639	44.1285	45.5381	49.4614	28.671	30.8075	33.8895	20.2981	25.6593	34.7188		27.4513	34.1356	46.376	31.1227	26.8921
NC_000911.1	sll1119	-	BAA17372.1	unknown protein	hypothetical protein	199.235	192.949	187.924	128.576	178.021	167.975	181.893	160.739	172.72	182.559	129.83	115.423	94.092	90.3289	93.1111		193.369	158.191	171.784	142.604	92.5106
NC_000911.1	sll1119-as					0.00666	0.015248	0.000483	0.050538	0.067127	0.005126	0.024616	4e-05	0.100953	0.024473	0	0.050338	0	1.3e-05	1.5e-05		0.00746367	0.0409303	0.0418697	0.024937	9.33333e-06
NC_000911.1	sll1120	NA	BAA17371.1	chromosome segregation protein SMC1	chromosome segregation protein SMC1	21.3246	23.6032	21.4484	25.6884	23.9627	23.4276	27.0993	27.1411	25.8931	19.3804	21.2723	20.1004	12.9057	16.9166	20.3124		22.1254	24.3596	26.7112	20.251	16.7116
NC_000911.1	sll1121	-	BAA17370.1	unknown protein	hypothetical protein	10.6452	12.8316	10.3512	15.2491	18.2941	17.4948	17.3802	18.0333	16.2887	11.5955	10.9719	10.6874	5.8533	7.8207	9.56903		11.276	17.0126	17.2341	11.0849	7.74768
NC_000911.1	sll1121.r01	-			hypothetical protein	0	0	0	0	0	0	0	0	0	0	0	0	0	0	0		0	0	0	0	0
NC_000911.1	sll1121-as					0	8e-06	0	0	0	0.027757	0.0576	0	0	0	0	0	0	0	0		2.66667e-06	0.00925233	0.0192	0	0
NC_000911.1	sll1121-as2					0	1e-06	1.3e-05	0	0	1e-06	0.058932	0	0.024797	0	0	0	0	0	0		4.66667e-06	3.33333e-07	0.0279097	0	0
NC_000911.1	sll1121-as3					0	1.5e-05	0.037228	0	0	3.2e-05	0	0	0	0	0	0	0	0	0		0.0124143	1.06667e-05	0	0	0
NC_000911.1	sll1123	NA	BAA17369.1	unknown protein	hypothetical protein	41.8247	42.9138	39.0403	73.0646	68.1741	63.9452	79.5358	78.5891	92.0619	42.1957	60.4957	52.8456	27.7984	37.3982	47.0966		41.2596	68.3946	83.3956	51.8457	37.4311
NC_000911.1	sll1123-as					0.000237	0.068052	0	0	0.000171	0.011729	0	2.5e-05	0.025185	0	0	0	0	0	0		0.022763	0.00396667	0.00840333	0	0
NC_000911.1	sll1124	plpA, hik3	BAA17368.1	sensory transduction histidine kinase	two-component sensor histidine kinase, phytochrome-like protein	25.2064	27.7371	27.0119	36.6153	42.832	42.0506	39.9313	41.1531	43.5769	24.9366	31.9044	31.4569	16.7416	17.7335	24.5371		26.6518	40.4993	41.5538	29.4326	19.6707
NC_000911.1	sll1124-as					0.000727	0.001042	0.002305	0.009764	0.030642	0.00336	0.00095	0.000321	0.001059	0.000664	0.000635	0.000798	4.8e-05	7.1e-05	0.001002		0.001358	0.0145887	0.000776667	0.000699	0.000373667
NC_000911.1	sll1124-as2					0	0.006525	0	0	2e-06	1e-06	0.023181	1e-06	2e-06	0.025933	0	0	0	0	0		0.002175	1e-06	0.007728	0.00864433	0
NC_000911.1	sll1127	menB	BAA17535.1	naphthoate synthase	1,4-dihydroxy-2-naphthoate synthase	125.157	119.863	128.297	90.9949	101.858	96.4254	58.3188	71.7632	68.976	117.235	106.836	93.189	71.8055	78.5243	101.843		124.439	96.426	66.3527	105.753	84.0575
NC_000911.1	sll1127-as					0.015013	0	0.014813	0	0.874858	0.020932	0	0.145685	0.372682	0.048376	0.213993	0.06214	0.299817	0	0.322903		0.009942	0.298597	0.172789	0.10817	0.207573
NC_000911.1	sll1127-as2					135.713	149.916	157.556	86.1163	119.551	106.485	45.9778	64.284	53.9173	123.491	106.569	109.174	46.6631	73.8587	90.5535		147.728	104.051	54.7263	113.078	70.3584
NC_000911.1	sll1129	-	BAA17530.1	2-hydroxy-6-oxohepta-2%2C4-dienoate hydrolase	2-hydroxy-6-oxohepta-2,4-dienoate hydrolase	17.7791	22.1039	18.5686	22.0484	21.5458	18.747	27.81	25.6683	26.6544	26.9205	29.0007	26.5883	18.1763	27.0286	28.8695		19.4839	20.7804	26.7109	27.5031	24.6914
NC_000911.1	sll1130	-	BAA17528.1	unknown protein	unknown protein	370.568	422.861	414.265	674.391	515.129	523.511	571.674	536.383	539.983	506.383	527.501	491.927	410.335	426.96	500.472		402.565	571.01	549.347	508.604	445.923
NC_000911.1	sll1130-as					0.751121	1.35332	1.20248	2.37827	1.25515	1.4807	1.30983	1.31867	1.65257	2.20086	2.02658	1.29215	0.699291	1.78364	1.63307		1.10231	1.70471	1.42702	1.83987	1.372
NC_000911.1	sll1131	NA	BAA17526.1	unknown protein	unknown protein	41.3635	51.4084	47.3258	60.3918	52.9728	54.0083	51.9828	52.7334	53.7657	46.9517	53.0567	38.9538	32.8811	38.4915	43.8099		46.6992	55.791	52.8273	46.3208	38.3942
NC_000911.1	sll1131-as					1.75887	2.76209	1.2966	4.28885	2.73134	4.34464	2.86841	3.52471	3.82485	2.99244	4.14025	2.47512	0.564956	1.5542	2.98249		1.93919	3.78828	3.40599	3.2026	1.70055
NC_000911.1	sll1132	-	BAA17525.1	unknown protein	unknown protein	16.9641	19.8816	19.3472	22.1245	17.7936	18.1872	24.4599	23.5804	23.3159	15.666	16.2828	16.8189	12.2579	14.7866	13.6444		18.731	19.3684	23.7854	16.2559	13.563
NC_000911.1	sll1135	-	BAA17516.1	unknown protein	unknown protein	15.1895	13.1341	11.977	20.8868	23.161	22.4913	22.524	25.1692	20.2165	15.8982	19.0352	15.5991	5.77821	14.3546	14.3906		13.4336	22.1797	22.6366	16.8442	11.5078
NC_000911.1	sll1138	-	BAA17510.1	unknown protein	hypothetical protein	82.7714	78.9194	72.988	115.396	133.529	136.659	122.058	143.54	131.83	98.0812	71.0648	76.2935	56.5951	60.6759	78.672		78.2262	128.528	132.476	81.8132	65.3143
NC_000911.1	sll1142	NA	BAA17506.1	hypothetical protein	hypothetical protein	88.7635	101.735	91.1452	200.218	241.931	213.753	249.864	309.15	287.375	131.895	90.2426	66.3244	77.3801	92.686	105.607		93.8813	218.634	282.13	96.1539	91.8909
NC_000911.1	sll1143	pcrA	BAA17505.1	DNA helicase II	ATP-dependent helicase PcrA	64.7594	66.3432	64.4153	91.2257	95.2526	96.6819	103.26	101.798	112.007	62.5046	68.916	69.1259	47.3105	56.7481	60.2358		65.1727	94.3867	105.688	66.8488	54.7648
NC_000911.1	sll1144	mraW	BAA17500.1	hypothetical protein	hypothetical protein	25.5588	23.4741	19.3503	34.0694	29.3749	31.4873	54.8155	52.1646	50.8223	25.518	29.1116	24.5473	16.9894	23.3342	27.2684		22.7944	31.6438	52.6008	26.3923	22.5307
NC_000911.1	sll1147	NA	BAA17849.1	glutathione S-transferase	glutathione S-transferase	72.4788	75.1653	80.7468	87.4897	93.3022	94.4064	76.6526	73.9142	79.1543	66.8224	69.9423	78.7972	42.664	68.101	75.2813		76.1303	91.7328	76.5737	71.854	62.0155
NC_000911.1	sll1150	NA	BAA17845.1	hypothetical protein	hypothetical protein	435.554	473.74	468.967	714.017	776.998	781.45	721.84	800.644	752.297	463.676	399.184	411.199	342.301	452.307	451.885		459.42	757.488	758.26	424.686	415.498
NC_000911.1	sll1151	NA	BAA17843.1	unknown protein	unknown protein	21.7943	29.8298	29.1426	34.7667	32.7098	30.6667	36.5832	35.82	36.7084	19.5101	26.3423	26.0228	22.5579	24.8127	23.8027		26.9223	32.7144	36.3706	23.9584	23.7244
NC_000911.1	sll1154	norA	BAA17836.1	quinolene resistance protein%3B NorA	putative antibiotic efflux protein	21.3913	24.7006	25.9589	61.0092	66.178	67.4125	87.6182	82.9759	87.4523	39.3403	43.819	43.5744	23.0282	21.1944	26.2626		24.0169	64.8666	86.0155	42.2446	23.495
NC_000911.1	sll1155	NA	BAA17835.1	unknown protein	hypothetical protein	202.555	205.48	180.751	306.613	324.99	325.883	383.451	415.224	424.484	199.954	231.283	214.373	89.173	157.678	188.956		196.262	319.162	407.72	215.203	145.269
NC_000911.1	sll1156	NA	BAA17834.1	transposase	putative transposase [ISY120b: 1385747 - 1386548]	98.8979	67.4996	77.2679	163.532	133.056	147.841	190.046	167.198	190.224	98.2349	107.334	112.678	43.795	80.5365	86.8658		81.2218	148.143	182.489	106.082	70.3991
NC_000911.1	sll1157	NA	BAA17833.1	transposase	putative transposase [ISY120b: 1385747 - 1386548]	15.9447	17.7668	15.2863	36.1586	27.228	24.7758	33.9745	35.923	35.3753	21.1542	29.965	22.2246	9.31479	14.5415	18.955		16.3326	29.3875	35.0909	24.4479	14.2704
NC_000911.1	sll1158	NA	BAA17829.1	unknown protein	hypothetical protein	11.185	10.0165	10.1617	13.3288	9.35564	10.8368	17.583	17.8072	15.6376	13.2751	9.13951	8.05825	6.98154	4.70149	5.54078		10.4544	11.1738	17.0093	10.1576	5.74127
NC_000911.1	sll1159	NA	BAA17828.1	unknown protein	probable bacterioferritin comigratory protein	13.6202	16.4589	17.9398	14.3836	18.4192	18.3878	20.5508	17.6076	18.6377	17.6462	13.2891	14.1211	17.5771	18.9169	17.5717		16.0063	17.0636	18.932	15.0188	18.0219
NC_000911.1	sll1160	NA	BAA17827.1	unknown protein	hypothetical protein	12.0726	12.2759	16.1263	15.9257	15.9177	14.0537	15.1163	13.722	17.5135	16.2604	16.9508	18.3344	13.5918	18.1223	19.0628		13.4916	15.2991	15.4506	17.1819	16.9256
NC_000911.1	sll1161	NA	BAA17826.1	adenylate cyclase	probable adenylate cyclase	5.74401	8.50548	5.60302	11.6031	7.50617	6.83399	10.8314	6.40134	7.19004	6.498	9.76843	8.12923	4.01415	6.67372	6.786		6.6175	8.64775	8.14094	8.13189	5.82462
NC_000911.1	sll1161-as					0	0	0	0.016423	0	0	0	0	0	0	0	0	0	0	0		0	0.00547433	0	0	0
NC_000911.1	sll1162	NA	BAA17825.1	unknown protein	hypothetical protein	4.5143	5.06585	4.7598	7.15558	5.71065	5.3008	8.59761	4.81707	6.40809	5.07963	5.46955	5.49834	3.13534	4.05804	3.41463		4.77998	6.05567	6.60759	5.34917	3.536
NC_000911.1	sll1163	NA	BAA17824.1	unknown protein	unknown protein	7.75983	8.05791	6.95422	7.45277	12.9744	12.0665	14.3167	12.0556	13.1068	16.5158	9.01622	8.32039	9.22029	8.59546	4.83268		7.59065	10.8312	13.1597	11.2841	7.54948
NC_000911.1	sll1164	NA	BAA17823.1	unknown protein	hypothetical protein	6.97584	6.08573	6.27784	9.25527	8.51396	7.84292	7.28231	4.96122	5.03943	6.56351	7.87668	7.45034	5.54474	6.27724	5.76967		6.44647	8.53738	5.76098	7.29684	5.86388
NC_000911.1	sll1165	mutS	BAA17821.1	DNA mismatch repair protein	DNA mismatch repair protein	15.618	19.5439	16.7814	22.7559	27.0917	23.8042	22.5671	23.9002	21.8238	18.7625	19.0088	19.9212	9.58547	12.2973	12.7169		17.3144	24.5506	22.7637	19.2309	11.5332
NC_000911.1	sll1166	NA	BAA18295.1	hypothetical protein	hypothetical protein	12.4818	11.2115	11.0768	16.7363	16.188	21.0131	22.1945	17.8033	21.2073	10.5634	12.2647	11.1447	9.11166	14.6623	12.0189		11.59	17.9791	20.4017	11.3242	11.9309
NC_000911.1	sll1167	-	BAA18291.1	penicillin-binding protein 4	unknown protein	15.8589	15.5768	17.1641	28.7097	26.1977	26.3613	39.2413	32.1306	37.3331	18.4173	23.1143	21.7103	11.125	14.4832	16.3033		16.1999	27.0896	36.235	21.0806	13.9705
NC_000911.1	sll1169	-	BAA18289.1	unknown protein	hypothetical protein	3.19558	2.95642	2.06571	4.90446	4.11635	4.92074	3.82423	4.89041	4.53346	1.97753	3.19246	2.61653	1.55584	1.99797	1.80845		2.73924	4.64719	4.41603	2.5955	1.78742
NC_000911.1	sll1170	-	BAA18288.1	hypothetical protein	unknown protein	2.94326	2.01493	2.06916	6.42054	4.77026	4.69867	6.812	7.37615	7.57529	3.43819	4.22698	3.05042	1.5042	2.39805	2.57174		2.34245	5.29649	7.25448	3.57187	2.158
NC_000911.1	sll1172	thrC	BAA18282.1	threonine synthase	threonine synthase	126.788	167.609	153.333	233.638	207.781	201.833	201.231	217.119	212.343	170.839	147.303	150.767	149.803	140.486	158.954		149.243	214.418	210.231	156.303	149.748
NC_000911.1	sll1173	NA	BAA18280.1	hypothetical protein	hypothetical protein	7.58616	6.4317	6.22306	10.5078	7.3194	7.12343	7.64316	6.24766	9.21603	6.48269	6.66101	6.9274	5.88672	7.86761	8.65193		6.74697	8.31688	7.70228	6.69037	7.46875
NC_000911.1	sll1174	NA	BAA18279.1	unknown protein	unknown protein	13.3328	12.6668	15.3282	18.438	19.4337	18.709	28.3092	25.6179	25.1714	12.2235	14.6635	17.3583	14.2725	13.3219	16.9933		13.7759	18.8602	26.3662	14.7484	14.8626
NC_000911.1	sll1178	-	BAA18267.1	nodulation protein	probable carbamoyl transferase	45.4239	51.5187	52.6133	66.9065	59.0483	57.3507	65.7186	68.8905	66.9175	46.1953	46.877	43.2519	42.7443	39.3879	39.3399		49.852	61.1018	67.1756	45.4414	40.4907
NC_000911.1	sll1178-as					0	0	0	0	0.008088	0.014813	0	0	0.008158	0	0.00737	0	0.027426	0.005611	0		0	0.00763367	0.00271933	0.00245667	0.0110123
NC_000911.1	sll1180	hlyB	BAA18265.1	HlyB family	toxin secretion ABC transporter ATP-binding protein	123.558	141.158	133.522	125.182	109.916	106.172	125.82	135.497	128.213	93.6058	99.2643	99.4704	98.2289	92.0003	94.13		132.746	113.756	129.843	97.4468	94.7864
NC_000911.1	sll1181	hlyD	BAA18264.1	HlyD family of secretion proteins	similar to hemolysin secretion protein	179.502	177.276	179.131	241.187	195.617	202.613	246.171	274.544	252.206	148.872	154.867	145.606	141.056	134.143	133.831		178.637	213.139	257.64	149.782	136.343
NC_000911.1	sll1181-as					2.6e-05	1.1e-05	8.7e-05	2.8e-05	7.5e-05	4.2e-05	1.3e-05	0.0068	0.0018	0.016186	7e-06	0	3e-06	0	2e-06		4.13333e-05	4.83333e-05	0.002871	0.00539767	1.66667e-06
NC_000911.1	sll1182	petC3	BAA18263.1	cytochrome b6/f complex iron-sulfur subunit	cytochrome b6-f complex alternative iron-sulfur subunit (Rieske iron sulfur protein)	53.4842	54.1129	62.5448	100.705	109.09	110.597	137.016	149.507	119.646	68.4809	60.6722	53.9201	51.4461	67.8285	54.2611		56.714	106.797	135.39	61.0244	57.8452
NC_000911.1	sll1182-as					0	0	0	0.000104	0	4e-05	0	0	0.012339	4.3e-05	0	0	0	0	0		0	4.8e-05	0.004113	1.43333e-05	0
NC_000911.1	sll1184	ho1	BAA16864.1	heme oxygenase	heme oxygenase	2089.74	2264.62	2073.2	1564.48	1377.95	1369.09	879.094	1177.34	1093.52	2838.09	2119.73	2109.26	2199.25	2879.93	2957.23		2142.52	1437.18	1049.99	2355.69	2678.8
NC_000911.1	sll1184-as					189.118	211.988	171.059	162.972	139.504	130.075	90.9279	117.724	124.709	270.425	220.385	187.527	189.445	271.653	327.475		190.722	144.184	111.12	226.112	262.858
NC_000911.1	sll1185	hemF	BAA16863.1	coproporphyrinogen III oxidase	coproporphyrinogen III oxidase, aerobic (oxygen-dependent)	137.046	175.568	169.487	128.221	116.487	126.348	62.8988	68.0755	65.7237	255.895	222.994	213.413	213.774	214.077	226.504		160.7	123.685	65.566	230.767	218.118
NC_000911.1	sll1186	NA	BAA16862.1	unknown protein	hypothetical protein	92.1978	103.631	106.523	94.0717	92.0345	105.608	86.2997	84.7317	89.0713	130.449	122.035	120.715	107.7	107.381	94.2205		100.784	97.238	86.7009	124.4	103.1
NC_000911.1	sll1187	lgt	BAA16861.1	prolipoprotein diacylglyceryl transferase	prolipoprotein diacylglyceryl transferase	74.8547	89.2771	81.6198	91.3791	76.8951	80.625	64.8284	67.196	65.8735	89.2584	90.1093	100.185	64.8337	77.2888	75.7193		81.9172	82.9664	65.966	93.1843	72.614
NC_000911.1	sll1188	NA	BAA16860.1	hypothetical protein	hypothetical protein	82.7622	85.5533	88.5864	90.7599	93.0261	100.458	74.5068	79.1514	82.008	86.1341	95.2998	98.171	62.9712	78.6835	86.0894		85.634	94.7479	78.5554	93.2016	75.9147
NC_000911.1	sll1189	glcE	BAA16857.1	glycolate oxidase subunit%3B GlcE	glycolate oxidase subunit GlcE	47.1378	49.1908	44.5882	85.9616	85.2666	83.2596	87.3451	98.7551	93.3707	60.377	67.5637	68.8984	41.4661	53.1777	54.1599		46.9723	84.8293	93.157	65.613	49.6012
NC_000911.1	sll1191	-	BAA16852.1	unknown protein	hypothetical protein	43.9008	51.1637	45.0427	64.1923	63.5783	57.8617	50.5273	41.586	50.8372	31.4851	40.8937	40.5721	23.5613	26.4196	36.8723		46.7024	61.8775	47.6502	37.6503	28.9511
NC_000911.1	sll1191-as					15.2789	19.2177	11.3294	15.5559	20.5174	15.4771	10.0084	8.16245	13.9365	5.18901	7.14336	9.22459	3.00911	4.43761	14.6868		15.2753	17.1835	10.7024	7.18565	7.37784
NC_000911.1	sll1192	NA	BAA16851.1	hypothetical protein	hypothetical protein	29.1373	30.8058	38.0929	54.2943	47.752	50.1734	50.211	52.6931	58.2243	30.3527	40.2483	33.3474	19.7906	27.4954	33.0015		32.6787	50.7399	53.7094	34.6495	26.7625
NC_000911.1	sll1193	NA	BAA16848.1	unknown protein	hypothetical protein	505.222	388.271	426.638	383.117	424.44	419.635	338.613	388.68	351.349	276.081	266.592	281.947	155.776	274.753	304.981		440.044	409.064	359.548	274.873	245.17
NC_000911.1	sll1193-as					0.023096	0.484725	0.032332	0.099844	0.062723	0.167811	0.864759	0.197382	0.615046	0.028101	0.071586	0.535194	0.008471	0.261608	0.007601		0.180051	0.110126	0.559062	0.211627	0.09256
NC_000911.1	sll1193-as2					0.005332	0.47852	0.008469	0.044375	0.025911	0.12507	0.797122	0.280997	0.651064	0.017468	0.046135	0.433117	0.006085	0.379037	0.002577		0.164107	0.0651187	0.576394	0.165573	0.129233
NC_000911.1	sll1194	psbU	BAA16847.1	photosystem II 12 kD extrinsic protein	photosystem II 12 kDa extrinsic protein	1375.04	1400.57	1338.34	799.75	963.568	922.458	535.78	591.98	529.126	1209.22	957.589	992.305	767.838	1375.47	1458.48		1371.32	895.259	552.295	1053.04	1200.6
NC_000911.1	sll1196	pfkA	BAA16845.1	phosphofructokinase	phosphofructokinase	150.592	174.009	157.162	117.878	140.627	134.299	76.64	103.082	93.7684	180.05	157.87	149.117	82.947	106.634	131.75		160.587	130.935	91.1635	162.346	107.11
NC_000911.1	sll1198	trmD	BAA16843.1	tRNA (m1G37) methyltransferase	tRNA (guanine-N1)-methyltransferase	434.94	481.233	497.913	274.095	246.963	220.658	112.416	176.98	149.099	462.632	290.94	277.213	298.511	412.18	462.756		471.362	247.239	146.165	343.595	391.149
NC_000911.1	sll1200	NA	BAA16839.1	unknown protein	hypothetical protein	17.911	18.5299	19.1556	19.6172	15.4097	17.0443	22.205	19.0161	18.2443	13.8413	14.8203	14.6669	10.5345	12.6552	13.2428		18.5322	17.3571	19.8218	14.4428	12.1442
NC_000911.1	sll1201	NA	BAA16837.1	unknown protein	hypothetical protein	56.1313	56.2674	55.1836	86.4127	108.168	98.7176	106.841	111.274	100.926	58.0963	52.8419	44.4025	33.1179	34.9839	46.3843		55.8607	97.766	106.347	51.7802	38.162
NC_000911.1	sll1202	fepB	BAA16598.1	unknown protein	iron(III) dicitrate-binding protein of ABC transporter, FecB homolog	2.82718	1.44303	1.54913	1.73483	1.86572	1.71445	3.88268	0.770368	1.29267	0.887981	1.79453	2.83976	1.40791	2.05801	1.69422		1.93978	1.77167	1.98191	1.84076	1.72005
NC_000911.1	sll1203	NA	BAA16597.1	unknown protein	hypothetical protein	2.16598	1.59568	1.42433	3.43458	2.78882	1.29524	3.6274	1.24225	1.99088	1.04124	1.03069	1.27459	1.04283	2.0175	1.42901		1.72867	2.50621	2.28684	1.1155	1.49645
NC_000911.1	sll1204	-	BAA16596.1	hypothetical protein	similar to macrolide efflux protein	2.56644	1.42968	1.48952	2.35395	2.16111	2.47225	5.39744	3.06338	3.24535	1.67629	2.51299	2.62253	1.13173	1.47992	1.63888		1.82855	2.3291	3.90205	2.2706	1.41685
NC_000911.1	sll1204-as					0	0	0	0	0	0	0	0	0	0	0	0	0	0	0		0	0	0	0	0
NC_000911.1	sll1205	pchR	BAA16595.1	regulatory protein%3B PchR	transcriptional regulator	11.8854	18.7029	15.21	10.4993	8.35254	6.82798	13.0025	8.50856	9.05479	13.2795	14.2529	13.0432	12.3662	16.7119	19.7912		15.2661	8.55996	10.1886	13.5252	16.2898
NC_000911.1	sll1205-as					0	0	0	0	0	0	0	0	0	0	0	0	0	8e-05	0		0	0	0	0	2.66667e-05
NC_000911.1	sll1206	-	BAA16594.1	ferric aerobactin receptor	ferric aerobactin receptor, FhuA homolog	6.35624	6.2719	6.722	4.18451	4.61693	3.17476	4.69786	3.69875	4.36134	3.93092	4.64205	4.88191	3.66305	4.30524	5.8939		6.45005	3.99206	4.25265	4.48496	4.62073
NC_000911.1	sll1206-as					0	0	0	0	0	0	0	0	0	0	0	0	0	0	0		0	0	0	0	0
NC_000911.1	sll1206-as2					0	0	0	0	0	0	0	0	0	0	0	0	0	0	0		0	0	0	0	0
NC_000911.1	sll1209	lig	BAA16588.1	DNA ligase	DNA ligase	17.1002	18.5923	17.5065	19.6086	20.3133	19.581	22.6782	24.0901	21.7374	16.5105	20.2093	18.8775	13.4785	13.6994	19.3382		17.733	19.8343	22.8352	18.5324	15.5054
NC_000911.1	sll1212	-	BAA16585.1	GDP-D-mannose dehydratase	GDP-mannose 4,6-dehydratase	122.983	160.043	159.532	118.859	101.81	98.1413	112.732	115.908	118.815	116.258	117.526	125.062	125.046	119.62	115.394		147.519	106.27	115.818	119.615	120.02
NC_000911.1	sll1213	NA	BAA16584.1	hypothetical protein	GDP-fucose synthetase	125.307	164.1	160.001	126.593	109.058	104.465	97.9838	118.275	115.729	138.077	140.315	125.002	136.104	132.167	136.519		149.803	113.372	110.663	134.464	134.93
NC_000911.1	sll1214	ycf59	BAA16583.1	PNIL34 or AT103 phytochrome-regulated gene homologue	hypothetical protein YCF59	739.716	1052.31	959.6	1033.08	932.856	932.68	776.483	916.234	922.108	1058.4	969.152	926.999	1103.29	1087.21	1064.69		917.21	966.206	871.609	984.85	1085.07
NC_000911.1	sll1214-as					0.012537	0.000195	0.000308	0.047054	0	0.000258	0.051654	0	0.018644	0	0.005043	0	0	0.038049	0.000484		0.00434667	0.0157707	0.0234327	0.001681	0.0128443
NC_000911.1	sll1217	-	BAA18103.1	unknown protein	unknown protein	21.2548	18.7226	18.8327	28.5779	30.6384	28.3744	36.9418	30.6851	32.1561	20.6203	19.4932	18.4002	21.8467	25.4295	24.8325		19.6034	29.1969	33.261	19.5046	24.0362
NC_000911.1	sll1218	ycf39	BAA18102.1	hypothetical protein	hypothetical protein YCF39	44.6999	41.1741	41.656	62.6825	55.2404	50.9202	70.7785	78.0742	72.1769	40.245	27.3347	33.2488	37.1163	35.4213	37.9094		42.51	56.281	73.6765	33.6095	36.8157
NC_000911.1	sll1219	NA	BAA18101.1	unknown protein	hypothetical protein	30.3783	47.449	39.6466	44.0873	35.5509	37.6048	74.2876	62.5368	72.6389	43.7734	54.4918	49.0004	33.1061	29.5813	32.5988		39.158	39.081	69.8211	49.0885	31.7621
NC_000911.1	sll1220	hoxE	BAA18098.1	potential NAD-reducing hydrogenase subunit	putative diaphorase subunit of the bidirectional hydrogenase	48.8115	52.206	49.0096	55.7441	63.764	61.7048	57.4896	58.1118	58.3076	102.039	68.2121	73.6716	37.2082	46.1633	56.3401		50.009	60.4043	57.9697	81.3074	46.5705
NC_000911.1	sll1221	hoxF	BAA18097.1	hydrogenase subunit	diaphorase subunit of the bidirectional hydrogenase	34.6418	33.1032	32.874	37.0082	43.481	41.9375	49.1396	42.7471	43.6473	45.2998	44.0747	45.5061	26.4332	32.4675	33.3918		33.5397	40.8089	45.178	44.9602	30.7642
NC_000911.1	sll1222	-	BAA18096.1	unknown protein	hypothetical protein	37.2951	31.1568	33.2138	38.6554	45.8706	46.2053	55.7095	44.6724	42.985	57.9789	43.1049	44.7415	30.5815	27.4976	25.1851		33.8886	43.5771	47.7889	48.6084	27.7547
NC_000911.1	sll1223	hoxU	BAA18095.1	hydrogenase subunit	diaphorase subunit of the bidirectional hydrogenase	50.1669	48.6653	47.6508	60.4668	76.4136	74.7364	74.1629	57.9098	68.1026	72.3716	52.3908	52.0505	40.8129	49.3054	37.7611		48.8277	70.5389	66.7251	58.9376	42.6265
NC_000911.1	sll1223-as					8.95895	8.37543	8.55023	10.0216	12.5257	11.4324	15.9747	9.5503	12.8422	14.7984	11.1013	11.4019	8.71645	8.27576	0		8.6282	11.3266	12.789	12.4339	5.66407
NC_000911.1	sll1224	hoxY	BAA18094.1	hydrogenase small subunit	hydrogenase subunit of the bidirectional hydrogenase	28.0388	27.3762	27.0216	24.6663	34.6444	45.7153	35.7313	31.1634	35.6426	32.2923	40.0681	38.1493	22.6526	26.7726	29.0545		27.4789	35.0087	34.1791	36.8366	26.1599
NC_000911.1	sll1225	-	BAA18092.1	unknown protein	unknown protein	13.3943	14.0783	13.232	19.0185	21.0291	21.7085	29.1397	18.0916	21.8824	17.6315	18.0838	22.1096	9.47189	11.7543	12.2948		13.5682	20.5853	23.0379	19.275	11.1737
NC_000911.1	sll1226	hoxH	BAA18091.1	hydrogenase large subunit	hydrogenase subunit of the bidirectional hydrogenase	28.3733	33.1679	29.1823	30.0218	34.0214	37.5042	28.1213	30.1554	31.4297	39.8743	36.7897	35.9135	24.8872	24.1	20.9208		30.2412	33.8491	29.9021	37.5258	23.3027
NC_000911.1	sll1228	hik4	BAA18086.1	hybrid sensory kinase	two-component hybrid sensor and regulator	34.1476	35.5105	35.8305	50.1543	54.0335	53.3391	50.7029	55.1084	52.4421	34.0354	42.4946	38.8485	24.74	30.8015	37.6868		35.1629	52.509	52.7511	38.4595	31.0761
NC_000911.1	sll1228-as					0	0	0	0.066812	0.043619	0	0.00016	0	0.026568	0.003189	0	0	0	0	0		0	0.0368103	0.00890933	0.001063	0
NC_000911.1	sll1228-as2					0.057498	0	0.000249	0.090126	0.183124	0.219331	0.000759	0.099478	0.000146	0.000147	0.18424	0	0	0	0		0.019249	0.164194	0.033461	0.0614623	0
NC_000911.1	sll1229	hik41	BAA18085.1	hybrid sensory kinase	two-component hybrid sensor and regulator	11.3511	15.6903	15.8678	17.0648	16.3712	19.1715	21.4077	15.913	22.065	15.0538	19.5364	18.0894	7.52123	11.2988	14.5671		14.3031	17.5358	19.7952	17.5599	11.129
NC_000911.1	sll1231	-	BAA18084.1	Mannosyltransferase B	mannosyltransferase	4.74939	3.70487	5.34689	5.8985	6.21755	6.54417	10.6829	8.66322	9.33897	6.47556	7.68938	9.91134	6.01615	3.02857	4.83864		4.60038	6.22007	9.56168	8.02543	4.62778
NC_000911.1	sll1232	-	BAA18083.1	hypothetical protein	hypothetical protein	11.3897	11.5727	9.31941	15.4194	13.5761	12.8848	19.3237	17.3296	20.6684	10.9373	12.4833	15.6763	6.73555	8.43547	9.06782		10.7606	13.9601	19.1072	13.0323	8.07961
NC_000911.1	sll1233	-	BAA18082.1	hypothetical protein	hypothetical protein	24.7766	22.3397	19.3003	24.7424	24.3634	23.3625	30.4755	30.5272	33.0109	21.463	23.3787	23.3181	13.2731	22.2731	20.2255		22.1389	24.1561	31.3379	22.72	18.5906
NC_000911.1	sll1234	ahcY	BAA18079.1	S-adenosylhomocysteine hydrolase	adenosylhomocysteinase	466.471	547.675	580.729	488.479	487.128	500.223	599.987	568.817	595.315	665.071	646.523	644.119	646.643	552.219	547.127		531.625	491.943	588.04	651.904	581.996
NC_000911.1	sll1234-as					8.34934	6.66699	10.0191	11.6234	12.4052	10.2589	11.2031	9.30466	8.30907	8.73072	12.4419	13.1101	3.67193	4.07398	7.31292		8.34514	11.4292	9.60562	11.4276	5.01961
NC_000911.1	sll1234-as2					0.018721	0.030429	0.050806	0.063086	0.04007	0.021316	0.012508	0.018264	0.02504	0.067766	0.04774	0.060164	0.040729	0.005082	0.050932		0.0333187	0.0414907	0.018604	0.0585567	0.0322477
NC_000911.1	sll1236	NA	BAA18077.1	unknown protein	unknown protein	41.8494	25.7106	26.3681	52.2883	36.2142	37.6538	40.2063	24.1305	32.6089	34.9705	36.4846	28.9021	31.0475	33.9301	36.0595		31.3094	42.0521	32.3152	33.4524	33.679
NC_000911.1	sll1237	hemK	BAA18074.1	protoporphyrinogen oxidase	N(5)-glutamine methyltransferase	38.1855	33.7686	40.9775	39.0642	42.6397	43.2811	38.2579	29.894	39.5115	37.4783	40.8195	40.1948	27.5729	30.4457	30.681		37.6439	41.6617	35.8878	39.4976	29.5665
NC_000911.1	sll1239	-	BAA18072.1	unknown protein	unknown protein	82.0042	38.2982	56.6404	53.1061	50.9642	45.9759	34.6375	29.4216	23.354	18.1876	24.1648	51.0678	10.6299	54.9989	37.6037		58.9809	50.0154	29.1377	31.1401	34.4108
NC_000911.1	sll1240	-	BAA18071.1	unknown protein	unknown protein	29.8976	5.17781	13.3167	9.25982	7.6916	7.41788	6.66612	4.08639	3.63802	3.39899	4.27318	22.0998	2.64624	12.6489	5.3502		16.1307	8.1231	4.79684	9.924	6.88177
NC_000911.1	sll1241	-	BAA18070.1	unknown protein	unknown protein	19.0796	16.8572	15.8159	12.613	13.5598	15.7686	13.5566	11.5682	8.37308	7.79161	9.15925	16.1363	3.3843	12.064	10.1036		17.2509	13.9805	11.1659	11.029	8.51731
NC_000911.1	sll1242	NA	BAA18175.1	unknown protein	hypothetical protein	91.6905	121.416	125.289	205.444	185.608	190.585	225.616	237.443	224.902	116.279	100.076	108.147	97.1636	94.8055	92.8018		112.798	193.879	229.32	108.167	94.9236
NC_000911.1	sll1244	rpl9	BAA18173.1	50S ribosomal protein L9	50S ribosomal protein L9	656.57	716.205	656.691	581.677	517.345	539.479	376.931	433.392	438.071	674.937	692.368	622.069	414.32	657.818	781.137		676.489	546.167	416.131	663.125	617.758
NC_000911.1	sll1245	cytM	BAA18172.1	cytochrome%3B CytM	cytochrome cM	79.458	64.4892	70.3758	75.9258	72.2473	74.1648	65.2259	64.9886	61.7513	60.7279	72.8851	80.4224	53.6832	67.0734	59.875		71.441	74.1127	63.9886	71.3451	60.2105
NC_000911.1	sll1247	NA	BAA18170.1	unknown protein	hypothetical protein	109.773	108.234	105.056	122.892	115.442	119.421	146.714	162.844	176.983	122.617	133.267	133.909	66.4343	121.097	123.527		107.688	119.252	162.18	129.931	103.686
NC_000911.1	sll1247-as					1.4665	2.00691	1.00649	1.66051	1.51334	1.30052	1.1491	1.2258	0.714246	1.21173	0.94146	0.809328	0.343919	0.566711	1.2525		1.4933	1.49146	1.02971	0.987505	0.721043
NC_000911.1	sll1249	panC	BAA18165.1	pantothenate synthetase/cytidylate kinase	pantothenate synthetase/cytidylate kinase	11.6814	15.5987	14.7903	19.3125	17.0169	16.1354	21.9197	23.5241	26.38	15.5147	19.7352	22.0011	12.2781	11.2992	13.1324		14.0234	17.4883	23.9413	19.0837	12.2366
NC_000911.1	sll1250	-	BAA18164.1	hypothetical protein	hypothetical protein	5.3858	7.44095	8.10506	12.4811	12.9467	14.3115	26.1547	22.4039	23.6954	4.46814	8.39534	7.92859	3.0897	4.67805	4.47576		6.97727	13.2465	24.0847	6.93069	4.08117
NC_000911.1	sll1251	-	BAA18162.1	unknown protein	hypothetical protein	13.072	12.3918	13.0978	19.5368	22.529	19.8502	31.392	24.913	32.3597	36.8461	25.2602	23.0678	9.67814	11.9819	11.2971		12.8539	20.6387	29.5549	28.3914	10.9857
NC_000911.1	sll1252	NA	BAA18160.1	hypothetical protein	hypothetical protein	14.5463	14.2958	16.1695	18.7687	16.3022	13.2471	19.1199	15.3161	13.6736	14.8326	15.1526	13.3318	10.6199	16.2802	14.4143		15.0038	16.106	16.0365	14.439	13.7715
NC_000911.1	sll1253	pcnB	BAA18159.1	polyA polymerase	similar to polyA polymerase	7.73278	8.81267	7.35715	11.1503	10.5721	10.7951	12.0914	13.2056	13.5392	7.29117	9.42238	8.38423	4.78834	5.68059	7.24322		7.96753	10.8392	12.9454	8.36593	5.90405
NC_000911.1	sll1253-as					0.004084	0	0.003495	0	0	0	0	0	0	0	0	0	0	0	0		0.00252633	0	0	0	0
NC_000911.1	sll1254	NA	BAA18156.1	hemolysin	hypothetical protein	52.1521	50.0866	46.0683	90.5317	100.296	88.5491	111.39	119.424	107.761	55.671	50.5781	48.909	30.0775	50.8911	51.2886		49.4356	93.1257	112.858	51.7194	44.0857
NC_000911.1	sll1255	NA	BAA18155.1	transposase	putative transposase [ISY203c: 1728942 - 1730115]	5.58479	3.22187	4.1534	6.79431	7.86951	7.87696	10.9361	6.97721	5.09448	4.18469	5.69371	9.07889	1.25456	4.832	4.77998		4.32002	7.51359	7.66926	6.3191	3.62218
NC_000911.1	sll1256	-	BAA18151.1	transposase	putative transposase [ISY100p: 1725405 - 1726350]	14.4584	14.92	11.6039	22.2616	21.3315	21.4511	23.8584	21.422	20.7811	13.6604	14.5126	13.0936	4.21016	9.1044	14.5905		13.6608	21.6814	22.0205	13.7555	9.30167
NC_000911.1	sll1257	NA	BAA18150.1	transposase	putative transposase [ISY100p: 1725405 - 1726350]	9.03932	8.29815	8.79226	14.0684	15.5616	13.4098	24.2329	13.4127	12.2099	7.41411	10.1522	8.20808	4.64288	5.35259	9.51669		8.70991	14.3466	16.6185	8.59145	6.50405
NC_000911.1	sll1258	-	BAA18149.1	unknown protein	dCTP deaminase	13.6085	14.3979	14.3853	29.754	22.7636	24.6488	31.8475	32.163	35.1525	21.8647	19.977	20.7907	14.8416	15.683	18.7522		14.1306	25.7222	33.0543	20.8775	16.4256
NC_000911.1	sll1258-as					5.51465	5.58994	3.80284	6.80878	9.56153	6.62311	8.78304	6.75498	9.87477	5.09693	7.83049	6.95708	3.53848	3.92531	4.25031		4.96914	7.66447	8.47093	6.62817	3.9047
NC_000911.1	sll1260	rps2	BAA18147.1	30S ribosomal protein S2	30S ribosomal protein S2	425.719	499.447	492.072	426.605	429.284	433.149	348.229	376.23	362.864	654.861	670.832	692.368	479.917	568.583	564.689		472.413	429.679	362.441	672.687	537.73
NC_000911.1	sll1261	tsf	BAA18146.1	elongation factor TS	elongation factor TS	350.716	384.853	382.7	338.605	368.454	367.352	326.486	335.44	318.897	516.501	520.276	558.701	365.351	447.144	430.432		372.757	358.137	326.941	531.826	414.309
NC_000911.1	sll1262	ndhN	BAA18145.1	hypothetical protein	hypothetical protein	135.617	160.731	149.772	220.874	217.623	227.583	237.79	232.357	221.66	140.128	105.788	117.591	110.674	149.765	148.822		148.707	222.027	230.603	121.169	136.42
NC_000911.1	sll1263	-	BAA18144.1	hypothetical protein	cation efflux system protein	29.3386	33.4478	33.5847	45.6644	43.8031	40.6567	44.4398	39.2589	43.7045	35.9289	29.1229	30.1114	29.9145	33.8986	34.558		32.1237	43.3747	42.4677	31.7211	32.7904
NC_000911.1	sll1263-as					20.8466	18.2239	16.5228	24.2118	18.9081	16.4481	17.6977	20.8304	21.4939	24.5362	21.4686	18.9538	11.9231	22.9248	17.7123		18.5311	19.856	20.0073	21.6528	17.5201
NC_000911.1	sll1265	NA	BAA17591.1	unknown protein	unknown protein	32.6556	36.3673	35.8937	34.8597	34.844	37.2298	33.2065	31.5839	32.2351	26.0223	28.0925	25.4893	21.7589	27.9644	32.401		34.9722	35.6445	32.3418	26.5347	27.3748
NC_000911.1	sll1265-as					0	0	6e-06	0	0	0.003348	0	0	0	0	0	0	0	0	0		2e-06	0.001116	0	0	0
NC_000911.1	sll1265-as2					0.036563	0.004712	0.013484	0.004792	1.13939	1.46535	1.44975	0.047381	4.78668	0.054217	0	0	0	0.002131	0.013878		0.018253	0.869843	2.0946	0.0180723	0.00533633
NC_000911.1	sll1267	-	BAA17590.1	unknown protein	unknown protein	334.907	320.613	294.44	246.206	246.501	263.906	336.31	312.595	329.059	168.902	200.248	195.28	159.796	182.66	180.929		316.653	252.204	325.988	188.144	174.462
NC_000911.1	sll1268	NA	BAA17589.1	unknown protein	unknown protein	102.088	81.933	82.9453	140.932	181.906	167.716	142.3	158.806	145.89	103.271	76.5031	81.5173	58.2218	85.6723	79.6791		88.9888	163.518	148.999	87.097	74.5244
NC_000911.1	sll1270	bgtB	BAA17584.1	glutamine-binding periplasmic protein/glutamine transport system permease protein	periplasmic substrate-binding and integral membrane protein of the ABC-type Bgt permease for basic amino acids and glutamine BgtB	158.33	175.143	173.178	102.127	108.054	111.268	177.604	127.614	146.489	100.497	110.032	110.639	87.5786	70.5508	73.8194		168.884	107.15	150.569	107.056	77.3163
NC_000911.1	sll1270-as					0.009531	0.020233	0.097015	0.022424	0.0297	0.034828	0.001486	0	0.010951	0.010524	0.032655	0.045992	0.003956	0	0.074168		0.0422597	0.028984	0.00414567	0.0297237	0.0260413
NC_000911.1	sll1271	-	BAA17583.1	unknown protein	probable porin	58.2495	55.2971	57.9067	50.5573	43.0628	41.9299	76.4503	76.4939	75.8425	45.1063	37.7731	37.18	34.4787	41.4305	46.1526		57.1511	45.1833	76.2622	40.0198	40.6873
NC_000911.1	sll1272	-	BAA17582.1	unknown protein	unknown protein	20.1161	22.958	19.3783	28.3541	23.6591	27.5084	42.804	42.0542	44.0377	18.4938	21.2401	21.8182	11.7984	17.7807	17.3558		20.8175	26.5072	42.9653	20.5174	15.645
NC_000911.1	sll1272-as					0	0	0	0	0	0	0	0	0.125304	0	0	0	0	0	0		0	0	0.041768	0	0
NC_000911.1	sll1273	NA	BAA17581.1	unknown protein	unknown protein	40.8925	37.7926	41.528	46.9841	46.984	48.0251	45.9694	41.2522	44.7412	32.3949	32.5188	43.5026	19.0606	34.0854	30.9348		40.071	47.3311	43.9876	36.1388	28.0269
NC_000911.1	sll1274	-	BAA17576.1	unknown protein	hypothetical protein	24.6099	38.9393	33.0703	61.1641	54.5907	55.2562	63.3024	84.9877	74.6487	39.8574	31.5057	27.198	23.2723	29.6684	33.2193		32.2065	57.0037	74.313	32.8537	28.72
NC_000911.1	sll1275	pykF	BAA17574.1	pyruvate kinase	pyruvate kinase 2	78.6445	102.891	100.078	119.748	125.371	124.949	88.3223	103.384	96.9692	95.745	108.03	99.2768	78.1683	76.2754	84.45		93.8711	123.356	96.225	101.017	79.6312
NC_000911.1	sll1275-as					6.84655	4.0192	6.27594	10.3645	10.0297	14.5157	14.698	13.9972	17.3925	11.0958	9.41133	7.97371	2.597	5.12833	5.77222		5.7139	11.6366	15.3626	9.4936	4.49918
NC_000911.1	sll1276	-	BAA17573.1	ABC transporter	ATP-binding protein of ABC transporter	16.4289	20.4334	19.78	26.1246	27.7668	29.0761	24.0454	25.0585	27.9234	19.9517	26.3325	21.7761	14.014	13.7232	17.6083		18.8808	27.6558	25.6758	22.6868	15.1151
NC_000911.1	sll1276-as					47.3478	61.992	66.599	69.0375	68.326	69.7471	63.6299	56.7093	58.3367	57.5458	73.7641	51.5658	39.3646	30.0669	46.7622		58.6463	69.0368	59.5586	60.9586	38.7312
NC_000911.1	sll1277	recF	BAA17572.1	RecF protein	RecF protein	10.5031	13.364	13.2002	16.37	15.469	16.167	16.2235	17.9747	18.131	13.2322	17.6529	16.964	8.98699	8.51542	9.60955		12.3558	16.002	17.4431	15.9497	9.03732
NC_000911.1	sll1277-as					0	0	0	0	1.04072	0.930635	0	0.008428	0.433603	0.391166	0.040572	0	0	0.076954	0.155975		0	0.657118	0.147344	0.143913	0.077643
NC_000911.1	sll1280	NA	BAA17569.1	hypothetical protein	hypothetical protein	39.8763	48.6713	48.3783	64.8491	63.3788	64.4275	60.8011	64.4532	61.9877	55.5217	49.1618	43.888	40.1906	46.1072	50.6422		45.642	64.2184	62.414	49.5239	45.6467
NC_000911.1	sll1281	psbZ, ycf9	BAA17568.1	ycf9 gene product	photosystem II PsbZ protein	543.353	594.772	581.594	360.128	315.005	334.001	162.75	189.979	205.28	510.758	582.309	525.896	394.448	482.272	524.129		573.24	336.378	186.003	539.654	466.95
NC_000911.1	sll1282	ribH	BAA17567.1	riboflavin synthase beta subunit	riboflavin synthase beta subunit	222.837	250.717	246.672	121.062	108.857	97.9688	68.8202	70.0316	80.156	245.432	232.344	233.313	197.797	232.673	269.937		240.075	109.296	73.0026	237.03	233.469
NC_000911.1	sll1283	spoIID	BAA17219.1	sporulation protein%3B SpoIID	similar to stage II sporulation protein D	47.2699	68.0939	65.4171	85.1162	52.6382	56.9344	77.3477	76.6477	81.4682	29.5391	33.8691	29.0918	42.3303	29.9246	34.9581		60.2603	64.8963	78.4879	30.8333	35.7377
NC_000911.1	sll1283-as					1e-06	0.006274	7e-05	1e-06	0.000198	0	0.056546	0.070384	0.017421	0	0	0	0	0	0		0.002115	6.63333e-05	0.048117	0	0
NC_000911.1	sll1284	NA	BAA17218.1	serine esterase	esterase	36.2456	47.7036	52.1857	61.0238	41.7804	44.0432	62.1179	67.6476	64.0485	19.3397	32.1922	24.0425	30.5499	18.014	23.9725		45.3783	48.9491	64.6047	25.1915	24.1788
NC_000911.1	sll1285	NA	BAA17217.1	hypothetical protein	hypothetical protein	16.3267	16.872	17.8076	26.6694	12.3682	15.1146	21.5831	21.3491	21.6772	11.9135	16.4832	15.9034	11.8037	11.9535	9.76974		17.0021	18.0508	21.5365	14.7667	11.1756
NC_000911.1	sll1286	NA	BAA17212.1	unknown protein	transcriptional regulator	234.859	269.361	246.438	194.513	280.491	266.176	132.326	206.851	168.779	215.831	149.933	136.328	91.048	161.149	201.815		250.219	247.06	169.319	167.364	151.337
NC_000911.1	sll1289	NA	BAA17204.1	unknown protein	hypothetical protein	37.8909	42.9222	41.5859	55.1124	50.1441	53.3777	47.1651	56.7095	49.4985	47.6971	42.8046	28.4079	29.297	32.9818	44.1681		40.7997	52.8781	51.1244	39.6365	35.4823
NC_000911.1	sll1289-as					19.2799	23.7175	18.2361	22.9878	15.2771	17.8574	14.7644	9.65961	12.4198	9.86656	13.9504	18.6923	8.28792	11.2051	16.4906		20.4112	18.7074	12.2813	14.1697	11.9945
NC_000911.1	sll1289-as2					1.61818	0.620838	2.35414	0.27671	0.173469	0.244842	0.251272	0.208482	0.157146	0.118537	1.00635	2.44685	0.240761	0.885774	0.192983		1.53106	0.231674	0.205633	1.19058	0.439839
NC_000911.1	sll1290	rnb	BAA17203.1	ribonuclease II	probable ribonuclease II	49.2747	55.4328	55.5382	68.6523	66.2656	71.3599	85.5697	82.1011	84.942	53.9407	59.5554	59.2931	42.9923	43.0316	47.6634		53.4153	68.7593	84.2043	57.5964	44.5624
NC_000911.1	sll1291	NA	BAA17202.1	PatA subfamily	two-component response regulator PatA subfamily	87.6285	92.5839	87.3558	137.747	142.202	133.648	201.17	181.776	195.325	92.8819	71.4015	66.0507	59.728	67.2072	74.4778		89.1894	137.866	192.757	76.7781	67.1377
NC_000911.1	sll1292	NA	BAA17201.1	CheY subfamily	two-component response regulator CheY subfamily	213.27	249.223	221.451	219.887	196.28	208.879	335.379	324.591	329.895	210.795	190.841	179.633	136.482	259.182	256.672		227.981	208.349	329.955	193.757	217.445
NC_000911.1	sll1293	-	BAA17200.1	unknown protein	unknown protein	157.768	166.692	169.621	180.273	160.171	153.206	237.548	187.379	214.202	129.262	140.757	139.439	105.424	177.787	170.274		164.693	164.55	213.043	136.486	151.162
NC_000911.1	sll1293-as					97.2595	93.7662	92.8465	128.955	101.573	84.5127	161.815	120.34	145.746	87.0511	89.791	68.5452	63.5422	111.626	102.644		94.6241	105.013	142.634	81.7958	92.604
NC_000911.1	sll1294	-	BAA17199.1	methyl-accepting chemotaxis protein (MCP) homologue	methyl-accepting chemotaxis protein	74.6671	87.9512	84.5398	94.5502	88.1924	92.1494	135.641	124.732	130.608	53.4725	58.1051	53.2897	46.1772	58.1694	61.064		82.3861	91.6306	130.327	54.9558	55.1369
NC_000911.1	sll1294-as					60.6034	62.3579	56.6104	85.8322	58.5612	54.3198	89.6023	82.6405	93.3252	59.0254	48.341	43.4292	36.9005	69.6481	70.7613		59.8572	66.2377	88.5226	50.2652	59.1033
NC_000911.1	sll1296	hik39	BAA17198.1	CheA like protein	two-component hybrid sensor and regulator	62.3408	73.0895	72.1795	75.6364	85.4136	83.104	103.938	97.3019	107.152	51.3712	49.5339	54.0739	37.4123	49.6641	53.0304		69.2033	81.3847	102.797	51.6597	46.7023
NC_000911.1	sll1296-as					0	0.000514	0.018535	6.2e-05	5e-06	7e-05	0.017505	0	0.000651	3.4e-05	0	0	2.4e-05	0	0		0.00634967	4.56667e-05	0.006052	1.13333e-05	8e-06
NC_000911.1	sll1297	-	BAA17196.1	phenoxybenzoate dioxygenase	probable dioxygenase, Rieske iron-sulfur component	13.4496	10.3804	9.61445	18.8562	13.9011	13.0509	22.6341	14.6786	21.1898	13.3215	13.7268	13.1625	5.89171	10.6124	12.2834		11.1481	15.2694	19.5008	13.4036	9.59583
NC_000911.1	sll1298	clcD	BAA17189.1	dienelactone hydrolase	putative carboxymethylenebutenolidase	48.8352	56.6393	46.5269	86.604	77.3811	74.0193	91.4274	85.8657	83.467	52.1726	48.1104	46.3321	39.7107	63.4208	61.0242		50.6671	79.3348	86.9201	48.8717	54.7185
NC_000911.1	sll1299	-	BAA17188.1	acetate kinase	acetate kinase	25.2931	29.4004	29.0411	41.8562	40.2748	42.758	38.4825	38.9523	40.7887	30.2945	28.2028	28.9646	21.6298	31.6182	31.6422		27.9115	41.6297	39.4078	29.154	28.2968
NC_000911.1	sll1300	NA	BAA17187.1	hypothetical protein	putative methyltransferase	37.3551	36.1295	37.7044	52.4817	35.4567	39.5726	40.8034	36.3318	42.6694	33.1588	43.7122	34.1686	26.7758	36.1357	42.7538		37.063	42.5037	39.9349	37.0132	35.2218
NC_000911.1	sll1304	NA	BAA17643.1	unknown protein	unknown protein	102.295	126.191	123.061	93.5795	84.2168	90.8974	60.511	61.6901	63.5761	103.321	109.052	122.24	86.3872	111.929	98.9107		117.182	89.5646	61.9258	111.537	99.0755
NC_000911.1	sll1305	NA	BAA17642.1	unknown protein	probable hydrolase	60.5474	80.7953	76.1217	65.7627	63.8512	66.1196	45.6888	51.6834	51.0498	58.2961	74.1617	77.3639	45.8488	65.7274	66.7034		72.4881	65.2445	49.474	69.9406	59.4266
NC_000911.1	sll1306	NA	BAA17641.1	unknown protein	periplasmic protein, function unknown	92.1208	113.603	118.695	85.175	92.0691	96.2052	49.9112	56.9683	54.5915	70.5041	90.1937	85.1793	62.5343	71.1904	69.7177		108.14	91.1498	53.8237	81.959	67.8141
NC_000911.1	sll1306-as					0.006417	0.140316	0	0.000358	0.002597	0.001503	0	0	0	0	0	0.000716	0	0	0		0.048911	0.001486	0	0.000238667	0
NC_000911.1	sll1307	-	BAA17640.1	unknown protein	periplasmic protein, function unknown	158.479	180.938	167.908	96.1231	111.29	103.508	62.1493	68.8031	75.3363	160.401	142.67	142.462	104.597	127.071	125.793		169.108	103.64	68.7629	148.511	119.154
NC_000911.1	sll1308	NA	BAA17635.1	hypothetical protein	probable oxidoreductase	26.3609	36.3972	30.0647	26.1739	23.9967	21.1436	13.7223	15.1851	19.7444	22.5656	18.6685	15.0702	22.5907	25.7657	25.3906		30.9409	23.7714	16.2173	18.7681	24.5824
NC_000911.1	sll1314	dctP	BAA17633.1	C4-dicarboxylase binding protein	putative C4-dicarboxylase binding protein, periplasmic protein	23.9594	29.0453	26.2232	30.3379	27.0192	28.3539	48.9416	37.2779	39.9215	15.5365	19.2257	24.6575	20.5924	19.2587	16.0052		26.4093	28.5703	42.047	19.8066	18.6188
NC_000911.1	sll1315	-	BAA17632.1	unknown protein	unknown protein	24.4584	22.1035	23.6978	24.4924	23.5921	21.754	31.2935	29.1172	32.2841	19.6304	25.3507	24.9276	15.9262	19.7046	14.5012		23.4199	23.2795	30.8983	23.3029	16.7107
NC_000911.1	sll1315-as					0	0.038119	0.017991	1.6279	0.078979	0.013413	0.000246	0	0	0	0.03138	0	0	0	0.017006		0.0187033	0.573432	8.2e-05	0.01046	0.00566867
NC_000911.1	sll1316	petC1	BAA17628.1	plastoquinol--plastocyanin reductase	cytochrome b6-f complex iron-sulfur subunit (Rieske iron sulfur protein)	524.502	606.423	577.248	369.784	379.579	368.174	246.854	274.545	263.365	723.964	599.95	581.772	712.03	560.805	668.233		569.391	372.512	261.588	635.228	647.023
NC_000911.1	sll1317	petA	BAA17627.1	apocytochrome f	apocytochrome f, component of cytochrome b6/f complex	535.765	663.034	640.751	388.436	360.525	353.419	224.805	250.903	242.194	691.458	659.818	657.148	752.051	617.616	704.416		613.183	367.46	239.3	669.475	691.361
NC_000911.1	sll1318	NA	BAA16748.1	unknown protein	hypothetical protein	7.88175	7.64596	6.37717	11.2845	6.53173	8.24398	11.5463	10.6321	12.0138	8.10573	9.91148	9.07626	8.09301	7.04247	6.09733		7.30163	8.68672	11.3974	9.03116	7.0776
NC_000911.1	sll1319	-	BAA16747.1	unknown protein	hypothetical protein	3.66312	3.67856	3.48997	4.89486	4.7077	5.77816	8.54967	9.45709	8.28769	4.23133	4.41698	4.62488	2.89516	5.63512	4.57554		3.61055	5.12691	8.76482	4.4244	4.3686
NC_000911.1	sll1321	atp1	BAA16741.1	hypothetical protein	hypothetical protein	2210.35	2550.66	2696.8	976.518	861.961	889.903	594.729	669.562	668.091	2137.2	2543.65	2700.68	3259.94	3113.31	2757.42		2485.94	909.461	644.127	2460.51	3043.56
NC_000911.1	sll1321-as					1.00117	0.724232	0.857208	1.61688	2.51496	2.5467	1.5283	0.694617	0.916378	0.177525	0.123522	0.802136	0.293973	0.02631	0.612796		0.860869	2.22618	1.04643	0.367728	0.311026
NC_000911.1	sll1322	atpI	BAA16740.1	ATP synthase subunit a	ATP synthase A chain of CF(0)	1328.4	1530.48	1559.72	539.353	386.418	404.506	293.162	353.707	345.205	1131.49	1337.5	1411.84	1977.46	1636.06	1684.82		1472.87	443.426	330.691	1293.61	1766.12
NC_000911.1	sll1323	atpG	BAA16738.1	ATP synthase subunit b'	ATP synthase subunit b' of CF(0)	464.87	597.955	568.557	191.979	126.087	137.778	105.423	151.134	122.746	400.042	507.484	463.314	536.506	462.475	505.346		543.794	151.948	126.434	456.946	501.442
NC_000911.1	sll1324	atpF	BAA16737.1	ATP synthase subunit b	ATP synthase B chain (subunit I) of CF(0)	271.814	310.679	301.099	115.134	73.0829	65.6429	66.5862	83.7621	70.4295	201.765	255.603	225.614	277.449	224.536	246.703		294.531	84.6201	73.5926	227.661	249.563
NC_000911.1	sll1325	atpD	BAA16736.1	ATP synthase d subunit	ATP synthase delta chain of CF(1)	360.387	443.758	444.149	160.022	124.109	114.482	83.9806	106.07	101.416	320.988	386.763	350.785	385.726	294.438	341.785		416.098	132.871	97.1558	352.845	340.65
NC_000911.1	sll1326	atpA	BAA16735.1	ATP synthase a subunit	ATP synthase alpha chain	611.662	761.251	765.744	247.495	183.717	182.607	111.651	149.962	133.923	607.79	680.269	670.895	720.619	592.887	649.123		712.886	204.606	131.845	652.984	654.21
NC_000911.1	sll1326-as					0.316388	0.210413	0.253401	0.000837	0.015946	0.040163	0.170446	0.000194	0.037534	0.002143	0.16751	0.215528	0.017421	0.007291	0.15632		0.260067	0.018982	0.0693913	0.128394	0.060344
NC_000911.1	sll1327	atpC	BAA16734.1	ATP synthase g subunit	ATP synthase gamma chain	477.317	551.006	575.15	177.979	133.673	133.415	82.9301	106.194	109.2	472.21	564.08	578.314	526.05	537.586	559.175		534.491	148.356	99.4412	538.201	540.937
NC_000911.1	sll1329	-	BAA18648.1	monophosphatase	inositol monophosphate family protein	60.6426	68.6721	62.409	86.5117	100.456	90.3787	67.9013	95.4803	86.662	76.3972	59.8312	57.4782	38.6377	57.4541	69.714		63.9079	92.4487	83.3479	64.5689	55.2686
NC_000911.1	sll1330	NA	BAA18647.1	OmpR subfamily	two-component system response regulator OmpR subfamily	276.184	264.932	220.64	144.862	180.148	167.825	219.817	231.351	233.219	303.125	201.076	174.813	104.567	113.391	118.319		253.919	164.278	228.129	226.338	112.092
NC_000911.1	sll1333	-	BAA18645.1	unknown protein	unknown protein	17.7202	16.6443	23.3936	27.3947	20.2486	19.9757	32.2841	27.6939	27.6321	14.3724	12.0405	13.4457	11.7521	12.8669	17.7594		19.2527	22.5396	29.2034	13.2862	14.1262
NC_000911.1	sll1334	-	BAA18643.1	unknown protein	two-component sensor histidine kinase	65.7645	60.2671	63.6517	67.6126	74.4073	69.1552	69.3482	85.6782	79.4143	57.211	60.1307	58.6667	34.0994	55.9235	62.6815		63.2278	70.3917	78.1469	58.6695	50.9015
NC_000911.1	sll1334-as					9.97425	14.3263	9.59848	14.966	13.9313	13.5601	12.2253	14.1514	18.1756	9.4718	12.5933	14.4533	10.3109	14.6005	11.4669		11.2997	14.1525	14.8508	12.1728	12.1261
NC_000911.1	sll1334-as2					0	0.002361	0.010813	0	0	0.002647	0.001987	0	0	0.002043	0.001623	0	0.003459	0.000619	0.001338		0.00439133	0.000882333	0.000662333	0.001222	0.00180533
NC_000911.1	sll1336	NA	BAA18641.1	hypothetical protein	hypothetical protein	97.2102	115.355	114.45	109.522	104.947	99.9327	74.4594	93.863	82.867	129.276	124.543	118.442	108.088	105.771	121.582		109.005	104.8	83.7298	124.087	111.814
NC_000911.1	sll1338	-	BAA18640.1	unknown protein	unknown protein	7856.01	8901.2	8185.11	9741.17	9074.14	8741.66	5689	8122.94	6736.15	5072.04	4590.77	4389.04	3984.07	4843.89	5914.72		8314.11	9185.66	6849.36	4683.95	4914.22
NC_000911.1	sll1338-as					0.156137	0.186206	0.135127	0.09658	0.224891	0.239855	0.14087	0.214688	0.113922	0.202116	0.184652	0.162991	0.171489	0.233694	0.127185		0.159157	0.187109	0.156493	0.183253	0.177456
NC_000911.1	sll1340	NA	BAA18638.1	unknown protein	hypothetical protein	17.9494	17.7	17.1706	20.4034	15.3203	19.8711	29.3777	24.8064	33.0853	11.0588	13.6087	10.0023	7.96498	7.02121	13.0725		17.6066	18.5316	29.0898	11.5566	9.35289
NC_000911.1	sll1341	bfr	BAA18637.1	bacterioferritin	bacterioferritin	161.342	182.202	159.059	148.783	151.072	153.423	144.955	144.008	143.665	147.285	157.984	166.846	123.638	157.679	163.13		167.534	151.092	144.209	157.372	148.149
NC_000911.1	sll1341-as					5.41895	7.28116	5.43267	8.45715	5.37779	6.90648	16.351	13.9166	12.9398	4.24823	3.87011	4.84296	3.16467	3.20755	5.96902		6.04426	6.91381	14.4025	4.32043	4.11374
NC_000911.1	sll1342	gap2	BAA18633.1	glyceraldehyde-3-phosphate dehydrogenase (NADP+) (phosphorylating)	NAD(P)-dependent glyceraldehyde-3-phosphate dehydrogenase	1295.24	1741.87	1634.78	1595.5	1512.13	1518.34	902.83	1067.32	1000.89	1535.31	1221.76	1175.38	1588.93	1569.18	1734.3		1557.29	1541.99	990.344	1310.82	1630.81
NC_000911.1	sll1343	-	BAA18632.1	aminopeptidase	aminopeptidase	25.677	34.5943	31.4425	35.882	36.219	36.6205	35.1005	38.1836	35.9078	30.4414	30.9215	29.8071	26.6796	24.1093	27.3062		30.5713	36.2405	36.3973	30.39	26.0317
NC_000911.1	sll1344	NA	BAA18631.1	unknown protein	unknown protein	38.0761	38.4239	34.3315	42.1655	38.1221	33.3231	46.7451	52.7337	48.5583	31.8659	42.0085	37.4835	27.5999	35.5147	39.3982		36.9438	37.8702	49.3457	37.1193	34.1709
NC_000911.1	sll1344-as					36.7337	30.0282	35.7862	46.0264	40.4484	38.6025	51.5004	59.2835	65.6741	36.4128	30.2234	34.7852	21.0483	33.9777	39.5314		34.1827	41.6924	58.8193	33.8071	31.5192
NC_000911.1	sll1348	NA	BAA17566.1	hypothetical protein	hypothetical protein	23.9031	19.1689	24.6966	13.9525	14.2579	14.5804	12.2828	9.53543	12.2383	26.854	28.8635	28.1176	20.5986	24.3521	28.341		22.5895	14.2636	11.3522	27.945	24.4306
NC_000911.1	sll1349	cbbZp	BAA17565.1	phosphoglycolate phosphatase	phosphoglycolate phosphatase	10.8143	7.73912	6.41419	15.0068	8.86345	10.7258	17.7357	18.3585	15.8408	12.388	15.0414	12.9494	6.9681	9.67085	11.662		8.32254	11.532	17.3117	13.4596	9.43365
NC_000911.1	sll1350	NA	BAA17564.1	unknown protein	hypothetical protein	19.535	20.8241	20.0871	26.7587	24.9957	25.9611	35.9854	32.2398	36.3059	17.4614	21.8406	17.7336	15.8316	16.7193	17.6298		20.1487	25.9052	34.8437	19.0119	16.7269
NC_000911.1	sll1350-as					0.022548	0.198948	0.007237	0.014718	0.061563	0.392714	0.081664	0.123475	0.046136	0.020971	0.00073	0.001627	0	0.003076	0.001485		0.0762443	0.156332	0.0837583	0.007776	0.00152033
NC_000911.1	sll1352	NA	BAA17560.1	unknown protein	unknown protein	6.983	8.73718	8.61311	10.5397	9.3979	10.523	11.1438	10.4219	12.3794	6.05555	7.99379	7.30098	4.99587	5.361	8.15694		8.11109	10.1535	11.315	7.11677	6.17127
NC_000911.1	sll1353	hik15	BAA17559.1	sensory transduction histidine kinase	two-component sensor histidine kinase	10.4142	10.5721	11.0344	12.0981	13.2076	13.614	15.1231	14.651	14.255	8.82507	9.6625	10.3503	6.5434	8.08519	8.7963		10.6736	12.9732	14.6764	9.61263	7.8083
NC_000911.1	sll1353-as					0	0	0	0	0	0	0	0	0	0	0	0	0	0	0		0	0	0	0	0
NC_000911.1	sll1354	recJ	BAA17558.1	single-strand-DNA-specific exonuclease%3B RecJ	single-strand-DNA-specific exonuclease RecJ	33.4283	34.9745	34.8138	50.9728	47.6293	47.2884	58.6128	63.0648	64.0091	37.702	41.3858	38.182	22.3562	27.8965	35.5942		34.4055	48.6302	61.8956	39.0899	28.6156
NC_000911.1	sll1354-as					0	4e-06	0	0	0.000751	0	0.011578	0	0.005461	0	0	0	0	0	0		1.33333e-06	0.000250333	0.00567967	0	0
NC_000911.1	sll1355	NA	BAA17553.1	hypothetical protein	hypothetical protein	37.4966	46.1644	39.176	72.4598	72.964	80.189	98.5065	114.687	112.173	38.8693	41.219	42.2329	18.6516	30.9113	34.7028		40.9457	75.2042	108.455	40.7737	28.0886
NC_000911.1	sll1355-as					0.007708	0.001486	0	0.004188	0.012693	0	0.021693	0.000959	0.02403	0.01331	0	0	0	0	0		0.00306467	0.005627	0.0155607	0.00443667	0
NC_000911.1	sll1356	glgP	BAA17551.1	glycogen phosphorylase	glycogen phosphorylase	112.237	109.919	99.8458	110.296	125.394	123.796	91.2704	108.006	96.137	100.225	90.046	92.2082	66.4186	88.0818	92.9016		107.334	119.829	98.4712	94.1596	82.4674
NC_000911.1	sll1358	NA	BAA17550.1	unknown protein	putative oxalate decarboxylase, periplasmic protein	132.732	123.009	119.003	176.102	220.497	211.474	127.095	145.301	127.084	140.6	135.486	121.339	96.4543	117.613	121.85		124.915	202.691	133.16	132.475	111.972
NC_000911.1	sll1359	NA	BAA17549.1	unknown protein	unknown protein	44.6753	47.4294	44.6554	66.3092	83.8789	80.0227	47.0329	53.3907	48.3861	49.9944	52.6026	51.7432	35.3459	43.1673	43.7364		45.5867	76.7369	49.6032	51.4467	40.7499
NC_000911.1	sll1360	dnaX	BAA17547.1	DNA polymerase III subunit	DNA polymerase III subunit gamma/tau [Contains: Ssp dnaX intein]	15.9706	17.5837	16.4916	25.161	25.5952	27.07	32.6781	33.3579	30.7115	16.8051	20.3531	17.4047	12.2958	11.4226	12.1529		16.682	25.9421	32.2492	18.1876	11.9571
NC_000911.1	sll1360-as					0.012482	0.023001	0.051556	0.028382	0.018421	0.032736	0.047377	0.01026	0.016398	0.000801	0.01443	0.009795	0.001823	0.021817	0.015309		0.029013	0.026513	0.0246783	0.008342	0.012983
NC_000911.1	sll1360-as2					4.0088	4.15588	3.34632	3.16939	2.93843	3.74966	4.15959	3.49606	4.20907	2.06502	6.23978	3.23191	1.39135	1.63552	3.79889		3.837	3.28582	3.9549	3.84557	2.27525
NC_000911.1	sll1362	ileS	BAA17545.1	isoleucyl-tRNA synthetase	isoleucyl-tRNA synthetase	74.356	83.912	82.9333	90.3272	102.541	104.559	72.8414	81.4847	82.1781	79.7419	89.4334	90.8763	65.13	71.4345	70.7625		80.4004	99.1423	78.8347	86.6838	69.109
NC_000911.1	sll1363	ilvC	BAA18666.1	ketol-acid reductoisomerase	ketol-acid reductoisomerase	424.792	474.612	479.266	382.63	372.551	379.071	251.972	271.072	259.25	451.546	397.402	402.513	412.186	378.855	409.199		459.557	378.084	260.765	417.154	400.08
NC_000911.1	sll1363-as					0.000809	3e-06	0.000938	0.00197	0.000851	0.00095	0.000276	0.000363	0.000321	0.020229	0.000253	3.4e-05	0	0	3.3e-05		0.000583333	0.001257	0.00032	0.00683867	1.1e-05
NC_000911.1	sll1365	-	BAA18661.1	unknown protein	unknown protein	13.6857	14.8414	14.6488	41.5333	48.4047	47.0688	50.0913	49.0359	43.5274	19.8784	15.6771	16.0217	12.7049	11.8599	13.1243		14.392	45.669	47.5515	17.1924	12.5631
NC_000911.1	sll1366	NA	BAA18659.1	helicase of the snf2/rad54 family	putative SNF2 helicase	16.0662	20.9419	19.1938	24.0281	21.9319	20.8701	22.2183	22.6483	22.4841	17.5498	21.2567	17.7287	13.5356	13.297	16		18.7339	22.2767	22.4502	18.8451	14.2776
NC_000911.1	sll1367	-	BAA18650.1	unknown protein	hypothetical protein	18.3292	26.7811	21.883	32.021	28.4742	31.537	28.1616	29.054	29.4694	29.478	18.7846	19.7712	18.142	23.1017	28.8719		22.3311	30.6774	28.895	22.6779	23.3719
NC_000911.1	sll1369	-	BAA18262.1	unknown protein	putative peptidase	14.9628	15.4328	16.6954	33.5874	27.3985	26.0136	42.497	43.9035	48.1547	19.0226	19.2342	17.6919	11.0492	19.0376	25.4879		15.697	28.9998	44.8517	18.6496	18.5249
NC_000911.1	sll1369-as					0	0	0	0	0	0	0.008008	0.049038	0	0	0	0	0	0	0		0	0	0.0190153	0	0
NC_000911.1	sll1370	rfbM	BAA18261.1	GDP-mannose pyrophosphorylase	mannose-1-phosphate guanylyltransferase	11.8433	17.0399	16.548	26.5851	19.8895	19.6031	33.1268	31.3753	35.133	18.9162	16.3997	16.0826	20.177	13.576	15.8118		15.1437	22.0259	33.2117	17.1328	16.5216
NC_000911.1	sll1370-as					3.496	3.48225	3.00205	5.32064	4.64013	2.94308	6.19716	4.11382	3.98223	3.93109	5.87457	5.06768	2.28674	2.01269	2.96282		3.32677	4.30128	4.7644	4.95778	2.42075
NC_000911.1	sll1371	sycrp1	BAA18260.1	catabolite gene activator protein	cAMP receptor protein, essential for motility	13.0004	19.8968	16.7615	25.0507	25.7027	24.1749	27.6997	28.0617	29.8443	13.7515	13.0909	15.7422	12.4967	15.3032	14.4425		16.5529	24.9761	28.5352	14.1948	14.0808
NC_000911.1	sll1372	NA	BAA18259.1	unknown protein	hypothetical protein	8.62409	9.83248	8.37737	15.8096	12.0476	13.1104	14.8728	17.9585	15.8361	8.55555	14.1096	10.0188	4.60387	8.69842	8.63876		8.94465	13.6559	16.2225	10.8947	7.31368
NC_000911.1	sll1372-as					0	0	0	0	0	0	0	0	0	0	0	0	0	0.107881	0		0	0	0	0	0.0359603
NC_000911.1	sll1373	NA	BAA18258.1	unknown protein	unknown protein	5.60578	5.51152	5.20087	10.4299	11.2468	11.9776	13.6766	12.5477	11.5087	4.70621	7.39528	5.81478	3.29858	5.47859	5.75464		5.43939	11.2181	12.5777	5.97209	4.84394
NC_000911.1	sll1374	melB	BAA18257.1	melibiose carrier protein	probable sugar transporter	60.4073	59.3997	59.672	78.2044	80.132	75.9466	78.9594	75.3486	80.3231	53.8732	56.2181	54.1207	33.2095	47.3168	54.1767		59.8264	78.0944	78.2104	54.7374	44.901
NC_000911.1	sll1374-as					8.2e-05	0.003108	0.005909	0.000752	0.031176	0.000248	0.009775	0.000238	0.015509	0.000406	0	0	0	0	0		0.003033	0.0107253	0.00850733	0.000135333	0
NC_000911.1	sll1376	NA	BAA18256.1	unknown protein	hypothetical protein	40.7074	48.6778	49.91	69.0226	67.6651	69.2453	79.843	85.0136	81.643	46.2825	48.2176	46.7271	40.9956	38.2011	40.2415		46.4317	68.6443	82.1665	47.0757	39.8127
NC_000911.1	sll1376-as					16.4057	15.4508	15.9672	26.3147	26.8834	27.0106	30.7931	23.653	26.8513	16.9615	19.8059	18.1389	5.18216	10.6977	20.7823		15.9412	26.7362	27.0992	18.3021	12.2207
NC_000911.1	sll1377	NA	BAA18254.1	hypothetical protein	probable glycosyltransferase	89.2199	108.951	98.0234	187.738	197.111	202.326	207.764	232.095	221.031	103.529	106.717	100.431	85.2604	85.6887	101.766		98.7313	195.725	220.297	103.559	90.9051
NC_000911.1	sll1378	NA	BAA18253.1	unknown protein	periplasmic protein, function unknown	25.4357	25.7013	25.2159	46.519	36.6129	31.3553	43.9579	49.009	46.6587	33.6732	35.3755	32.4614	24.5694	33.4492	30.8499		25.451	38.1624	46.5419	33.8367	29.6228
NC_000911.1	sll1380	-	BAA18251.1	unknown protein	periplasmic protein, function unknown	47.6421	50.0679	55.4057	77.0418	85.9414	84.5718	101.369	118.45	114.315	65.2786	59.994	50.907	59.482	59.8765	64.8897		51.0386	82.5183	111.378	58.7266	61.416
NC_000911.1	sll1381	-	BAA18250.1	unknown protein	hypothetical protein	48.2736	34.4056	43.139	90.2445	66.0584	64.7707	89.4349	93.6335	104.669	62.285	60.9658	65.2339	40.3228	49.9295	45.8212		41.9394	73.6912	95.9124	62.8282	45.3578
NC_000911.1	sll1382	petF, fdx	BAA18248.1	ferredoxin	ferredoxin, petF-like protein	271.229	248.058	259.232	352.683	412.239	438.798	410.476	466.237	409.483	358.202	312.763	292.393	168.718	302.311	283.692		259.506	401.24	428.732	321.119	251.574
NC_000911.1	sll1383	suhB	BAA18247.1	extragenic suppressor%3B SuhB	probable myo-inositol-1(or 4)-monophosphatase	71.1638	67.3807	69.4397	126.893	117.54	126.635	122.853	147.817	139.53	100.4	104.249	103.136	70.8116	97.6154	106.881		69.3281	123.689	136.733	102.595	91.7694
NC_000911.1	sll1384	NA	BAA18246.1	unknown protein	similar to DnaJ protein	243.074	275.199	274.149	294.391	320.994	313.305	181.772	245.318	239.033	215.919	192.195	170.194	114.873	160.273	184.479		264.141	309.563	222.041	192.769	153.208
NC_000911.1	sll1386	NA	BAA18238.1	unknown protein	hypothetical protein	8.23309	7.31344	11.8936	20.013	12.742	13.906	23.9556	15.0216	25.5563	9.06893	11.089	7.60414	3.32114	5.60222	10.6197		9.14669	15.5537	21.5112	9.25403	6.51436
NC_000911.1	sll1387	pppA	BAA18237.1	unknown protein	serine/threonine protein phosphatase PppA	72.3003	70.1399	73.2134	97.9642	91.4719	82.8881	106.318	113.625	116.275	89.4362	83.085	77.4041	53.7929	60.8332	72.5309		71.8846	90.7747	112.073	83.3084	62.3857
NC_000911.1	sll1388	NA	BAA18235.1	hypothetical protein	hypothetical protein	79.893	76.3767	79.5891	123.193	136.891	129.102	134.397	161.158	144.575	121.137	85.9851	78.3364	49.8397	58.7087	76.8633		78.6196	129.729	146.71	95.153	61.8039
NC_000911.1	sll1389	-	BAA18234.1	unknown protein	hypothetical protein	37.8975	37.5294	38.5303	59.1362	70.6174	65.1859	69.5132	78.6017	80.4611	68.3117	42.6661	39.1837	32.2115	40.1348	49.3082		37.9857	64.9799	76.192	50.0538	40.5515
NC_000911.1	sll1389-as					2.20175	2.45794	2.15585	3.59869	4.68056	4.08241	4.7062	5.87592	4.79525	4.09119	2.36604	2.52267	1.73183	2.02189	2.51003		2.27185	4.12055	5.12579	2.9933	2.08792
NC_000911.1	sll1390	-	BAA18232.1	hypothetical protein	hypothetical protein	244.838	239.804	255.915	229.921	225.852	224.522	168.603	197.71	177.304	206.48	211.137	199.685	160.292	223.84	252.109		246.852	226.765	181.206	205.768	212.08
NC_000911.1	sll1392	-	BAA16626.1	hypothetical protein	transcriptional regulator	40.6403	45.2797	41.0619	37.6808	48.8762	40.3148	36.816	25.2054	39.31	48.6663	40.9437	25.7316	27.6139	38.6335	50.5601		42.3273	42.2906	33.7771	38.4472	38.9358
NC_000911.1	sll1393	glgA	BAA16625.1	glycogen (starch) synthase	glycogen (starch) synthase	107.842	114.044	118.547	138.071	118.781	116.266	106.695	115.902	104.467	84.1723	94.9244	92.627	83.4861	104.203	103.929		113.478	124.372	109.021	90.5746	97.2058
NC_000911.1	sll1394	-	BAA16624.1	peptide methionine sulfoxide reductase	peptide methionine sulfoxide reductase	74.4617	91.5885	85.4874	92.1482	88.3104	83.9254	111.375	101.976	98.982	79.4186	82.2895	85.3843	66.7392	75.0765	78.0644		83.8459	88.128	104.111	82.3642	73.2934
NC_000911.1	sll1395	-	BAA16623.1	dTDP-6-deoxy-L-mannose-dehydrogenase	dTDP-6-deoxy-L-mannose-dehydrogenase	48.9053	51.7394	57.1066	60.5449	49.4125	56.9578	68.1944	62.3708	72.1842	54.0455	56.0754	55.128	41.2325	47.9665	48.8642		52.5837	55.6384	67.5831	55.0829	46.0211
NC_000911.1	sll1396	-	BAA16621.1	unknown protein	unknown protein	15.8861	10.2139	13.3352	26.7829	24.118	21.2553	47.43	35.6505	48.5468	23.0186	25.0946	20.733	11.1807	23.4791	24.6266		13.1451	24.0521	43.8758	22.9487	19.7622
NC_000911.1	sll1397	NA	BAA16620.1	transposase	putative transposase [ISY100a: 52234 - 53180]	10.619	8.53345	7.91653	18.4052	16.7258	14.4248	17.3909	12.0569	13.4405	7.17248	10.341	10.5419	3.95482	8.7598	7.7949		9.02301	16.5186	14.2961	9.35177	6.83651
NC_000911.1	sll1398	psb28, psbW, psb13, ycf79	BAA16618.1	photosystem II 13 kD protein	photosystem II reaction center 13 kDa protein	239.267	262.167	225.596	225.239	187.599	200.287	191.818	199.404	180.605	216.143	258.623	245.765	172.735	255.292	278.143		242.343	204.375	190.609	240.177	235.39
NC_000911.1	sll1399	-	BAA16617.1	hypothetical protein	hypothetical protein	112.289	103.867	103.744	111.359	103.944	100.885	93.7263	102.231	97.7338	89.0612	101.061	99.2339	80.6036	96.3006	111.359		106.633	105.396	97.8969	96.452	96.0877
NC_000911.1	sll1400	-	BAA16615.1	unknown protein	hypothetical protein	34.1487	25.9015	25.7006	48.6474	38.0437	40.3602	43.5872	41.2712	41.4898	26.7168	35.246	37.8021	24.7728	34.251	25.0279		28.5836	42.3504	42.1161	33.255	28.0172
NC_000911.1	sll1401	NA	BAA16614.1	unknown protein	unknown protein	14.3739	10.9856	12.7873	23.4585	18.2502	19.9903	23.0811	17.0516	13.1906	8.38359	12.3174	18.5995	3.76309	11.5571	9.47774		12.7156	20.5663	17.7745	13.1002	8.26598
NC_000911.1	sll1404	exbB	BAA16604.1	biopolymer transport ExbB protein	biopolymer transport ExbB protein homolog	114.836	100.034	93.0726	8.59395	8.70622	8.84263	8.5479	9.50135	12.1991	11.8918	22.7832	19.4105	57.4177	89.7825	101.822		102.647	8.71427	10.0828	18.0285	83.0074
NC_000911.1	sll1405	exbD	BAA16603.1	biopolymer transport ExbD protein homologue	biopolymer transport ExbD protein homolog	97.644	71.1697	69.9514	6.16922	7.96851	11.9529	10.5014	6.95482	7.94301	10.7443	13.9507	11.609	45.1302	89.0618	79.9586		79.5884	8.69687	8.46641	12.1013	71.3835
NC_000911.1	sll1406	fhuA	BAA16602.1	ferrichrome-iron receptor	ferrichrome-iron receptor	36.9561	28.9735	30.2982	8.66602	7.98441	7.69141	11.1573	7.89846	8.95783	5.61076	9.00294	8.08366	15.3665	33.6917	31.4922		32.0759	8.11395	9.33786	7.56578	26.8501
NC_000911.1	sll1407	NA	BAA16601.1	unknown protein	probable methyltransferase	16.9121	10.7641	11.2591	1.94427	1.16977	1.36779	4.32332	2.01214	2.09063	1.33362	2.66654	3.57181	6.1937	9.43567	8.01314		12.9784	1.49395	2.8087	2.52399	7.88084
NC_000911.1	sll1408	pcrR	BAA16600.1	regulatory protein%3B PcrR	transcriptional regulator	19.8874	8.03335	11.4492	4.44232	4.37836	6.32055	5.55372	3.08354	2.78185	1.91156	3.36413	6.64847	5.29063	29.8494	17.8939		13.1233	5.04708	3.80637	3.97472	17.678
NC_000911.1	sll1409	fhuA	BAA16599.1	ferrichrome-iron receptor	ferrichrome-iron receptor	3.88457	3.01042	3.38371	3.3678	3.90326	3.95272	6.55644	3.50592	3.73201	2.49095	2.84078	2.37951	2.07021	3.30617	3.25024		3.42623	3.74126	4.59812	2.57041	2.87554
NC_000911.1	sll1411	NA	BAA18037.1	hypothetical protein	hypothetical protein	8.27112	10.4141	8.74049	18.3329	16.5518	14.9346	13.4047	13.4603	16.5007	15.3536	12.9115	12.5393	9.41201	7.18293	7.60143		9.14191	16.6064	14.4552	13.6015	8.06546
NC_000911.1	sll1414	psb29	BAA18023.1	hypothetical protein	hypothetical protein	112.514	137.997	138.349	131.547	121.506	130.975	95.4984	113.462	117.292	127.036	133.619	124.934	92.2111	129.102	143.828		129.62	128.009	108.751	128.53	121.714
NC_000911.1	sll1415	ppnK	BAA18022.1	hypothetical protein	hypothetical protein	52.9286	67.4871	62.6988	99.0398	89.8579	90.1012	74.5131	85.9179	88.6025	73.3824	62.4416	61.0835	49.5214	60.9331	77.409		61.0382	92.9997	83.0112	65.6359	62.6212
NC_000911.1	sll1418	psbP2	BAA18019.1	unknown protein	photosystem II oxygen-evolving complex 23K protein PsbP homolog	174.263	180.205	186.265	162.734	181.686	188.798	115.895	134.112	115.972	156.838	151.763	159.113	134.565	171.495	202.835		180.244	177.739	121.993	155.904	169.632
NC_000911.1	sll1418-as					109.823	121.67	120.905	123.807	119.205	147.579	72.8878	99.1954	89.7962	97.169	119.308	103.972	92.4738	131.505	145.566		117.466	130.197	87.2931	106.816	123.182
NC_000911.1	sll1423	ntcA, ycf28	BAA18011.1	global nitrogen regulator	global nitrogen regulator	216.223	231.384	217.006	245.94	254.449	265.323	241.185	238.961	240.557	188.599	207.009	208.764	109.646	158.177	201.361		221.538	255.237	240.234	201.457	156.395
NC_000911.1	sll1424	NA	BAA18010.1	hypothetical protein	hypothetical protein	24.1229	23.4428	26.3561	32.1929	26.1991	28.6759	30.432	25.0902	32.255	22.1229	33.1556	27.7005	19.855	19.9325	22.6282		24.6406	29.0226	29.2591	27.6597	20.8052
NC_000911.1	sll1424-as					0	0	0	0	0	0	0	0	0	0	0	0	0	0	0		0	0	0	0	0
NC_000911.1	sll1424-as2					0.022538	0	0.034593	0.011982	0.051407	0.123917	0.040686	0.133119	0.049119	0	0.029686	0.001884	0	0.042093	0		0.0190437	0.0624353	0.074308	0.0105233	0.014031
NC_000911.1	sll1425	proS	BAA18008.1	proline-tRNA ligase	proline-tRNA ligase	175.427	194.073	187.079	233.517	249.071	247.776	177.495	205.992	189.342	200.331	177.277	167.822	128.259	159.433	183.411		185.526	243.455	190.943	181.81	157.034
NC_000911.1	sll1426	-	BAA18007.1	unknown protein	unknown protein	255.629	222.397	210.544	309.277	322.263	326.212	361.797	355.152	356.537	289.724	172.783	180.537	175.847	265.058	302.354		229.524	319.251	357.829	214.348	247.753
NC_000911.1	sll1427	hhoB	BAA18006.1	protease%3B HhoB	protease	131.908	123.36	123.668	185.757	207.247	205.35	229.972	231.357	239.729	144.219	121.651	120.171	97.2876	120.214	138.83		126.312	199.452	233.686	128.68	118.777
NC_000911.1	sll1428	NA	BAA18004.1	P3 protein	probable sodium-dependent transporter	3.71473	3.55085	4.91409	4.41128	4.90923	3.99708	5.10715	2.83046	2.95685	2.59389	4.0411	3.17544	1.65247	3.55434	3.25266		4.05989	4.4392	3.63148	3.27014	2.81982
NC_000911.1	sll1429	NA	BAA18002.1	unknown protein	unknown protein	23.2946	17.2514	20.0875	9.76937	11.5543	12.6767	15.4771	7.1271	8.09763	6.49235	6.47314	10.586	6.79967	15.9322	13.7332		20.2112	11.3335	10.2339	7.8505	12.155
NC_000911.1	sll1430	apt	BAA18001.1	adenine phosphoribosyltransferase	adenine phosphoribosyltransferase	37.567	41.6037	39.954	43.9456	39.3258	38.4329	57.7052	47.9965	52.0295	46.9311	37.9465	38.9571	40.2292	51.5599	52.2748		39.7082	40.5681	52.5771	41.2782	48.0213
NC_000911.1	sll1432	hypB	BAA18312.1	hydrogenase isoenzymes formation protein%3B HypB	putative hydrogenase expression/formation protein HypB	91.0339	110.681	92.4016	143.124	172.758	160.67	160.544	164.441	161.273	102.25	100.867	104.372	51.4967	75.6046	81.0709		98.0388	158.851	162.086	102.496	69.3907
NC_000911.1	sll1432-as					9.63064	9.27288	8.45294	10.5234	9.17136	9.97806	11.6596	8.54076	8.19553	5.56378	8.00456	7.79635	3.68388	5.32951	6.48092		9.11882	9.89094	9.46532	7.12156	5.16477
NC_000911.1	sll1433	NA	BAA18311.1	hypothetical protein	hypothetical protein	24.7939	27.8538	25.3916	32.3325	42.8888	46.5641	43.1845	42.6036	43.108	26.6046	32.012	29.839	15.3137	16.9571	18.7123		26.0131	40.5951	42.9654	29.4852	16.9944
NC_000911.1	sll1434	mrcA	BAA18310.1	penicillin-binding protein 1B	penicillin-binding protein	130.296	150.009	136.712	203.275	212.086	211.129	234.229	269.284	256.177	128.725	145.336	135.412	91.4303	106.706	121.408		139.005	208.83	253.23	136.491	106.515
NC_000911.1	sll1434-as					0	0	0	0	0.00056	1.1e-05	0	0	4e-06	2e-06	0	0	0	0	0		0	0.000190333	1.33333e-06	6.66667e-07	0
NC_000911.1	sll1435	pet112	BAA18309.1	PET112 protein	glutamyl-tRNA(Gln) amidotransferase subunit B	168.844	192.744	184.389	193.148	226.186	219.804	174.954	189.999	185.686	161.563	182.249	170.574	120.548	202.803	219.893		181.992	213.046	183.546	171.462	181.081
NC_000911.1	sll1436	-	BAA18308.1	transposase	putative transposase [ISY100q: 1901359 - 1902304]	14.6669	14.5214	15.6093	26.0718	29.0578	27.4436	22.9447	21.7495	24.7421	10.7079	13.9965	14.9023	5.16699	12.4655	13.9954		14.9325	27.5244	23.1454	13.2023	10.5426
NC_000911.1	sll1437	-	BAA18307.1	transposase	putative transposase [ISY100q: 1901359 - 1902304]	8.43021	4.64235	5.71764	14.122	11.5096	9.96608	17.9399	10.405	11.768	5.21423	6.39907	8.58231	2.80691	4.75497	4.69081		6.2634	11.8659	13.371	6.73187	4.08423
NC_000911.1	sll1439	-	BAA18305.1	unknown protein	unknown protein	4.60154	2.76587	5.82309	4.30448	7.58486	5.23247	10.9679	5.7885	5.72695	5.13927	2.83753	6.91795	3.57116	5.27828	4.47744		4.39683	5.70727	7.49445	4.96491	4.44229
NC_000911.1	sll1440	pdxH	BAA18303.1	pyridoxamine 5'-phosphate oxidase	pyridoxamine 5'-phosphate oxidase	36.7997	50.0714	45.1094	38.3953	33.8882	34.3591	31.731	32.4055	33.6967	34.3275	48.7474	47.546	31.466	38.1013	48.9157		43.9935	35.5475	32.6111	43.5403	39.4943
NC_000911.1	sll1441	desB	BAA18302.1	delta 15 desaturase	acyl-lipid desaturase (omega-3)	8.41599	8.96097	7.11217	11.8095	10.2764	10.2071	9.67684	7.39107	8.49348	7.34194	9.69065	10.302	5.68592	9.59744	9.8532		8.16305	10.7643	8.52046	9.11153	8.37886
NC_000911.1	sll1442	-	BAA18300.1	unknown protein	hypothetical protein	14.2016	13.4867	10.4107	21.0392	23.4392	22.5407	26.4962	31.2193	28.3728	10.9173	15.6846	14.6247	6.38623	12.0713	11.2123		12.6997	22.3397	28.6961	13.7422	9.88993
NC_000911.1	sll1443	pyrG	BAA18299.1	CTP synthetase	CTP synthetase	54.6145	81.687	71.3349	71.6513	71.8916	62.2502	62.3239	64.8507	64.4941	75.0619	69.7676	67.3704	70.9207	58.4137	72.238		69.2122	68.5977	63.8896	70.7333	67.1908
NC_000911.1	sll1444	-	BAA18298.1	3-isopropylmalate dehydratase	3-isopropylmalate dehydratase small subunit	110.713	162.216	140.772	227.731	201.752	185.705	254.746	272.38	295.138	197.01	151.503	119.586	140.775	159.72	197.8		137.9	205.063	274.088	156.033	166.098
NC_000911.1	sll1446	-	BAA18297.1	hypothetical protein	hypothetical protein	38.2026	40.5282	39.3634	73.9513	68.2961	68.11	85.0158	81.7541	84.1726	58.955	42.8864	41.7434	47.1769	52.5289	54.9817		39.3647	70.1191	83.6475	47.8616	51.5625
NC_000911.1	sll1447	-	BAA18296.1	unknown protein	hypothetical protein	30.6116	37.8694	34.6516	60.4942	48.384	52.876	56.1324	47.6021	53.8988	34.333	30.7411	32.6368	31.7949	42.6177	44.2753		34.3775	53.9181	52.5445	32.5703	39.5626
NC_000911.1	sll1450	nrtA	BAA17492.1	nitrate transport 45kD protein	nitrate/nitrite transport system substrate-binding protein	393.331	341.518	323.996	421.888	612.712	602.023	703.53	459.958	497.812	383.052	419.865	424.904	259.07	235.638	235.82		352.949	545.541	553.767	409.274	243.509
NC_000911.1	sll1451	nrtB	BAA17491.1	nitrate transport protein%3B NrtB	nitrate/nitrite transport system permease protein	223.328	213.958	203.06	311.638	401.572	403.521	494.299	340.443	351.274	202.648	185.369	182.781	118.068	144.085	154.097		213.449	372.244	395.338	190.266	138.75
NC_000911.1	sll1452	nrtC	BAA17490.1	nitrate transport protein%3B NrtC	nitrate/nitrite transport system ATP-binding protein	199.778	197.139	198.432	329.765	471.527	464.95	587.257	397.566	408.373	258.731	199.986	207.232	153.822	155.655	158.803		198.45	422.08	464.399	221.983	156.094
NC_000911.1	sll1453	nrtD	BAA17489.1	nitrate transport protein%3B NrtD	nitrate/nitrite transport system ATP-binding protein	170.088	172.857	166.264	277.543	407.689	381.363	478.603	342.504	359.602	228.815	184.007	171.995	143.461	175.984	174.77		169.736	355.532	393.57	194.939	164.738
NC_000911.1	sll1453-as					8e-05	0.000256	0.000982	0.045505	0.025624	0.071888	0.031039	0.000222	0.003269	7.8e-05	0.000301	0.003766	0	2.4e-05	0.00031		0.000439333	0.0476723	0.01151	0.00138167	0.000111333
NC_000911.1	sll1454	narB	BAA17488.1	nitrate reductase	ferredoxin-nitrate reductase	39.6981	44.7582	39.8329	87.6163	92.1438	91.0129	139.786	96.2728	114.631	69.7955	54.8937	56.9933	36.7839	52.8626	44.2624		41.4297	90.2577	116.897	60.5608	44.6363
NC_000911.1	sll1455	-	BAA17487.1	unknown protein	hypothetical protein	17.5437	12.6551	11.5663	20.1854	17.9566	26.571	27.8363	24.4426	28.6732	20.5228	19.2361	20.9256	7.70766	18.2165	14.8278		13.9217	21.571	26.984	20.2282	13.584
NC_000911.1	sll1456	NA	BAA17485.1	unknown protein	unknown protein	28.9625	35.3721	39.1456	45.6066	38.3156	34.5472	30.2174	35.0642	33.815	36.4647	25.2782	29.4575	36.4229	36.046	38.4983		34.4934	39.4898	33.0322	30.4001	36.9891
NC_000911.1	sll1457	rfbJ	BAA17484.1	RfbJ protein	probable glycosyltransferase	29.1874	33.1229	32.9761	39.2541	30.5471	34.7328	28.7129	29.4033	32.2271	34.9873	37.8637	38.1491	29.3463	25.2465	29.0796		31.7621	34.8447	30.1145	37	27.8908
NC_000911.1	sll1459	-	BAA17480.1	hypothetical protein	stationary-phase survival protein SurE homolog	31.085	32.7317	33.1887	35.601	36.2425	35.4319	40.7313	36.4859	41.6067	38.9695	37.6399	38.4123	40.5502	35.7634	42.8393		32.3351	35.7585	39.608	38.3406	39.7176
NC_000911.1	sll1459-as					26.2263	29.5432	26.6402	35.7762	40.2186	35.525	40.3248	41.3749	37.9807	32.9653	34.8214	28.6856	24.4022	27.9272	26.2689		27.4699	37.1732	39.8935	32.1575	26.1994
NC_000911.1	sll1461	NA	BAA17479.1	unknown protein	hypothetical protein	76.9551	78.8009	81.4982	120.87	132.529	130.63	146.498	158.295	156.414	83.4009	76.9946	81.1901	55.2635	83.4561	77.6051		79.0847	128.01	153.736	80.5285	72.1082
NC_000911.1	sll1462	hypE	BAA17478.1	hydrogenase expression/formation protein%3B HypE	putative hydrogenase expression/formation protein HypE	24.9176	23.9111	26.4706	44.1905	40.1298	42.5569	55.4144	53.8986	60.8329	30.3111	31.7079	30.7653	20.7904	24.8671	30.3748		25.0998	42.2924	56.7153	30.9281	25.3441
NC_000911.1	sll1463	ftsH	BAA17477.1	cell division protein%3B FtsH	cell division protein FtsH	131.258	146.872	137.709	168.887	184.63	183.074	147.467	178.501	154.163	125.296	149.377	144.318	97.9967	115.633	122.461		138.613	178.863	160.044	139.664	112.03
NC_000911.1	sll1464	NA	BAA17476.1	hypothetical protein	hypothetical protein	27.8298	26.1941	26.4278	40.3127	46.4085	40.9675	39.4921	41.152	43.8171	31.9742	39.6154	36.6809	17.6585	18.4814	20.4286		26.8172	42.5629	41.4871	36.0902	18.8562
NC_000911.1	sll1464-as					0.014045	0	0	0.035574	0	0.000357	0	8.2e-05	0.029416	0	8.6e-05	0	0	0	0		0.00468167	0.011977	0.00983267	2.86667e-05	0
NC_000911.1	sll1466	-	BAA17474.1	unknown protein	probable glycosyltransferase	33.4427	38.1333	36.3283	65.6653	52.545	53.1878	62.4265	65.9496	68.9842	38.3675	52.8091	41.6072	30.7086	38.2378	43.053		35.9681	57.1327	65.7868	44.2612	37.3331
NC_000911.1	sll1468	crtR	BAA17468.1	b-carotene hydroxylase	beta-carotene hydroxylase	75.1691	94.327	95.5776	108.48	88.0138	91.4342	73.3508	82.8366	81.2017	66.0827	91.3903	72.4839	78.5821	78.7256	89.7103		88.3579	95.9761	79.1297	76.6523	82.3393
NC_000911.1	sll1469	-	BAA17459.1	unknown protein	hypothetical protein	16.0109	16.4697	16.1485	26.1044	29.1587	26.919	28.8012	32.1401	28.5105	23.6644	23.4192	22.245	19.6798	15.3123	18.9006		16.2097	27.394	29.8172	23.1095	17.9642
NC_000911.1	sll1470	leuC	BAA18738.1	3-isopropylmalate dehydratase	3-isopropylmalate dehydratase large subunit	105.154	113.392	114.853	179.901	176.816	187.091	159.602	170.299	174.879	141.322	123.547	117.531	84.1663	100.928	118.357		111.133	181.269	168.26	127.466	101.15
NC_000911.1	sll1470-as					7.2725	8.635	8.66864	12.3398	15.5794	16.3761	13.3077	13.8529	12.3232	12.5056	12.0377	12.9052	8.40163	8.34903	8.26462		8.19205	14.7651	13.1613	12.4828	8.33843
NC_000911.1	sll1471	cpcG2	BAA18734.1	phycobilisome rod-core linker polypeptide%3B CpcG	phycobilisome rod-core linker polypeptide	537.474	684.636	674.178	112.413	120.546	117.604	34.7415	33.1937	36.7373	833.218	830.51	864.665	906.351	1217.86	1119.96		632.096	116.855	34.8908	842.798	1081.39
NC_000911.1	sll1472	NA	BAA18733.1	unknown protein	unknown protein	120.371	116.506	130.319	31.2454	34.1112	36.7926	0	0	0	148.289	0	194.028	0	0	0		122.399	34.0498	0	114.105	0
NC_000911.1	sll1473	-	BAA18732.1	putative chromatic adaptation sensor receptor (rcaE) like	a part of phytochrome-like sensor histidine kinase gene (disrupted by insertion of IS)	18.2628	23.5831	22.4975	6.50042	6.76918	8.3593	4.50277	2.4823	4.48667	19.8835	31.2163	30.337	23.9419	32.2763	32.0321		21.4478	7.20963	3.82391	27.1456	29.4167
NC_000911.1	sll1473-as					0	0	0	0	0	0	0	0	0	0	0	0	0	0	0		0	0	0	0	0
NC_000911.1	sll1474	-	BAA18731.1	transposase	putative transposase [ISY203g: 3400332 - 3401505]	3.88905	2.21353	2.02063	2.71811	3.72367	3.48067	4.82313	2.42337	2.32333	1.96094	3.31134	3.00393	0.779096	3.13827	3.34174		2.70774	3.30748	3.18995	2.75874	2.4197
NC_000911.1	sll1475	hik32	BAA18730.1	sensory transduction histidine kinase	a part of phytochrome-like sensor histidine kinase gene (disrupted by insertion of IS)	51.1818	54.2693	52.6902	29.3788	34.8872	33.5102	26.5422	21.9988	26.0306	40.2371	51.917	48.7303	35.7233	43.7979	51.8109		52.7138	32.5921	24.8572	46.9615	43.7774
NC_000911.1	sll1476	NA	BAA18728.1	unknown protein	unknown protein	21.8006	22.7052	23.3535	24.1481	30.882	36.0186	26.7615	20.3642	24.2268	18.7363	20.625	24.0205	13.6067	16.385	21.2288		22.6198	30.3496	23.7842	21.1273	17.0735
NC_000911.1	sll1476-as					199.928	217.788	171.494	155.284	195.189	195.1	108.727	107.409	120.347	157.946	173.512	124.174	65.409	125.222	150.219		196.403	181.858	112.161	151.877	113.617
NC_000911.1	sll1477	NA	BAA18727.1	unknown protein	hypothetical protein	10.6388	15.9696	14.2545	34.5286	38.7761	39.8069	40.466	42.053	44.1797	12.9698	13.5635	13.6698	9.53294	6.55985	8.86289		13.621	37.7039	42.2329	13.401	8.31856
NC_000911.1	sll1479	devB	BAA18726.1	glucose-6-P-dehydrogenase	6-phosphogluconolactonase	31.254	42.4973	38.4231	33.4476	44.878	41.8495	33.598	48.0291	42.3126	49.9245	38.1382	33.0827	24.5999	29.8419	42.6357		37.3915	40.0584	41.3132	40.3818	32.3592
NC_000911.1	sll1479-as					24.701	28.4559	30.4478	22.6623	28.919	31.1645	28.9843	27.1327	26.9404	33.4236	34.2127	26.564	24.5043	22.2056	36.0857		27.8682	27.582	27.6858	31.4001	27.5985
NC_000911.1	sll1481	NA	BAA18725.1	ABC-transporter DevB homologue	ABC-transporter membrane fusion protein	34.0884	34.5097	34.1356	64.063	66.0351	67.1172	104.055	100.651	100.891	37.147	47.5134	41.2531	21.9811	31.0496	40.519		34.2445	65.7385	101.865	41.9712	31.1832
NC_000911.1	sll1482	NA	BAA18724.1	ABC-transporter DevC homologue	ABC transporter permease protein	13.9424	13.9755	11.6142	28.4355	25.5308	27.1096	47.8759	45.7144	53.8004	15.5525	17.6782	14.4417	6.89535	10.4717	12.6864		13.1774	27.0253	49.1302	15.8908	10.0178
NC_000911.1	sll1482-as					0	0	0	0	0	0	0	0	0	0	0	0	0	0	0		0	0	0	0	0
NC_000911.1	sll1483	-	BAA18723.1	transforming growth factor induced protein	periplasmic protein, similar to transforming growth factor induced protein	31.3364	25.8025	22.1719	53.8996	42.1879	40.8574	74.9357	55.6594	62.0693	21.686	38.1896	38.4555	20.4021	22.3201	23.2164		26.4369	45.6483	64.2214	32.7771	21.9796
NC_000911.1	sll1484	ndbC	BAA18722.1	NADH dehydrogenase	type 2 NADH dehydrogenase	24.005	35.4776	26.6222	25.6723	23.6965	25.3031	27.3697	28.8581	28.2821	24.2817	27.2793	28.0688	20.2945	17.9903	21.9955		28.7016	24.8906	28.17	26.5433	20.0934
NC_000911.1	sll1485	NA	BAA18721.1	unknown protein	hypothetical protein	41.0336	42.9371	43.8499	38.7979	35.8695	38.1969	51.5999	55.356	46.8868	33.3394	35.5936	34.261	37.6198	40.6002	40.0807		42.6069	37.6215	51.2809	34.398	39.4336
NC_000911.1	sll1485-as					0	0	0	0	0	0	0	0	0	0	0	0	0	0	0		0	0	0	0	0
NC_000911.1	sll1486	NA	BAA18720.1	unknown protein	hypothetical protein	46.6991	63.93	51.9899	49.5567	39.3615	44.2493	48.3442	54.1982	55.1618	49.1767	44.5581	41.7336	38.7044	49.772	55.2528		54.2064	44.3891	52.5681	45.1561	47.9097
NC_000911.1	sll1488	NA	BAA18710.1	unknown protein	hypothetical protein	37.149	54.3382	52.1974	67.6871	52.9745	49.7132	47.9435	60.8306	57.6127	35.3529	39.9113	34.7761	33.692	32.8934	41.9851		47.8949	56.7916	55.4623	36.6801	36.1902
NC_000911.1	sll1489	cpmA	BAA18709.1	hypothetical protein	circadian phase modifier CpmA homolog	23.0666	28.0292	26.1966	37.9858	26.9158	26.2866	26.0442	34.5283	29.2508	18.4656	21.0913	19.1055	24.1921	20.8044	22.9352		25.7641	30.3961	29.9411	19.5541	22.6439
NC_000911.1	sll1491	NA	BAA18706.1	beta transducin-like protein	periplasmic WD-repeat protein	37.4149	39.5398	35.2424	26.3385	24.7207	27.3661	20.5911	17.352	19.4906	22.5966	21.2849	23.1131	23.3098	29.2341	27.3202		37.399	26.1418	19.1446	22.3315	26.6214
NC_000911.1	sll1495	NA	BAA18698.1	hypothetical protein	hypothetical protein	17.8363	25.0412	20.6991	18.7693	15.4953	16.8902	21.8303	20.37	22.1926	20.9517	21.5618	21.2326	19.5753	17.7275	18.4414		21.1922	17.0516	21.4643	21.2487	18.5814
NC_000911.1	sll1496	NA	BAA18697.1	mannose-1-phosphate guanyltransferase	mannose-1-phosphate guanyltransferase	41.9799	44.7265	46.2075	54.5327	52.3359	48.644	60.9422	61.7792	62.9156	46.938	49.3533	46.5788	36.6604	42.716	46.7773		44.3046	51.8376	61.879	47.6234	42.0512
NC_000911.1	sll1496-as					9.69393	24.0437	16.3197	13.7499	8.53668	12.1601	11.5002	13.5164	14.2986	14.1718	18.8269	20.0223	13.6981	9.70666	12.5692		16.6858	11.4822	13.1051	17.6736	11.9913
NC_000911.1	sll1496-as2					0	0.006416	0.00286	0.004136	0.00123	0	0.002018	0	0.001996	0.139842	0	0	0	0	0		0.003092	0.00178867	0.001338	0.046614	0
NC_000911.1	sll1498	carA	BAA18695.1	carbamoyl-phosphate synthetase subunit A	carbamoyl-phosphate synthase small chain	100.074	118.826	113.609	160.078	168.481	166.979	215.704	217.932	233.33	162.507	144.843	125.497	82.0231	81.7701	94.4506		110.836	165.179	222.322	144.282	86.0813
NC_000911.1	sll1498-as					0.014299	0.015806	0.010805	0.016162	0.010827	0.012961	0.012132	0.01051	0.009273	0.012418	0.013354	0.016761	0.009864	0.012813	0.021119		0.0136367	0.0133167	0.0106383	0.0141777	0.0145987
NC_000911.1	sll1498-as2					0.013464	0.015082	0.010357	0.015492	0.010156	0.012427	0.011648	0.010271	0.008966	0.011824	0.012649	0.015758	0.009388	0.012031	0.019868		0.0129677	0.0126917	0.010295	0.0134103	0.0137623
NC_000911.1	sll1498-as3					2.08178	2.79264	1.2151	3.13666	2.15225	2.36906	1.76963	2.15826	3.12106	2.73768	2.70824	1.89996	1.02578	1.86374	3.31212		2.02984	2.55266	2.34965	2.44863	2.06722
NC_000911.1	sll1499	glsF	BAA18693.1	ferredoxin-dependent glutamate synthase	ferredoxin-dependent glutamate synthase	98.8053	103.095	106.466	104.167	106.462	109.037	102.154	108.337	100.942	81.4552	90.6197	84.1228	71.8656	80.666	82.871		102.789	106.555	103.811	85.3992	78.4675
NC_000911.1	sll1499-as					2e-06	0	0	0	0	0	0	0	0	0	0	0	3e-06	0	0		6.66667e-07	0	0	0	1e-06
NC_000911.1	sll1500	NA	BAA17023.1	hypothetical protein	hypothetical protein	6.20568	7.61657	6.82481	12.6888	8.30406	8.07389	7.56576	7.69138	8.93866	9.38542	11.7886	8.5247	6.2631	6.79446	10.151		6.88235	9.68892	8.06527	9.89956	7.7362
NC_000911.1	sll1500-as					0	0	0	0	0	0	0	0	0	0	0	0	0	0	0		0	0	0	0	0
NC_000911.1	sll1500-as2					0.002447	0.001616	0.002107	0.005294	0.002878	0.004394	0.00481	0.004069	0.002872	0.002045	0.005143	0.005738	0.001697	0.003356	0.003515		0.00205667	0.00418867	0.003917	0.00430867	0.002856
NC_000911.1	sll1501	cobB	BAA17022.1	cobyrinic acid a%2Cc-diamide synthase	cobyrinic acid a,c-diamide synthase	39.9107	29.5835	37.7359	55.0933	46.4974	47.8993	69.507	46.2574	46.2452	19.9735	21.9006	26.7722	25.6869	24.2433	20.3963		35.7433	49.83	54.0032	22.8821	23.4422
NC_000911.1	sll1502	gltB	BAA17018.1	glutamate synthase (ferredoxin)	NADH-dependent glutamate synthase large subunit	176.896	182.783	180.074	196.786	213.925	210.947	202.214	211.776	203.537	168.307	156.45	161.188	109.874	128.85	140.14		179.917	207.22	205.843	161.982	126.288
NC_000911.1	sll1503	-	BAA17017.1	unknown protein	unknown protein	22.5527	14.0935	18.5936	32.5505	31.716	34.9214	50.0285	35.8548	33.6847	17.9437	20.205	31.0219	9.2124	20.1429	16.5493		18.4132	33.0626	39.856	23.0569	15.3016
NC_000911.1	sll1503-as					0.00758	0	0.000505	0.062899	0.003123	0.003127	0.074205	0	0.020117	0	0.016399	0	0	0	0		0.002695	0.0230497	0.0314407	0.00546633	0
NC_000911.1	sll1503-as2					0	0	0	0	0	0.022683	0.008492	0	0	0	0	0	0	0	0		0	0.007561	0.00283067	0	0
NC_000911.1	sll1504	NA	BAA17016.1	hypothetical protein	hypothetical protein	17.121	19.0509	15.6231	36.188	34.9653	32.863	36.3039	31.8404	34.3499	23.8619	31.5642	31.2128	12.0502	12.1821	8.55932		17.265	34.6721	34.1647	28.8797	10.9305
NC_000911.1	sll1505	NA	BAA17015.1	hypothetical protein	hypothetical protein	11.2943	12.7492	11.2222	27.662	24.4551	15.4415	23.7098	25.7826	26.1716	18.9999	25.0055	26.4288	6.9613	9.23798	9.50708		11.7552	22.5196	25.2213	23.4781	8.56879
NC_000911.1	sll1507	-	BAA17008.1	unknown protein	salt-induced periplasmic protein	63.9498	51.1289	47.6247	59.5483	60.7969	56.6391	73.4651	73.7402	72.5258	42.495	48.931	44.539	26.198	38.5942	48.4311		54.2345	58.9947	73.2437	45.3217	37.7411
NC_000911.1	sll1508	-	BAA17007.1	UDP-3-o-acyl N-acetylglcosamine deacetylase	UDP-3-0-acyl N-acetylglcosamine deacetylase	22.6117	27.4914	26.3114	27.2845	14.5224	19.7176	21.6912	22.3462	29.512	25.7093	22.2744	25.7171	21.5999	24.2887	26.054		25.4715	20.5082	24.5165	24.5669	23.9808
NC_000911.1	sll1509	ycf20	BAA17002.1	hypothetical protein	hypothetical protein YCF20	14.9074	14.1535	9.42196	17.4619	16.8947	13.8163	24.1783	27.3639	24.1667	9.76712	18.822	11.157	6.98691	11.13	10.9186		12.8276	16.0576	25.2363	13.2487	9.67852
NC_000911.1	sll1510	-	BAA17001.1	unknown protein	unknown protein	5.58847	4.37891	3.93702	12.2509	6.03379	5.59444	14.6879	10.8901	14.384	6.40098	7.13141	3.71651	5.00916	4.12104	3.86663		4.6348	7.9597	13.3207	5.74963	4.33228
NC_000911.1	sll1511	NA	BAA17000.1	unknown protein	unknown protein	19.979	16.5747	17.2565	39.4121	28.9926	30.4762	51.5029	40.0473	48.2075	18.4626	33.0865	35.093	13.7362	21.0346	25.9237		17.9367	32.9603	46.5859	28.8807	20.2315
NC_000911.1	sll1512	NA	BAA16998.1	hypothetical protein	hypothetical protein	72.2718	89.3442	80.5761	132.961	154.743	148.723	148.284	158.335	165.099	134.995	79.5255	79.1532	49.0538	71.5324	90.8272		80.7307	145.476	157.239	97.8914	70.4711
NC_000911.1	sll1513	ccsA, ycf5	BAA16997.1	c-type cytochrome synthesis protein	c-type cytochrome synthesis protein	187.355	209.605	206.122	317.17	336.872	356.095	288.978	311.346	303.666	198.116	181.502	173.02	124.521	157.883	183.356		201.027	336.712	301.33	184.213	155.253
NC_000911.1	sll1513-as					2.1e-05	0	0	0.004361	0.037171	0.00546	0.003235	0.004909	0.016282	0	8.5e-05	0	0	0	0		7e-06	0.015664	0.008142	2.83333e-05	0
NC_000911.1	sll1514	hspA	BAA16996.1	16.6 kDa small heat shock protein%2C molecular chaperon	16.6 kDa small heat shock protein, molecular chaperone	116.117	76.7587	61.3769	165.55	234.904	224.339	384.142	371.631	409.236	450.317	325.56	355.169	142.444	148.697	179.343		84.7509	208.264	388.336	377.016	156.828
NC_000911.1	sll1515	gifB	BAA16994.1	unknown protein	glutamine synthetase inactivating factor IF17	171.248	164.159	163.502	566.307	562.087	602.019	356.823	640.796	530.947	173.325	141.94	154.703	203.643	286.182	364.896		166.303	576.805	509.522	156.656	284.907
NC_000911.1	sll1515-as					60.5817	53.544	59.017	221.739	196.892	223.245	147.09	211.738	183.365	54.4696	53.2436	58.007	67.3449	88.14	107.819		57.7143	213.959	180.731	55.2401	87.7679
NC_000911.1	sll1515-as2					77.0522	86.003	73.8698	295.318	295.237	306.772	180.016	345.607	289.916	96.8836	72.6781	70.8083	86.5318	138.601	196.014		78.975	299.109	271.846	80.1234	140.382
NC_000911.1	sll1516	-	BAA16992.1	unknown protein	hypothetical protein	9.95599	12.677	10.1867	17.6247	17.4359	16.4061	16.0875	17.8876	19.3259	11.3042	15.7896	16.358	7.61563	9.03211	10.8255		10.9399	17.1556	17.767	14.4839	9.15775
NC_000911.1	sll1516-as					0.036751	0.008092	0.018241	0.018094	0.004238	0.011468	0.016699	0.007317	0.005615	0.022012	0.003802	0.043473	0.013787	0.005193	0.036337		0.021028	0.0112667	0.009877	0.0230957	0.018439
NC_000911.1	sll1520	recN	BAA18469.1	DNA repair protein%3B RecN	DNA repair protein RecN	4.46106	4.20274	4.33144	9.80758	12.4279	10.8036	12.2148	11.4665	8.36561	6.61219	4.06227	5.30199	3.49367	4.4008	3.89448		4.33175	11.013	10.6823	5.32548	3.92965
NC_000911.1	sll1521	NA	BAA18468.1	hypothetical protein	flavoprotein	60.0393	73.1701	67.1042	75.2163	81.2511	77.1198	58.785	67.5415	63.6483	71.7	70.3886	66.3052	53.4253	54.4705	66.3254		66.7712	77.8624	63.3249	69.4646	58.0737
NC_000911.1	sll1521-as					0	0.008481	0.009253	0	0.009307	1e-06	0	0	0.003079	0.025713	0	0.001405	0	0	0.0069		0.00591133	0.00310267	0.00102633	0.00903933	0.0023
NC_000911.1	sll1522	pgsA	BAA18467.1	CDP-diacylglycerol--glycerol-3-phosphate 3-phosphatidyltransferase	CDP-diacylglycerol--glycerol-3-phosphate 3-phosphatidyltransferase	68.0069	66.1286	78.0841	75.7667	65.9664	76.8817	63.1192	58.7676	72.7265	95.9495	92.3628	77.1533	58.7876	80.3084	78.4227		70.7399	72.8716	64.8711	88.4885	72.5062
NC_000911.1	sll1524	NA	BAA18460.1	hypothetical protein	hypothetical protein	46.0307	53.9133	49.357	49.4612	46.0978	47.4468	40.3146	42.376	39.3066	46.9931	47.3286	37.2179	41.5698	40.9665	46.6927		49.767	47.6686	40.6657	43.8465	43.0764
NC_000911.1	sll1524-as					0.684072	2.31174	1.75742	1.50303	0.578554	1.09505	0.58138	0.867137	0.622426	2.06853	1.53373	0.874059	1.83186	1.3342	1.68821		1.58441	1.05888	0.690314	1.4921	1.61809
NC_000911.1	sll1525	prk	BAA18458.1	phosphoribulokinase	phosphoribulokinase	1428.47	1574.99	1585.08	1341.53	1255.43	1238.18	713.999	882.964	766.578	1383.64	1329.02	1407.79	1292.49	1637.04	1609.63		1529.52	1278.38	787.847	1373.48	1513.05
NC_000911.1	sll1525-as					376.804	341.771	388.694	327.691	282.298	295.072	174.062	193.155	155.304	275.736	254.537	350.559	278.381	349.07	310.268		369.09	301.687	174.173	293.611	312.573
NC_000911.1	sll1526	NA	BAA18455.1	unknown protein	hypothetical protein	32.501	47.5858	49.9135	43.5656	40.9448	39.8826	46.4004	48.0949	46.7555	33.4763	45.0784	41.199	45.2224	43.4443	41.7054		43.3334	41.4643	47.0836	39.9179	43.4573
NC_000911.1	sll1527	NA	BAA18454.1	unknown protein	unknown protein	11.41	13.6652	13.6527	12.1875	8.56925	10.0803	10.7962	10.6637	11.1975	12.1228	13.1754	13.3383	8.0219	10.3108	9.19538		12.9093	10.279	10.8858	12.8788	9.17604
NC_000911.1	sll1527-as					0	2e-06	3e-06	0	0	0	0	0	0	0	0	0	0	0	0		1.66667e-06	0	0	0	0
NC_000911.1	sll1528	NA	BAA18453.1	unknown protein	unknown protein	28.7659	35.6835	33.486	26.4631	23.8937	23.5259	22.4418	21.7983	23.1327	27.5277	33.4483	32.7178	26.3482	25.0847	28.0292		32.6451	24.6276	22.4576	31.2313	26.4874
NC_000911.1	sll1528-as					7e-06	0	0	0	0	0	0	0	0	0	0	0	0	0	0		2.33333e-06	0	0	0	0
NC_000911.1	sll1528-as2					4e-06	0	1e-06	0	0	1.6e-05	0	0	2e-06	2.3e-05	0	0	0	0	0		1.66667e-06	5.33333e-06	6.66667e-07	7.66667e-06	0
NC_000911.1	sll1530	NA	BAA18452.1	unknown protein	unknown protein	78.845	83.4152	77.3568	57.0612	47.8822	40.5401	47.1477	51.2947	51.9146	77.2133	74.3594	75.9627	75.9509	88.0795	81.9403		79.8723	48.4945	50.119	75.8451	81.9902
NC_000911.1	sll1531	-	BAA18451.1	unknown protein	unknown protein	31.0732	32.5311	32.053	23.033	15.3275	18.9774	24.7824	20.0498	24.0663	24.8537	33.7059	34.2552	22.1532	28.7991	29.5329		31.8857	19.1127	22.9662	30.9383	26.8284
NC_000911.1	sll1531-as					0.001345	0	0	0	0	0	0	0	0	0	0.000802	0	0	0	0		0.000448333	0	0	0.000267333	0
NC_000911.1	sll1532	NA	BAA18445.1	unknown protein	hypothetical protein	116.007	123.462	127.077	130.83	113.547	116.094	132.1	140.134	145.786	113.98	134.282	121.851	96.4191	116.911	123.7		122.182	120.157	139.34	123.371	112.343
NC_000911.1	sll1533	pilT2	BAA18443.1	twitching mobility protein	twitching mobility protein	442.416	441.594	440.78	372.135	381.948	365.415	238.162	282.874	260.425	417.869	400.851	369.337	314.855	406.977	459.649		441.596	373.166	260.487	396.019	393.827
NC_000911.1	sll1534	-	BAA18442.1	hypothetical protein	probable glycosyltransferase	88.3634	83.2066	90.7822	78.3168	76.5473	80.8801	55.9534	52.5088	63.751	99.0605	103.739	109.759	67.35	103.995	111.875		87.4507	78.5814	57.4044	104.186	94.4066
NC_000911.1	sll1534-as					0.000226	0	0	0	0	0	0	0	0	6.5e-05	0.000261	0	0	0.000465	0.000125		7.53333e-05	0	0	0.000108667	0.000196667
NC_000911.1	sll1535	rfbP	BAA18441.1	galactosyl-1-phosphate transferase	putative sugar transferase	595.15	608.492	620.603	776.696	727.058	729.831	623.706	722.207	694.548	457.2	489.526	491.215	380.37	528.359	575.347		608.081	744.528	680.153	479.313	494.692
NC_000911.1	sll1536	moeB	BAA18438.1	molybdopterin biosynthesis MoeB protein	molybdopterin biosynthesis MoeB protein	286.727	360.367	326.375	778.942	638.164	615.26	790.503	900.547	924.172	583.271	490.205	475.715	432.606	436.456	471.582		324.49	677.455	871.741	516.397	446.881
NC_000911.1	sll1537	NA	BAA18435.1	unknown protein	similar to mutator MutT protein	22.5931	24.1049	18.9409	29.397	40.9411	37.1203	41.8103	43.7188	43.7766	22.6833	26.7808	24.801	16.0526	18.7495	25.1804		21.8796	35.8195	43.1019	24.755	19.9942
NC_000911.1	sll1538	bgl	BAA18434.1	beta-glucosidase	similar to beta-hexosaminidase a precursor	19.9692	23.4039	24.4441	21.4914	19.4652	21.0766	27.8727	23.9532	28.3433	19.8591	23.5095	20.7471	18.5308	16.8774	20.7337		22.6057	20.6777	26.7231	21.3719	18.7139
NC_000911.1	sll1540	dpm1	BAA18430.1	dolichyl-phosphate-mannose synthase	dolichyl-phosphate-mannose synthase	81.421	80.8534	85.4264	109.578	112.124	109.421	131.556	130.846	133.824	128.97	89.4978	88.2993	61.2601	79.2284	96.8776		82.5669	110.374	132.075	102.256	79.122
NC_000911.1	sll1540-as					0.4966	0.382349	0.775115	0.387676	1.29691	0.529617	0.947364	0.777563	0.296319	0.29007	0.473518	0.318413	0.330397	0.47925	0.295262		0.551355	0.738067	0.673749	0.360667	0.368303
NC_000911.1	sll1541	NA	BAA18428.1	lignostilbene-alpha%2Cbeta-dioxygenase	hypothetical protein	14.9531	17.9613	18.6299	51.2458	50.3033	53.7788	69.9589	61.1525	70.0544	25.6973	42.0468	40.0406	16.4294	16.5413	20.0685		17.1815	51.776	67.0552	35.9283	17.6798
NC_000911.1	sll1542	NA	BAA18793.1	unknown protein	hypothetical protein	18.9246	19.1962	19.9148	37.2222	38.9503	36.1122	44.3932	48.8386	50.6312	20.7619	25.0757	22.3985	12.7544	19.6171	20.161		19.3452	37.4282	47.9543	22.7454	17.5108
NC_000911.1	sll1543	NA	BAA18789.1	unknown protein	hypothetical protein	9.68485	14.6289	8.42746	17.9135	20.9209	18.2445	27.3079	25.1307	24.4274	16.7663	13.9688	12.6287	6.25362	6.41942	12.3966		10.9137	19.0263	25.622	14.4546	8.35653
NC_000911.1	sll1543-as					1.06154	1.55556	0.296787	0	3.18264	1.20137	1.31729	1.21239	1.02861	0.833878	0	2.30628	0.076786	0.327552	1.13006		0.971299	1.46133	1.1861	1.04672	0.511466
NC_000911.1	sll1544	NA	BAA18788.1	response regulator like protein	two-component response regulator NarL subfamily	8.68986	10.0758	11.1151	17.0638	15.0138	15.1278	14.9111	17.4263	16.8834	14.5594	13.9919	12.2657	7.24337	8.63796	9.39977		9.96025	15.7351	16.407	13.6057	8.42703
NC_000911.1	sll1545	gst1	BAA18783.1	glutathione S-transferase	glutathione S-transferase	56.1859	71.0688	59.2877	109.052	118.562	108.448	110.362	120.231	104.218	61.5978	59.3107	53.928	53.7975	56.8794	63.2828		62.1808	112.02	111.604	58.2788	57.9866
NC_000911.1	sll1546	ppx	BAA18781.1	exopolyphosphatase	exopolyphosphatase	77.5741	83.1303	78.6042	81.2121	80.8889	86.9434	66.3282	63.8905	60.7155	76.7839	74.2836	66.0876	53.8962	67.0573	73.7639		79.7695	83.0148	63.6447	72.385	64.9058
NC_000911.1	sll1546-as					0.018262	0.001708	0	0	0	0	0.002744	0	0	0	0.017826	0.005751	0	0	0		0.00665667	0	0.000914667	0.007859	0
NC_000911.1	sll1547	-	BAA18780.1	hypothetical protein	hypothetical protein	6.31151	5.12863	4.70869	8.16939	7.60936	8.72242	11.9593	7.94057	6.41126	5.25025	6.96223	11.4005	2.8998	4.3873	7.78454		5.38295	8.16706	8.77038	7.87099	5.02388
NC_000911.1	sll1549	NA	BAA18772.1	unknown protein	salt-enhanced periplasmic protein	42.2071	37.4166	36.4011	4.31048	5.96932	5.11264	6.69662	4.87557	5.6216	9.45576	11.6624	10.681	30.4626	56.3045	50.5322		38.6749	5.13081	5.73126	10.5997	45.7664
NC_000911.1	sll1550	NA	BAA18771.1	unknown protein	probable porin	33.1219	37.7077	40.4029	28.0852	27.7506	27.8144	32.3273	28.3745	28.2707	21.8998	22.7089	22.851	26.2908	30.5333	35.3295		37.0775	27.8834	29.6575	22.4866	30.7179
NC_000911.1	sll1552	-	BAA18767.1	unknown protein	unknown protein	1.64792	1.57901	1.13272	0.891024	1.48678	1.10603	1.85888	1.10508	1.22575	1.11237	2.36914	1.44192	1.21595	0.572619	1.2972		1.45322	1.16128	1.39657	1.64114	1.02859
NC_000911.1	sll1553	pheT	BAA18390.1	phenylalanyl-tRNA synthetase	phenylalanyl-tRNA synthetase	125.158	157.08	155.669	164.357	131.277	131.425	127.083	146.648	139.643	159.566	142.813	138.306	148.962	134.14	137.074		145.969	142.353	137.792	146.895	140.059
NC_000911.1	sll1555	hik42	BAA18382.1	hybrid sensory kinase	two-component hybrid sensor and regulator	54.4172	55.2537	52.6362	72.1776	77.6238	75.3176	64.1426	71.9108	72.7002	61.1441	62.6577	54.2364	40.962	54.258	66.0396		54.1024	75.0397	69.5845	59.3461	53.7532
NC_000911.1	sll1556	NA	BAA18381.1	hypothetical protein	isopentenyl-dephosphate delta-isomerase	24.0393	32.124	28.5312	41.5536	49.4345	48.4319	43.631	48.4828	51.5039	35.7674	30.359	27.6095	18.0895	21.887	27.0515		28.2315	46.4733	47.8726	31.2453	22.3427
NC_000911.1	sll1556-as					0	0	0	0	1e-06	0.029227	0	0.035498	0	0.053789	0	0	0	0	0		0	0.00974267	0.0118327	0.0179297	0
NC_000911.1	sll1557	sucD	BAA18380.1	succinyl-CoA synthetase	succinyl-CoA synthetase alpha chain	20.3963	24.2428	24.2034	37.1483	30.4011	26.9063	28.0039	34.0458	34.7936	30.258	25.0503	24.052	22.3988	28.6411	27.9617		22.9475	31.4853	32.2811	26.4534	26.3339
NC_000911.1	sll1558	NA	BAA18379.1	mannose-1-phosphate guanyltransferase	mannose-1-phosphate guanyltransferase	73.7065	82.8809	80.8885	108.655	102.931	107.003	92.6556	110.087	106.33	88.0513	78.2981	79.8776	52.3121	68.2192	85.5289		79.1586	106.196	103.024	82.0757	68.6867
NC_000911.1	sll1559	NA	BAA18375.1	soluble hydrogenase 42 kD subunit	soluble hydrogenase 42 kD subunit	275.457	385.294	384.443	372.364	296.747	295.548	298.237	332.236	323.72	338.252	321.455	326.487	363.255	303.568	305.27		348.398	321.553	318.064	328.731	324.031
NC_000911.1	sll1560	NA	BAA18372.1	transposase	putative transposase [ISY203d: 1970882 - 1972055]	3.17077	1.83448	2.52666	4.28227	3.28455	3.72833	5.80469	2.57712	3.37657	1.89896	2.73587	3.6299	1.04374	2.4935	3.06477		2.51064	3.76505	3.91946	2.75491	2.20067
NC_000911.1	sll1561	putA	BAA18369.1	delta-1-pyrroline-5-carboxylate dehydrogenase	proline oxidase	81.6378	75.862	75.6359	81.5349	74.3548	76.6303	56.0755	66.1645	58.7454	93.3906	82.4745	80.9412	72.7696	82.5604	86.5058		77.7119	77.5067	60.3285	85.6021	80.612
NC_000911.1	sll1562	-	BAA18368.1	unknown protein	unknown protein	23.5895	24.3986	24.114	41.4529	30.4859	27.2856	43.513	45.3709	45.5118	28.0434	25.9774	22.6945	17.0557	22.5486	26.6916		24.034	33.0748	44.7986	25.5718	22.0986
NC_000911.1	sll1563	-	BAA18367.1	unknown protein	unknown protein	16.2483	13.3538	13.611	19.2099	15.026	13.6608	22.0605	16.862	18.5972	11.9839	15.2839	19.5983	9.28851	12.987	12.1263		14.4044	15.9656	19.1732	15.622	11.4673
NC_000911.1	sll1564	leuA	BAA18363.1	alpha-isopropylmalate synthase	putative lyase	58.5501	60.1928	58.2528	74.0779	89.8093	86.2045	74.15	78.4495	79.9518	60.5795	61.9047	56.4499	36.9866	45.987	56.6687		58.9986	83.3639	77.5171	59.6447	46.5475
NC_000911.1	sll1566	ggpS	BAA18352.1	alpha%2Calpha-trehalose-phosphate synthase	glucosylglycerolphosphate synthase	45.3129	38.7886	42.0671	36.1364	37.7877	36.8886	59.5646	55.081	48.775	34.3233	34.8377	33.3365	26.5571	21.1637	23.0244		42.0562	36.9376	54.4736	34.1659	23.5817
NC_000911.1	sll1568	-	BAA17246.1	fibrillin	fibrillin	52.106	55.9302	47.7028	59.4044	64.925	70.9024	44.3456	51.3043	52.9327	39.71	70.2017	55.0016	20.6224	33.9317	44.0641		51.913	65.0773	49.5275	54.9711	32.8728
NC_000911.1	sll1570	-	BAA17244.1	unknown protein	unknown protein	34.8983	40.3332	39.1805	51.7428	46.9534	42.2364	59.2649	60.7104	53.9213	41.3289	37.2732	34.3656	30.3828	28.4024	37.2026		38.1373	46.9775	57.9656	37.6559	31.9959
NC_000911.1	sll1570-as					1.41158	2.35054	1.9197	6.4539	4.22496	6.90394	4.20636	5.79316	3.62304	2.30281	3.25156	1.54444	1.4218	1.05481	3.31808		1.89394	5.86094	4.54085	2.36627	1.93156
NC_000911.1	sll1571	-	BAA17243.1	unknown protein	hypothetical protein	111.491	116.729	119.809	131.922	154.697	152.285	131.434	125.406	120.079	93.1301	95.9179	98.2597	81.7999	90.5187	98.5929		116.01	146.301	125.64	95.7692	90.3038
NC_000911.1	sll1571-as					0.010608	7e-06	0.000154	0.007325	0.005938	0.007183	0.018684	0	9.1e-05	0.007386	5.1e-05	0.008998	0.000128	0.002544	0		0.00358967	0.00681533	0.00625833	0.00547833	0.000890667
NC_000911.1	sll1571-as2					0.03093	0.000127	7.8e-05	0.013867	0.008134	0.008653	0.12122	0	0.000229	0.019213	8.7e-05	0.007154	0.000205	0.004386	0		0.0103783	0.010218	0.040483	0.008818	0.00153033
NC_000911.1	sll1571-as3					0.021723	5.2e-05	0.002109	0.031876	0.018911	0.023083	0.164221	0	0.000199	0.019961	9.2e-05	0.006232	0.000286	0.006713	0		0.00796133	0.0246233	0.0548067	0.00876167	0.002333
NC_000911.1	sll1572	dnaE	BAA17242.1	DNA polymerase III alpha subunit	DNA polymerase III alpha subunit [Contains: Ssp dnaE intein]	45.7935	45.0885	45.7694	58.3975	61.3359	56.3489	55.0561	56.76	57.4774	38.7816	43.4907	51.7701	36.1028	42.2728	45.7875		45.5505	58.6941	56.4312	44.6808	41.3877
NC_000911.1	sll1572-as					18.6988	12.0791	21.131	19.3076	15.5093	20.9067	26.7644	24.3433	18.3858	13.1878	14.2397	11.5471	6.82781	14.6869	17.8179		17.303	18.5745	23.1645	12.9915	13.1109
NC_000911.1	sll1572-as2					0.009007	0	0	0.00615	0.004554	0.007836	0.01073	0	0	0	0	0	0	0	0		0.00300233	0.00618	0.00357667	0	0
NC_000911.1	sll1572-as3					0.056142	0.090928	0.030792	0	0.054361	0.094567	0.039702	0	0.076326	0	0	0.001976	0	0	0.021512		0.0592873	0.0496427	0.038676	0.000658667	0.00717067
NC_000911.1	sll1573	NA	BAA17237.1	unknown protein	hypothetical protein	84.7697	95.0865	89.6097	97.5979	127.393	115.855	93.4618	90.9185	88.5666	69.174	85.2514	79.0885	46.4181	61.46	74.8345		89.822	113.615	90.9823	77.8379	60.9042
NC_000911.1	sll1574	spkA'	BAA17236.1	unknown protein	a part of spkA: serine/threonine protein kinase, regulates cellular motility ( disrupted by frameshift mutation)	88.2849	95.5725	95.9356	141.97	149.518	152.842	141.257	157.069	144.936	90.3747	93.9129	102.331	57.5123	71.1772	92.9123		93.2643	148.11	147.754	95.5396	73.8673
NC_000911.1	sll1575	spkA	BAA17235.1	serine/threonine protein kinase	a part of spkA: serine/threonine protein kinase, regulates cellular motility ( disrupted by frameshift mutation)	119.428	116.218	114.913	164.313	178.129	172.765	126.027	160.829	143.691	125.774	110.091	106.307	88.5649	100.549	105.592		116.853	171.736	143.516	114.057	98.2353
NC_000911.1	sll1575-as					0.001023	0.017788	0.001837	0.002799	0.00102	0.009483	0	0.001757	0.016255	0	0.205544	0	0.001663	0	0		0.00688267	0.004434	0.006004	0.0685147	0.000554333
NC_000911.1	sll1577	cpcB	BAA17232.1	phycocyanin b subunit	phycocyanin beta subunit	21080.3	22229.6	22751.9	4525.95	4866.85	4833.27	1266.51	1585.61	1359.69	20621.4	17756	19241.5	23132.1	20813.4	20039.1		22020.6	4742.03	1403.94	19206.3	21328.2
NC_000911.1	sll1578	cpcA	BAA17231.1	phycocyanin a subunit	phycocyanin alpha subunit	29034.6	33316.4	31737.3	7449.4	7715.12	7553.54	1668.78	2292.13	1978.58	29934.4	25981.1	25232.5	33132.4	28580.5	30617.8		31362.8	7572.68	1979.83	27049.3	30776.9
NC_000911.1	sll1579	cpcC2			phycobilisome rod linker polypeptide	7193.77	7034.96	7337.28	2297.43	2181.58	2168.33	536.62	751.782	585.51	5162.28	4963.45	4927.91	6873	6720.37	6186.8		7188.67	2215.78	624.637	5017.88	6593.39
NC_000911.1	sll1580	cpcC1	BAA17229.1	phycocyanin associated linker protein	phycobilisome rod linker polypeptide	7181.77	6825.15	7150.4	2170.95	2109.95	2141.77	539.155	685.972	579.757	4939.66	4854.25	5012.35	6547.18	7030.58	6035.31		7052.44	2140.89	601.628	4935.42	6537.69
NC_000911.1	sll1581	gumB	BAA17224.1	GumB protein	hypothetical protein	54.1409	67.4605	62.4357	74.0598	74.0887	74.328	85.0901	77.7262	84.5999	47.1933	55.0324	50.1674	59.5999	51.32	58.4037		61.3457	74.1589	82.4721	50.7977	56.4412
NC_000911.1	sll1582	NA	BAA17223.1	unknown protein	unknown protein	6.3533	6.23165	6.72743	7.01854	5.31831	6.55686	9.81195	5.57142	8.29494	4.64593	5.96375	8.0365	3.29503	4.89106	4.26007		6.43746	6.2979	7.89277	6.21539	4.14872
NC_000911.1	sll1583	lig	BAA17222.1	DNA ligase	unknown protein	338.465	358.171	334.598	323.417	319.223	306.614	247.667	302.875	271.381	301.557	283.266	269.111	204.425	271.144	312.456		343.745	316.418	273.974	284.645	262.675
NC_000911.1	sll1584	-	BAA17221.1	unknown protein	ferredoxin like protein	98.8865	110.139	109.25	133.791	137.52	126.071	84.9551	106.643	113.599	218.054	137.451	151.133	102.04	108.82	127.612		106.092	132.46	101.732	168.879	112.824
NC_000911.1	sll1584-as					133.869	121.91	125.309	135.887	153.942	142.002	125.062	103.398	137.864	175.313	132.618	142.778	98.3049	104.046	121.894		127.029	143.943	122.108	150.236	108.082
NC_000911.1	sll1586	NA	BAA17933.1	unknown protein	unknown protein	28.9976	32.1231	29.4519	34.9557	38.8966	38.9739	39.8314	42.3676	40.2597	26.5624	24.4986	23.424	17.2394	22.1116	25.1356		30.1909	37.6087	40.8196	24.8284	21.4955
NC_000911.1	sll1586-as					5e-05	9.1e-05	5.9e-05	0.000145	0.000273	0	0.00038	0	2.4e-05	0	0	0	0	1e-05	0		6.66667e-05	0.000139333	0.000134667	0	3.33333e-06
NC_000911.1	sll1586-as2					0	0	0	3.9e-05	4.5e-05	3.9e-05	0	0	1e-06	0	5.7e-05	5e-06	0	0	0		0	4.1e-05	3.33333e-07	2.06667e-05	0
NC_000911.1	sll1590	hik20	BAA17927.1	sensory transduction histidine kinase	two-component sensor histidine kinase	12.9936	13.3811	13.9158	19.5539	17.0937	10.791	22.1747	25.2158	22.9944	14.5356	19.1957	16.6683	10.6649	13.266	14.3809		13.4301	15.8129	23.4616	16.7999	12.7706
NC_000911.1	sll1592	-	BAA17926.1	NarL subfamily	two-component response regulator NarL subfamily	8.5095	10.8054	8.47836	8.8987	7.33401	7.74064	12.3608	13.5232	11.6005	7.51139	7.39133	8.64363	6.24608	6.64141	7.60994		9.26442	7.99111	12.4949	7.84878	6.83248
NC_000911.1	sll1594	ndhR	BAA17924.1	rubisco operon transcriptional regulator	ndhF3 operon transcriptional regulator, LysR family protein	22.1008	23.6189	22.7016	43.8204	29.8583	35.7193	59.5596	57.3551	47.67	24.0559	27.4158	17.4626	18.5511	18.6155	23.7603		22.8071	36.466	54.8616	22.9781	20.309
NC_000911.1	sll1594-as					0.027179	0	0.041727	0.063361	0.02163	0	0.003992	0	0.038503	0	0	0.117625	0.001322	0	0		0.0229687	0.0283303	0.014165	0.0392083	0.000440667
NC_000911.1	sll1595	kaiC2	BAA17922.1	hypothetical protein	circadian clock protein KaiC homolog	18.8394	16.7805	16.623	14.0979	13.1287	13.8522	14.0578	14.824	12.6675	13.0686	19.1953	15.9473	11.1981	13.6759	16.2914		17.4143	13.6929	13.8497	16.0704	13.7218
NC_000911.1	sll1596	kaiB2	BAA17921.1	PCC7942 clock gene...ORFE	circadian clock protein KaiB homolog	24.612	20.3296	22.4655	16.268	12.8364	15.972	19.7034	14.5186	20.509	13.3736	30.3648	23.4843	10.1979	21.559	21.0559		22.469	15.0255	18.2437	22.4076	17.6043
NC_000911.1	sll1598	mntC	BAA17919.1	Mn transporter%3B MntC	Mn transporter MntC	5.14699	5.13409	5.80353	5.05404	5.6526	4.61233	8.04784	7.6101	9.0269	13.346	11.1613	10.0002	8.94399	5.83506	8.53361		5.36154	5.10632	8.22828	11.5025	7.77089
NC_000911.1	sll1598-as					4.18361	2.85673	5.63193	4.05632	3.58567	6.34791	7.11874	6.95562	5.90595	11.9901	8.28542	7.72222	6.91704	8.29487	0		4.22409	4.6633	6.6601	9.33257	5.07064
NC_000911.1	sll1599	mntA	BAA17918.1	Mn transporter%3B MntA	manganese transport system ATP-binding protein MntA	1.6305	2.92569	3.56932	2.78332	1.77584	4.07029	7.40626	7.00271	4.16563	8.60314	7.16076	5.63893	3.22462	4.91403	3.74707		2.7085	2.87648	6.19153	7.13428	3.96191
NC_000911.1	sll1600	mntB	BAA17917.1	Mn transporter%3B MntB	manganese transport system membrane protein MntB	2.76936	2.49494	2.76585	3.76276	2.64142	4.51046	4.70074	5.62459	6.91781	3.95986	4.32923	3.6981	2.42567	4.19764	2.74569		2.67671	3.63821	5.74771	3.99573	3.123
NC_000911.1	sll1601	-	BAA17914.1	hypothetical protein	hypothetical protein	10.3324	12.4259	11.0897	15.1186	14.4242	16.5648	25.9829	21.397	21.1617	10.764	10.6996	9.37783	9.23552	8.39547	10.6344		11.2827	15.3692	22.8472	10.2805	9.42179
NC_000911.1	sll1605	fabZ	BAA17907.1	(3R)-hydroxymyristol acyl carrier protein dehydrase	(3R)-hydroxymyristol acyl carrier protein dehydrase	71.0419	99.9782	90.9875	80.4074	61.1533	74.7345	44.9863	62.1855	62.9287	113.196	102.42	98.5	95.2224	110.235	124.154		87.3359	72.0984	56.7002	104.705	109.87
NC_000911.1	sll1606	-	BAA17906.1	hypothetical protein	hypothetical protein	45.8971	55.1664	49.4587	42.8376	43.8382	51.2307	48.1613	45.5596	50.7854	57.9268	58.9186	58.7806	60.1984	58.6648	56.8987		50.174	45.9688	48.1687	58.542	58.5873
NC_000911.1	sll1606-as					0	0	0.024422	0	0	0	0	0	0.006995	0	0.000179	0	0	0	0.013232		0.00814067	0	0.00233167	5.96667e-05	0.00441067
NC_000911.1	sll1608	-	BAA17904.1	unknown protein	hypothetical protein	24.0126	26.3758	23.1896	26.5176	25.7581	24.8124	21.828	22.6732	22.4181	10.5019	12.7182	16.5259	10.81	13.0609	14.1913		24.526	25.696	22.3064	13.2487	12.6874
NC_000911.1	sll1608-as					0	5e-06	0	0	0	0	0	0	0	0	0	0	0	0	0		1.66667e-06	0	0	0	0
NC_000911.1	sll1609	NA	BAA17903.1	unknown protein	hypothetical protein	36.6162	30.4528	33.1523	57.9677	56.3566	57.5379	72.3774	74.5501	71.0773	30.9859	28.7542	27.5092	17.077	25.7421	26.3536		33.4071	57.2874	72.6683	29.0831	23.0576
NC_000911.1	sll1609-as					0.156551	1.26305	0.120994	0.295793	0.660526	0.532047	0.512876	0.329726	0.995787	0.21783	1.49346	0.341681	0.03479	0.353301	1.86921		0.513533	0.496122	0.612796	0.684323	0.752435
NC_000911.1	sll1611	NA	BAA17900.1	unknown protein	unknown protein	7.42982	7.98267	8.40873	8.03721	9.82776	8.24477	9.53121	9.09056	9.6785	5.21903	7.2663	7.19104	5.23337	5.32584	6.54709		7.94041	8.70325	9.43342	6.55879	5.7021
NC_000911.1	sll1611-as					0	0	0	0	0	0	0	0	0	0	0	0	0	0	0		0	0	0	0	0
[truncated: 3,278 more rows]
