# Supplementary material for: Thioredoxin A regulates protein synthesis to maintain carbon and nitrogen partitioning in cyanobacteria
Source: Plant Physiol. 2024 Feb 22;195(4):2921–36. doi: 10.1093/plphys/kiae101 (PMC11288746; doi:10.1093/plphys/kiae101)
Supplement: kiae101_Supplementary_Data [file kiae101_supplementary_data.zip › Supplemental Table S4.xlsx]

## Sheet: Table S3-Cluster 1
Supplemental Table S4.Genes grouped into Cluster 1.
Genome	Gene	Gene symbol	Protein ID	Product	cu	0h	24h	48h	60h	72h
NC_000911.1	slr1317	fecD	BAA16591.1	iron(III) dicitrate transport system permease protein%3B FecD	ABC-type iron(III) dicitrate transport system permease protein	1.45068	-0.809774	-0.575532	-0.37846	0.313087
NC_000911.1	sll1404	exbB	BAA16604.1	biopolymer transport ExbB protein	biopolymer transport ExbB protein homolog	1.3636	-0.839056	-0.806965	-0.620645	0.903061
NC_000911.1	sll1405	exbD	BAA16603.1	biopolymer transport ExbD protein homologue	biopolymer transport ExbD protein homolog	1.23953	-0.778616	-0.785177	-0.681697	1.00596
NC_000911.1	ssl2250	NA	BAA17524.1	glycoprotein 64	bacterioferritin-associated ferredoxin	1.1749	-0.307056	-1.14186	-0.136218	0.410227
NC_000911.1	sll1406	fhuA	BAA16602.1	ferrichrome-iron receptor	ferrichrome-iron receptor	1.3118	-0.744386	-0.639361	-0.791424	0.863372
NC_000911.1	slr1392	feoB	BAA17208.1	ferrous iron transport protein B	ferrous iron transport protein B	0.813709	-1.05173	-1.07655	0.23015	1.08443
NC_000911.1	slr1634	NA	BAA18444.1	unknown protein	hypothetical protein	1.80454	-0.402474	-0.607144	-0.550047	-0.244874
NC_000911.1	slr1295	futA1	BAA16842.1	iron transport protein	iron transport system substrate-binding protein	1.20213	-0.969733	-1.08275	-0.114305	0.964658
NC_000911.1	slr0513	sufA	BAA10591.1	periplasmic iron-binding protein	iron transport system substrate-binding protein, periplasmic protein	1.06337	-0.998353	-0.995047	-0.243864	1.17389
NC_000911.1	slr1318	fecE	BAA16592.1	iron(III) dicitrate transport system permease protein%3B FecE	iron(III) dicitrate transport system ATP-binding protein	1.27168	-0.936383	-0.75324	-0.50418	0.922119
NC_000911.1	slr1319	fecB	BAA16593.1	iron(III) dicitrate transport system permease protein%3B FecB	iron(III) dicitrate transport system substrate-binding protein	1.25471	-0.923164	-0.768454	-0.498926	0.935833
NC_000911.1	sll1878	futC	BAA18213.1	ABC transporter	iron(III)-transport ATP-binding protein	0.802807	-0.90747	-0.94857	0.320221	0.733012
NC_000911.1	slr1488	NA	BAA16607.1	ABC transporter	multidrug resistance family ABC transporter	1.13325	-0.905599	-0.79696	-0.488902	1.05822
NC_000911.1	sll1407	NA	BAA16601.1	unknown protein	probable methyltransferase	1.56595	-0.850867	-0.574187	-0.634102	0.493205
NC_000911.1	sll0247	isiA	BAA17948.1	iron-stress chlorophyll-binding protein	iron-stress chlorophyll-binding protein, homologous to psbC (CP43)	0.318443	-0.610552	-0.720446	-0.505299	1.51785
NC_000911.1	sll0477	-	BAA10590.1	unknown protein	putative biopolymer transport ExbB-like protein	1.26954	-0.923872	-0.814675	-0.167046	0.636051
NC_000911.1	slr1485	NA	BAA16606.1	hypothetical protein	putative phosphatidylinositol phosphate kinase, salt-induced periplasmic protein	1.21429	-0.838969	-0.831488	-0.507862	0.964034
NC_000911.1	sll1549	NA	BAA18772.1	unknown protein	salt-enhanced periplasmic protein	0.930475	-0.853646	-0.82171	-0.56277	1.30765
NC_000911.1	sll0248	isiB	BAA17947.1	flavodoxin	flavodoxin	0.194359	-0.738991	-0.559024	-0.567647	1.6713
NC_000911.1	sll0478	NA	BAA10589.1	unknown protein	unknown protein	1.00029	-0.821314	-1.05909	0.105224	0.774887
NC_000911.1	sll0479	NA	BAA10588.1	unknown protein	unknown protein	1.00183	-1.04221	-0.799305	0.303286	0.536395
NC_000911.1	slr1484	tonB	BAA16605.1	unknown protein	unknown protein	1.40721	-0.85327	-0.767366	-0.594821	0.808245
NC_000911.1	ssr2333	feoA	BAA17207.1	unknown protein	unknown protein	0.712547	-0.985912	-1.11617	0.461189	0.928348
NC_000911.1	sll1184	ho1	BAA16864.1	heme oxygenase	heme oxygenase	0.314984	-0.744566	-1.32619	0.635202	1.12057
NC_000911.1	sll1185	hemF	BAA16863.1	coproporphyrinogen III oxidase	coproporphyrinogen III oxidase, aerobic (oxygen-dependent)	0.0145043	-0.560989	-1.4646	1.10387	0.907212
NC_000911.1	slr0506	por, pcr	BAA10580.1	protochlorophyllide oxido-reductase	light-dependent NADPH-protochlorophyllide oxidoreductase	0.539988	-0.840759	-1.41057	0.949914	0.761425
NC_000911.1	slr0749	chlL	BAA18745.1	light-independent protochlorophyllide reductase iron protein subunit%3B ChlL	light-independent protochlorophyllide reductase iron protein subunit ChlL	1.00238	-1.02355	-1.1324	0.193006	0.960571
NC_000911.1	slr0750	chlN	BAA18746.1	protochlorophillide reductase subunit%3B ChlN	light-independent protochlorophyllide reductase subunit ChlN	1.28205	-1.06237	-1.00802	0.192495	0.595843
NC_000911.1	slr0772	chlB	BAA10114.1	protochlorophyllide reductase ChlB subunit	light-independent protochlorophyllide reductase subunit ChlB	1.10477	-0.730248	-1.28496	-0.0168722	0.927312
NC_000911.1	sll1525	prk	BAA18458.1	phosphoribulokinase	phosphoribulokinase	0.792239	-0.0614476	-1.72891	0.261841	0.736276
NC_000911.1	slr0009	rbcL	BAA10190.1	ribulose-1%2C5-bisphosphate carboxylase/oxygenase large subunit	ribulose bisphosphate carboxylase large subunit	0.81514	-1.25149	-1.06897	0.695669	0.809646
NC_000911.1	slr0012	rbcS	BAA10192.1	ribulose bisphosphate carboxylase small subunit	ribulose bisphosphate carboxylase small subunit	0.514427	-1.21456	-1.1084	0.777543	1.03099
NC_000911.1	slr2094	fbpI, glpX	BAA17988.1	GlpX protein	fructose-1,6-/sedoheptulose-1,7-bisphosphatase	0.794288	-0.153488	-1.6467	0.0403068	0.965592
NC_000911.1	sll1070	tktA	BAA17310.1	transketolase	transketolase	0.921407	-0.506265	-1.53396	0.782949	0.33587
NC_000911.1	slr0011	rbcX	BAA10191.1	unknown function	possible Rubisco chaperonin	0.669762	-1.21673	-1.12445	0.672409	0.999006
NC_000911.1	sll1734	cupA	BAA17433.1	unknown protein	protein involved in low CO2-inducible, high affinity CO2 uptake	1.64889	-0.206176	0.116496	-0.826841	-0.732371
NC_000911.1	slr1512	sbtA	BAA18020.1	unknown protein	sodium-dependent bicarbonate transporter	1.68427	-0.910389	0.326628	-0.529454	-0.571055
NC_000911.1	sll0834	bicA	BAA10512.1	low affinity sulfate transporter	low affinity sulfate transporter	1.53499	0.452534	-0.34372	-0.536059	-1.10774
NC_000911.1	slr0194	rpiA	BAA10413.1	ribose 5-phosphate isomerase	ribose 5-phosphate isomerase	0.27352	-0.559713	-1.48588	0.817688	0.954382
NC_000911.1	sll1471	cpcG2	BAA18734.1	phycobilisome rod-core linker polypeptide%3B CpcG	phycobilisome rod-core linker polypeptide	0.21214	-0.995763	-1.18791	0.706097	1.26544
NC_000911.1	sll1577	cpcB	BAA17232.1	phycocyanin b subunit	phycocyanin beta subunit	0.902547	-0.980787	-1.34463	0.595794	0.827079
NC_000911.1	sll1578	cpcA	BAA17231.1	phycocyanin a subunit	phycocyanin alpha subunit	0.895666	-0.938939	-1.37024	0.563029	0.850484
NC_000911.1	sll1579	cpcC2			phycobilisome rod linker polypeptide	1.09084	-0.805487	-1.41224	0.263048	0.863842
NC_000911.1	sll1580	cpcC1	BAA17229.1	phycocyanin associated linker protein	phycobilisome rod linker polypeptide	1.077	-0.812986	-1.4053	0.262363	0.878924
NC_000911.1	slr0335	apcE	BAA10042.1	phycobilisome LCM core-membrane linker polypeptide	phycobilisome core-membrane linker polypeptide	1.21336	-0.624332	-1.52116	0.526705	0.405427
NC_000911.1	slr1459	apcF	BAA18658.1	phycobilisome core component	phycobilisome core component	0.563826	-0.693378	-1.38119	0.513713	0.997028
NC_000911.1	slr1986	apcB	BAA17875.1	allophycocyanin b chain	allophycocyanin beta subunit	0.786941	-1.01602	-1.29114	0.69728	0.822946
NC_000911.1	slr2051	cpcG1	BAA17118.1	phycobilisome rod-core linker polypeptide%3B CpcG	phycobilisome rod-core linker polypeptide	0.799169	-0.633138	-1.49781	0.25483	1.07695
NC_000911.1	slr2067	apcA	BAA17874.1	allophycocyanin a chain	allophycocyanin alpha subunit	0.762396	-1.04988	-1.28309	0.703193	0.867386
NC_000911.1	ssl3093	cpcD	BAA17228.1	phycocyanin associated linker protein	phycobilisome small rod linker polypeptide	1.07089	-0.75583	-1.42628	0.238947	0.872277
NC_000911.1	ssr3383	apcC	BAA17876.1	phycobilisome LC linker polypeptide	phycobilisome small core linker polypeptide	0.789033	-1.02211	-1.32019	0.697069	0.856193
NC_000911.1	sll0629	psaK2	BAA18671.1	photosystem I subunit X	alternative photosystem I reaction center subunit X	0.801759	-1.11352	-1.15968	0.874491	0.596945
NC_000911.1	sll0819	psaF	BAA18108.1	photosystem I subunit III	photosystem I reaction center subunit III precursor (PSI-F), plastocyanin (cyt c553) docking protein	0.668336	-1.03786	-1.27325	0.728826	0.913948
NC_000911.1	slr0737	psaD	BAA16688.1	photosystem I subunit II	photosystem I subunit II	0.464388	-0.878839	-1.29729	0.846318	0.865418
NC_000911.1	slr1655	psaL	BAA18773.1	photosystem I subunit XI	photosystem I subunit XI	0.91125	-0.675488	-1.45928	0.308407	0.915112
NC_000911.1	slr1834	psaA	BAA17437.1	P700 apoprotein subunit Ia	P700 apoprotein subunit Ia	1.46643	-0.366406	-1.4411	-0.101762	0.44284
NC_000911.1	slr1835	psaB	BAA17438.1	P700 apoprotein subunit Ib	P700 apoprotein subunit Ib	1.30654	-0.42891	-1.48952	-0.0628176	0.674705
NC_000911.1	sml0008	psaJ	BAA18107.1	photosystem I subunit IX	photosystem I subunit IX	0.756261	-0.996034	-1.2971	0.578791	0.958087
NC_000911.1	smr0004	psaI	BAA18774.1	photosystem I subunit VIII	photosystem I subunit VIII	1.04217	-0.618125	-1.4432	0.195843	0.823308
NC_000911.1	smr0005	psaM	BAA17005.1	photosystem I PsaM subunit	photosystem I subunit XII	0.841591	0.632768	-1.27073	-0.0586373	-0.144993
NC_000911.1	ssl0563	psaC	BAA10036.1	photosystem I subunit VII	photosystem I subunit VII	1.08549	-0.354587	-1.51498	0.199391	0.584689
NC_000911.1	ssr0390	psaK1	BAA16719.1	photosystem I subunit X	photosystem I reaction center subunit X	1.0332	-0.553192	-1.41059	0.210172	0.720418
NC_000911.1	sll0258	psbV	BAA18512.1	cytochrome c550	cytochrome c550	0.32287	-0.682422	-1.45152	0.65183	1.15925
NC_000911.1	sll0427	psbO	BAA18474.1	photosystem II manganese-stabilizing polypeptide	photosystem II manganese-stabilizing polypeptide	1.00933	-0.927901	-1.36686	0.530696	0.754731
NC_000911.1	sll0849	psbD	BAA17800.1	photosystem II D2 protein	photosystem II reaction center D2 protein	1.4702	-0.504599	-1.43317	0.179648	0.287919
NC_000911.1	sll0851	psbC	BAA17799.2	photosystem II CP43 protein	photosystem II CP43 protein	1.44501	-0.432493	-1.48477	0.13356	0.338688
NC_000911.1	sll1194	psbU	BAA16847.1	photosystem II 12 kD extrinsic protein	photosystem II 12 kDa extrinsic protein	1.08493	-0.362569	-1.40538	0.117174	0.565847
NC_000911.1	slr0906	psbB	BAA10458.1	photosystem II CP47 protein	photosystem II core light harvesting protein	1.22842	-0.544413	-1.50438	0.194662	0.625709
NC_000911.1	sml0001	psbI	BAA10085.1	photosystem II PsbI protein	photosystem II reaction center PsbI protein	0.769794	-0.693568	-1.31498	0.920167	0.318582
NC_000911.1	sml0003	psbM	BAA16708.1	photosystem II PsbM protein	photosystem II reaction center M protein	0.244521	-0.412156	-1.51489	0.903261	0.779264
NC_000911.1	sml0005	psbK	BAA17075.1	photosystem II PsbK protein	photosystem II PsbK protein	0.787695	-0.212098	-1.41606	0.499374	0.341092
NC_000911.1	smr0001	psbT, ycf8	BAA10133.1	photosystem II PsbT protein	photosystem II PsbT protein	0.51762	-0.0269735	-1.03016	0.600531	-0.0610137
NC_000911.1	smr0006	psbF	BAA17093.1	cytochrome b559 b subunit	cytochrome b559 b subunit	0.704641	-0.437344	-1.44783	0.73949	0.441038
NC_000911.1	smr0007	psbL	BAA17094.1	photosystem II PsbL protein	photosystem II PsbL protein	0.772207	-0.26386	-1.4825	0.650424	0.32373
NC_000911.1	smr0008	psbJ	BAA17095.1	photosystem II PsbJ protein	photosystem II PsbJ protein	1.13961	-0.321314	-1.52557	0.546243	0.161025
NC_000911.1	ssl2598	psbH	BAA17629.1	photosystem II PsbH protein	photosystem II PsbH protein	0.810931	-0.426848	-1.4271	0.52437	0.518644
NC_000911.1	ssr3451	psbE	BAA17092.1	cytochrome b559 a subunit	cytochrome b559 alpha subunit	0.763168	-0.595355	-1.37481	0.774341	0.432659
NC_000911.1	sll1281	psbZ, ycf9	BAA17568.1	ycf9 gene product	photosystem II PsbZ protein	1.01027	-0.555846	-1.55012	0.788206	0.307487
NC_000911.1	sll1316	petC1	BAA17628.1	plastoquinol--plastocyanin reductase	cytochrome b6-f complex iron-sulfur subunit (Rieske iron sulfur protein)	0.437742	-0.755213	-1.42734	0.836674	0.908139
NC_000911.1	sll1317	petA	BAA17627.1	apocytochrome f	apocytochrome f, component of cytochrome b6/f complex	0.509649	-0.781044	-1.45422	0.805326	0.920287
NC_000911.1	sll1321	atp1	BAA16741.1	hypothetical protein	hypothetical protein	0.577058	-0.998981	-1.26424	0.551639	1.13453
NC_000911.1	sll1322	atpI	BAA16740.1	ATP synthase subunit a	ATP synthase A chain of CF(0)	0.684165	-1.02729	-1.21471	0.386147	1.17169
NC_000911.1	sll1323	atpG	BAA16738.1	ATP synthase subunit b'	ATP synthase subunit b' of CF(0)	0.988428	-1.07524	-1.20961	0.531043	0.765382
NC_000911.1	sll1324	atpF	BAA16737.1	ATP synthase subunit b	ATP synthase B chain (subunit I) of CF(0)	1.14102	-1.0657	-1.18163	0.438032	0.668282
NC_000911.1	sll1325	atpD	BAA16736.1	ATP synthase d subunit	ATP synthase delta chain of CF(1)	1.09153	-0.994872	-1.25797	0.625576	0.535736
NC_000911.1	sll1326	atpA	BAA16735.1	ATP synthase a subunit	ATP synthase alpha chain	0.920757	-1.0165	-1.29382	0.692448	0.697119
NC_000911.1	sll1327	atpC	BAA16734.1	ATP synthase g subunit	ATP synthase gamma chain	0.761787	-1.05167	-1.28139	0.779213	0.792061
NC_000911.1	slr1329	atpB	BAA18087.1	ATP synthase b subunit	ATP synthase beta subunit	1.13831	-0.35436	-1.49708	0.384437	0.328691
NC_000911.1	slr1330	atpE	BAA18088.1	ATP synthase e subunit	ATP synthase epsilon chain of CF(1)	1.00195	-0.560588	-1.41683	0.795862	0.179603
NC_000911.1	ssl2615	atpH	BAA16739.1	ATP synthase subunit c	ATP synthase C chain of CF(0)	0.949936	-1.0255	-1.23581	0.311462	0.999912
NC_000911.1	sll1473	-	BAA18732.1	putative chromatic adaptation sensor receptor (rcaE) like	a part of phytochrome-like sensor histidine kinase gene (disrupted by insertion of IS)	0.323255	-0.941511	-1.24226	0.829388	1.03113
NC_000911.1	sll1475	hik32	BAA18730.1	sensory transduction histidine kinase	a part of phytochrome-like sensor histidine kinase gene (disrupted by insertion of IS)	1.11749	-0.676581	-1.36623	0.60461	0.320712
NC_000911.1	sll0947	lrtA	BAA18622.1	light repressed protein	light repressed protein A homolog	0.911772	0.19627	-1.64297	0.368906	0.166021
NC_000911.1	sll0573	arcC	BAA18853.1	carbamate kinase	carbamate kinase	0.509313	-0.568885	-0.94995	-0.203337	1.21286
NC_000911.1	sll1198	trmD	BAA16843.1	tRNA (m1G37) methyltransferase	tRNA (guanine-N1)-methyltransferase	1.17334	-0.56291	-1.34591	0.183547	0.551939
NC_000911.1	slr1808	hemA	BAA17738.1	transfer RNA-Gln reductase	transfer RNA-Gln reductase	0.228205	-0.377095	-1.52104	0.525523	1.14441
NC_000911.1	sll1713	hisC	BAA17457.1	histidinol-phosphate aminotransferase	histidinol-phosphate aminotransferase	1.4765	-0.235163	-1.26256	0.0900787	-0.0688558
NC_000911.1	slr0452	ilvD	BAA18807.1	dihydroxyacid dehydratase	dihydroxyacid dehydratase	0.959504	-0.404817	-1.6625	0.549193	0.558622
NC_000911.1	slr0945	-	BAA18406.1	unknown protein	arsenical resistance protein ArsH homolog	0.893061	-1.18217	-1.17608	0.730165	0.73502
NC_000911.1	slr0946	arsC	BAA18407.1	arsenate reductase	arsenate reductase	0.960559	-1.18111	-1.17066	0.725077	0.666131
NC_000911.1	slr1764	-	BAA17063.1	cAMP binding protein	similar to tellurium resistance protein TerE	1.2942	0.498467	-0.54921	-0.333526	-0.90993
NC_000911.1	slr1689	fpg	BAA18384.1	formamidopyrimidine-DNA glycosylase	formamidopyrimidine-DNA glycosylase	0.947536	-0.553371	-1.35425	0.286538	0.673551
NC_000911.1	sll0771	glcP, gtr	BAA10117.1	glucose transport protein	glucose transport protein	1.4726	0.30522	-1.31553	-0.259228	-0.203067
NC_000911.1	sll0876	ruvA	BAA17594.1	Holliday junction DNA helicase%3B RuvA	Holliday junction DNA helicase RuvA	1.79803	-0.171726	-0.756979	-0.522362	-0.346964
NC_000911.1	sgl0002	-	BAA16723.1	unknown protein	hypothetical protein	0.609588	-0.325868	-1.3923	0.776516	0.332058
NC_000911.1	sll0253	-	BAA17935.1	unknown protein	hypothetical protein	1.63789	0.0782565	-1.1616	-0.142538	-0.412006
NC_000911.1	sll0381	NA	BAA10386.1	unknown protein	hypothetical protein	1.72205	-0.703056	-0.202539	-0.810416	-0.00603897
NC_000911.1	sll0382	NA	BAA10385.1	unknown protein	hypothetical protein	1.49838	-0.797198	0.0757422	-0.962653	0.185734
NC_000911.1	sll0529	NA	BAA10875.1	unknown protein	hypothetical protein	1.31178	0.0250185	-1.56851	0.327479	-0.0957726
NC_000911.1	sll0543	-	BAA10491.1	unknown protein	hypothetical protein	0.950071	-0.864339	-1.35099	0.812706	0.452557
NC_000911.1	sll0572	NA	BAA18854.1	unknown protein	hypothetical protein	1.26185	-0.140596	-1.36286	-0.259802	0.501405
NC_000911.1	sll0611	-	BAA10354.1	unknown protein	hypothetical protein	1.32209	0.389417	-1.2081	0.30108	-0.804487
NC_000911.1	sll0939	-	BAA16874.1	unknown protein	hypothetical protein	1.12931	-0.371252	-1.28961	0.239575	0.291985
NC_000911.1	sll1348	NA	BAA17566.1	hypothetical protein	hypothetical protein	0.36402	-0.861375	-1.28987	1.15224	0.634985
NC_000911.1	sll1638	NA	BAA17069.1	unknown protein	hypothetical protein	0.724973	-0.831077	-1.35294	0.290921	1.16812
NC_000911.1	sll1654	NA	BAA16832.1	hypothetical protein	hypothetical protein	1.02058	0.0278063	-1.45558	0.0941883	0.313009
NC_000911.1	sll1934	NA	BAA17120.1	unknown protein	hypothetical protein	1.58642	-0.74155	-0.733759	-0.692775	0.581664
NC_000911.1	slr0105	-	BAA10637.1	unknown protein	hypothetical protein	1.61702	0.388166	-0.581168	-0.753037	-0.670984
NC_000911.1	slr0144	NA	BAA18544.1	unknown protein	hypothetical protein	1.1563	0.21385	-1.50367	-0.071665	0.20518
NC_000911.1	slr0146	-	BAA18546.1	unknown protein	hypothetical protein	1.33208	0.184415	-1.49459	-0.0921227	0.0702153
NC_000911.1	slr0147	NA	BAA18547.1	unknown protein	hypothetical protein	1.32714	0.518579	-1.47656	-0.124726	-0.24444
NC_000911.1	slr0148	-	BAA18548.1	ferredoxin	hypothetical protein	1.18184	0.801435	-1.41772	-0.0664399	-0.499114
NC_000911.1	slr0149	-	BAA18549.1	unknown protein	hypothetical protein	0.929809	1.00836	-1.50053	-0.0572224	-0.380418
NC_000911.1	slr0179	-	BAA10066.1	unknown protein	hypothetical protein	1.51851	-0.0086658	-0.119246	-0.404111	-0.986484
NC_000911.1	slr0244	-	BAA16707.1	unknown protein	hypothetical protein	0.49492	-0.461305	-1.62272	0.968285	0.620818
NC_000911.1	slr0680	NA	BAA16961.1	unknown protein	hypothetical protein	1.43951	-0.0573377	-1.33894	-0.101203	0.0579644
NC_000911.1	slr0773	NA	BAA10115.1	hypothetical protein	hypothetical protein	1.27378	-0.933195	-1.11075	0.290455	0.479708
NC_000911.1	slr0869	-	BAA17817.1	unknown protein	hypothetical protein	1.33157	0.639648	-0.969676	-0.386431	-0.615115
NC_000911.1	slr0870	-	BAA17818.1	unknown protein	hypothetical protein	1.29081	0.304927	-1.18258	0.137473	-0.550638
NC_000911.1	slr0887	NA	BAA17615.1	unknown protein	hypothetical protein	1.70753	-0.340021	-1.14748	-0.0380405	-0.181982
NC_000911.1	slr0888	-	BAA17616.1	unknown protein	hypothetical protein	1.64682	-0.372696	-1.02076	-0.333141	0.0797712
NC_000911.1	slr0889	-	BAA17617.1	ABC1-like	hypothetical protein	1.5565	-0.577504	-0.852456	-0.262294	0.135759
NC_000911.1	slr0967	-	BAA16873.1	hypothetical protein	hypothetical protein	1.02467	-0.347226	-1.41355	0.198247	0.537862
NC_000911.1	slr1506	NA	BAA18013.1	unknown protein	hypothetical protein	1.28001	-0.312524	-1.51685	0.17561	0.373758
NC_000911.1	slr1535	-	BAA17460.1	unknown protein	hypothetical protein	-0.386792	-0.46368	-0.853067	1.82401	-0.120475
NC_000911.1	slr1957	NA	BAA18177.1	unknown protein	hypothetical protein	1.09331	-0.314049	-1.07112	0.204893	0.0869664
NC_000911.1	slr2052	NA	BAA17119.1	unknown protein	hypothetical protein	1.50418	-0.418561	-1.0046	-0.716741	0.635724
NC_000911.1	ssl0483	NA	BAA18513.1	unknown protein	hypothetical protein	0.449112	-0.568822	-1.57116	0.74135	0.949517
NC_000911.1	ssl1046	-	BAA10492.1	unknown protein	hypothetical protein	0.940982	-0.744329	-1.26894	1.13937	-0.0670803
NC_000911.1	ssl3446	-	BAA17319.1	unknown protein	hypothetical protein	0.124354	-0.331761	-0.839964	1.2334	-0.186029
NC_000911.1	ssr2062	-	BAA17534.1	unknown protein	hypothetical protein	1.16408	0.42289	-0.996166	0.119657	-0.71046
NC_000911.1	ssr2087	-	BAA17844.1	unknown protein	hypothetical protein	1.32297	-1.11077	-0.234771	-0.192825	0.215391
NC_000911.1	slr1667	-	BAA18790.1	unknown protein	hypothetical protein (target gene of sycrp1)	0.902004	-1.024	-0.757518	0.0216423	0.857871
NC_000911.1	slr2049	ycf58	BAA17117.1	hypothetical protein	hypothetical protein YCF58	1.04172	-0.865966	-1.36216	0.462167	0.724244
NC_000911.1	slr0875	-	BAA17593.1	large-conductance mechanosensitive channel	large-conductance mechanosensitive channel	1.63409	-0.223989	-1.16573	-0.393072	0.148702
NC_000911.1	sll1626	lexA	BAA17770.1	SOS function regulatory protein	LexA repressor	0.978244	-0.24133	-1.60167	0.0113944	0.853362
NC_000911.1	sll0772	NA	BAA10116.1	unknown protein	probable porin	1.38736	0.470562	-1.29787	0.0808435	-0.640893
NC_000911.1	slr1908	-	BAA17129.1	unknown protein	probable porin	1.19341	0.306862	-1.30837	-0.877197	0.685295
NC_000911.1	sll1127	menB	BAA17535.1	naphthoate synthase	1,4-dihydroxy-2-naphthoate synthase	1.32168	0.046444	-1.32258	0.471058	-0.516605
NC_000911.1	slr0944	NA	BAA18405.1	hypothetical protein	multidrug-efflux transporter	0.958575	-1.17323	-1.16688	0.734907	0.646621
NC_000911.1	sll1733	ndhD3	BAA17434.1	NADH dehydrogenase subunit 4	NADH dehydrogenase subunit 4 (involved in low CO2-inducible, high affinity CO2 uptake)	1.45882	-0.19268	0.560613	-0.93956	-0.887191
NC_000911.1	sll1712	NA	BAA17458.1	DNA binding protein HU	DNA binding protein HU	1.46144	-0.296512	-1.32541	0.216598	-0.0561199
NC_000911.1	sll1308	NA	BAA17635.1	hypothetical protein	probable oxidoreductase	1.34216	0.151965	-1.10209	-0.678628	0.286589
NC_000911.1	sll1639	ureD	BAA17068.1	urease accessory protein D	urease accessory protein D	1.03483	-0.949579	-1.22838	0.299574	0.843547
NC_000911.1	slr0007	-	BAA10188.1	unknown protein	probable sugar-phosphate nucleotidyltransferase	1.82858	-0.740913	-0.527057	-0.659318	0.098709
NC_000911.1	slr1501	-	BAA16627.1	unknown protein	probable acetyltransferase	0.208811	0.28804	-1.31028	0.45556	0.357868
NC_000911.1	slr1761	ytfC	BAA17058.1	FKBP-type peptidyl-prolyl cis-trans isomerase	FKBP-type peptidyl-prolyl cis-trans isomerase, periplasmic protein	0.621266	-0.681105	-1.43742	0.365232	1.13203
NC_000911.1	slr0447	urtA	BAA18487.1	negative aliphatic amidase regulator	periplasmic protein, ABC-type urea transport system substrate-binding protein	1.57867	0.390743	-0.0208392	-1.02533	-0.923251
NC_000911.1	sll1306	NA	BAA17641.1	unknown protein	periplasmic protein, function unknown	1.33205	0.510947	-1.29295	0.0667771	-0.616819
NC_000911.1	sll1307	-	BAA17640.1	unknown protein	periplasmic protein, function unknown	1.27351	-0.490157	-1.42974	0.718631	-0.0722419
NC_000911.1	slr1668	-	BAA18791.1	unknown protein	periplasmic protein, function unknown (target gene of sycrp1)	0.628228	-0.884542	-0.729524	0.00169294	0.984145
NC_000911.1	sll0064	-	BAA10282.1	unknown protein	periplasmic protein, putative polar amino acid transport system substrate-binding protein	1.65238	-0.934248	-0.797348	0.163267	-0.0840471
NC_000911.1	sll0726	pgm	BAA18759.1	phosphoglucomutase	phosphoglucomutase	1.05791	-0.356931	-1.40684	0.331641	0.374218
NC_000911.1	slr1176	glgC	BAA18822.1	ADP-glucose pyrophosphorylase	glucose-1-phosphate adenylyltransferase	1.22554	-0.52038	-1.38947	0.0256789	0.658626
NC_000911.1	slr0681	NA	BAA16962.1	hypothetical protein	probable sodium/calcium exchanger protein	1.29118	-0.174878	-1.44847	0.0084451	0.323719
NC_000911.1	sll0830	fus	BAA10520.1	elongation factor EF-G	elongation factor EF-G	1.13388	-0.0664762	-1.49369	0.3901	0.0361945
NC_000911.1	sll1099	tufA	BAA18321.1	protein synthesis elongation factor Tu	elongation factor Tu	0.749342	-0.926217	-1.24004	1.16492	0.251997
NC_000911.1	sll0542	acs	BAA10498.1	acetyl-coenzyme A synthetase	acetyl-coenzyme A synthetase	1.03304	-0.757535	-1.4617	0.527524	0.658677
NC_000911.1	slr0947	rpaB, ycf27	BAA18408.1	OmpR subfamily	response regulator for energy transfer from phycobilisomes to photosystems	1.13133	-1.04557	-1.23089	0.753998	0.391136
NC_000911.1	sll1282	ribH	BAA17567.1	riboflavin synthase beta subunit	riboflavin synthase beta subunit	0.803691	-0.905329	-1.37961	0.76389	0.717358
NC_000911.1	slr1856	-	BAA17651.1	anti-sigma B factor antagonist	phosphoprotein substrate of icfG gene cluster	1.13972	-0.0524599	-1.21634	0.750596	-0.621507
NC_000911.1	sll0776	spkD	BAA10726.1	eukaryotic protein kinase	serine/threonine kinase	1.22849	-0.0472593	-0.510438	-0.873154	0.202363
NC_000911.1	sll1655	birA	BAA16831.1	biotin [acetyl-CoA-carboxylase] ligase	similar to biotin [acetyl-CoA-carboxylase] ligase	0.721254	-0.368697	-1.46572	0.390976	0.722183
NC_000911.1	sll1796	petJ	BAA17354.1	cytochrome c553	cytochrome c553	-0.369635	-0.698937	-1.01068	0.694645	1.38461
NC_000911.1	slr0150	petF, fdx	BAA18550.1	ferredoxin	ferredoxin, petF-like protein	0.885616	1.02705	-1.43797	-0.0746048	-0.400089
NC_000911.1	slr1643	petH	BAA18459.1	ferredoxin-NADP oxidoreductase	ferredoxin-NADP oxidoreductase	1.03696	-0.311345	-1.65546	0.704755	0.22509
NC_000911.1	slr1166	-	BAA18336.1	hypothetical protein	UDP-glucose:tetrahydrobiopterin glucosyltransferase	0.332632	-0.743326	-1.31046	1.29258	0.428568
NC_000911.1	slr0623	trxA	BAA10623.1	thioredoxin	thioredoxin	0.939692	-1.1017	-1.08167	1.09911	0.144563
NC_000911.1	ssr2227	NA	BAA18099.1	transposase	putative transposase	1.15567	0.704698	-0.96871	-0.325292	-0.566365
NC_000911.1	sll0376	NA	BAA10396.1	unknown protein	unknown protein	1.21347	-0.612731	-0.993953	0.402951	-0.00973807
NC_000911.1	sll0444	NA	BAA18802.1	unknown protein	unknown protein	1.67544	0.0188049	-0.0605861	-0.823038	-0.810621
NC_000911.1	sll0630	-	BAA18670.1	unknown protein	unknown protein	0.883366	-1.11894	-1.17051	0.892553	0.513533
NC_000911.1	sll1009	-	BAA17039.1	iron-regulated protein	unknown protein	0.9373	1.09986	-0.984394	-0.244493	-0.808273
NC_000911.1	sll1304	NA	BAA17643.1	unknown protein	unknown protein	0.98151	-0.28962	-1.56172	0.721697	0.148128
NC_000911.1	sll1429	NA	BAA18002.1	unknown protein	unknown protein	1.50025	-0.195469	-0.405489	-0.860744	-0.0385452
NC_000911.1	slr0006	-	BAA10187.1	unknown protein	unknown protein	1.76336	-0.734486	-0.746755	-0.565133	0.283013
NC_000911.1	slr0106	-	BAA10638.1	unknown protein	unknown protein	1.75898	-0.0792926	-0.630268	-0.721779	-0.327638
NC_000911.1	slr0145	-	BAA18545.1	unknown protein	unknown protein	1.0599	0.00974163	-1.6013	0.148544	0.383109
NC_000911.1	slr0151	-	BAA18551.1	unknown protein	unknown protein	0.880663	1.14028	-1.44132	-0.180444	-0.399177
NC_000911.1	slr0226	-	BAA10228.1	unknown protein	unknown protein	0.758619	-1.08027	-0.667716	0.37727	0.612095
NC_000911.1	slr0514	-	BAA10592.1	unknown protein	unknown protein	0.776091	-0.930545	-1.02817	-0.119894	1.30252
NC_000911.1	slr0572	NA	BAA10490.1	unknown protein	unknown protein	1.1147	-0.890566	-1.22426	0.843317	0.15681
NC_000911.1	slr0871	-	BAA17819.1	unknown protein	unknown protein	0.84627	0.299387	-1.28655	0.505899	-0.365004
NC_000911.1	slr1789	-	BAA16804.1	unknown protein	unknown protein	1.54847	0.430976	-0.294014	-0.786544	-0.898888
NC_000911.1	ssl2384	NA	BAA16844.1	unknown protein	unknown protein	1.29835	-0.178354	-1.08231	-0.0801128	0.0424201
NC_000911.1	ssr1853	-	BAA16641.1	unknown protein	unknown protein	1.17898	0.833521	-0.460505	-1.05141	-0.500583
NC_000911.1	slr2057	-	BAA17863.1	water channel protein	water channel protein	0.853637	-0.890343	-1.25208	0.234521	1.05426
NC_000911.1	sll1491	NA	BAA18706.1	beta transducin-like protein	periplasmic WD-repeat protein	1.67856	-0.028185	-1.08904	-0.605863	0.0445325
NC_000911.1	sll0375	NA			unknown protein	1.40343	0.46988	-0.509325	-0.640935	-0.723048
NC_000911.1	ssl2380	-			unknown protein	1.13728	-0.332743	-1.43791	0.233551	0.399828
NC_000911.1	ssl3410	NA			unknown protein	1.2441	-0.465217	-1.45435	0.52251	0.152963
NC_000911.1	ssr1251	-			hypothetical protein	0.792365	-0.936683	-0.985789	0.0309177	1.09919
NC_000911.1	ssr3159	NA			unknown protein	1.36907	-0.0390955	-1.09367	0.34816	-0.584469
NC_000911.1	6803t24.tRNA					0.961819	-0.340428	-0.597104	0.948087	-0.972374
NC_000911.1	ncl0200					0.935821	-0.444113	-1.48937	0.602594	0.395069
NC_000911.1	ncl0270					1.00565	-0.675968	-1.30224	0.206758	0.765806
NC_000911.1	ncl0370					0.28221	0.00323555	-0.901896	1.07788	-0.461427
NC_000911.1	ncl0430					1.28675	-0.552638	-1.4838	0.0844503	0.665236
NC_000911.1	ncl0590					1.77861	-0.165339	-0.975939	-0.404709	-0.232626
NC_000911.1	ncl0640					0.819226	-0.995815	-1.26615	0.752795	0.689949
NC_000911.1	ncl0980					0.334289	0.647561	-0.724331	1.03681	-1.29433
NC_000911.1	ncl1040					0.729485	-0.948331	-1.2893	0.679129	0.829015
NC_000911.1	ncl1110					1.01156	0.26375	-1.59584	0.374703	-0.0541753
NC_000911.1	ncl1280					0.932188	-0.82048	-0.366661	0.667245	-0.412293
NC_000911.1	ncl1330					1.02176	-0.805197	-1.25729	0.842778	0.197951
NC_000911.1	ncl1350					1.47722	-0.0701945	-1.01368	0.0699473	-0.463291
NC_000911.1	ncr0290.ncRNA					0.65643	0.893813	-1.49961	0.593986	-0.64462
NC_000911.1	ncr0530.ncRNA					0.856014	-0.899001	-1.29875	0.271227	1.07051
NC_000911.1	ncr0570.ncRNA					0.497024	-1.00179	-1.20667	0.646908	1.06453
NC_000911.1	ncr0575.ncRNA					0.711315	-1.02338	-1.31248	0.745921	0.878623
NC_000911.1	ncr0700.ncRNA					1.3798	0.0933007	-0.866822	-0.583162	-0.0231193
NC_000911.1	ncr0710.ncRNA					1.39941	0.358256	-1.04539	-0.200992	-0.511288
NC_000911.1	ncr1071					0.525709	-0.0586576	-1.35537	-0.279968	1.16829
NC_000911.1	ncr1530.ncRNA					1.55018	0.36736	-0.229437	-0.796979	-0.89112
NC_000911.1	Norf1					1.447	0.538961	-0.798871	-0.645399	-0.541688
NC_000911.1	Norf3					0.99198	0.751716	-0.83223	-0.457961	-0.453505
NC_000911.1	sll1070-as2					0.921218	-0.544372	-1.40668	0.869608	0.160226
NC_000911.1	sll1127-as2					1.37764	0.167906	-1.19822	0.417933	-0.765259
NC_000911.1	sll1326-as					1.39713	-0.809667	-0.348242	0.191841	-0.431057
NC_000911.1	sll1525-as					1.10285	0.160266	-1.62294	0.0473211	0.312503
NC_000911.1	sll1725-as					1.5237	0.489947	-0.977442	-0.385651	-0.650554
NC_000911.1	sll1878-as					0.855256	-0.926908	-1.11114	0.110488	1.07231
NC_005229.1	sll5028		BAD01798.1	hypothetical protein		1.19188	0.440617	-0.164097	-0.867291	-0.60111
NC_005229.1	sll5063		BAD01833.1	unknown protein		1.24235	0.485025	-1.24505	0.102635	-0.584958
NC_005229.1	sll5097		BAD01867.1	hypothetical protein		1.64291	0.196227	-0.294883	-0.910014	-0.634237
NC_005229.1	sll5128		BAD01898.1	unknown protein		1.47257	-0.178546	-0.488696	-1.09544	0.29011
NC_005232.1	sll6017		BAD02074.1	hypothetical protein		1.73756	-0.158942	-0.972875	-0.368397	-0.237343
NC_005232.1	sll6052		BAD02109.1	hypothetical protein		1.65687	-0.382557	-0.421733	-0.0154947	-0.837084
NC_005232.1	sll6098		BAD02155.1	hypothetical protein		1.74271	-0.105915	-0.159507	-0.691088	-0.786198
NC_005230.1	sll7062		BAD01964.1	unknown protein		1.7634	-0.306113	-0.993723	-0.374782	-0.0887828
NC_005230.1	sll7063		BAD01965.1	unknown protein		1.81028	-0.270796	-0.99325	-0.360466	-0.185765
NC_005230.1	sll7064		BAD01966.1	unknown protein		1.78827	-0.289802	-1.09172	-0.222857	-0.18389
NC_005230.1	sll7065		BAD01967.1	unknown protein		1.82808	-0.211299	-0.983226	-0.336971	-0.296579
NC_005230.1	sll7066		BAD01968.1	unknown protein		1.81729	-0.20979	-0.986296	-0.306008	-0.315193
NC_005230.1	sll7067		BAD01969.1	unknown protein		1.59753	0.0146791	-1.23654	-0.392421	0.0167521
NC_005230.1	sll7069		BAD01971.1	hypothetical protein		1.72354	-0.262767	-0.953435	-0.558917	0.0515741
NC_005230.1	sll7070		BAD01972.1	unknown protein		1.75379	-0.170167	-0.970463	-0.604228	-0.00893635
NC_005230.1	sll7077		BAD01979.1	hypothetical protein		1.56672	-0.369921	0.398091	-0.969577	-0.625318
NC_005230.1	sll7085		BAD01987.1	unknown protein		1.75064	-0.638036	-0.844229	-0.194538	-0.073841
NC_005230.1	sll7086		BAD01988.1	unknown protein		1.71393	-0.732706	-0.90939	-0.0385152	-0.033317
NC_005230.1	sll7087		BAD01989.1	unknown protein		1.70688	-0.567753	-1.06716	-0.11554	0.0435801
NC_005230.1	sll7089		BAD01991.1	unknown protein		1.81665	-0.492582	-0.923598	-0.0694127	-0.331053
NC_005230.1	sll7090		BAD01992.1	unknown protein		1.7423	-0.421636	-0.956859	-0.228461	-0.135343
NC_005231.1	sll8032		BAD02040.1	hypothetical protein		1.25006	-0.0139384	-0.380038	-0.923402	0.0673225
NC_000911.1	slr0012-as					0.413981	-1.18998	-1.07333	0.728453	1.12088
NC_000911.1	slr0106-as					1.78051	-0.247295	-0.436543	-0.55719	-0.539486
NC_000911.1	slr0144-as					1.20007	0.663093	-1.17659	-0.438927	-0.247639
NC_000911.1	slr0145-as					1.29494	0.251376	-0.858542	0.290127	-0.977902
NC_000911.1	slr0151-as					0.779829	0.948672	-1.56446	0.160306	-0.324347
NC_000911.1	slr0244-as					1.09139	-0.178106	-1.61027	0.670303	0.0266875
NC_000911.1	slr0513-as					1.11484	-0.963228	-0.982035	-0.220527	1.05095
NC_000911.1	slr1608-as2					1.02159	-0.312258	-0.489112	-0.705635	0.485416
NC_000911.1	slr1655-as					0.734263	-0.743483	-1.29978	0.870657	0.438349
NC_000911.1	slr2067-as					0.744176	-1.05868	-1.27203	0.664504	0.922031
NC_000911.1	slr2067-as2					0.798907	-1.05945	-1.25733	0.634556	0.883314
NC_005229.1	slr5111		BAD01881.1	unknown protein		1.57967	-0.316524	-0.653696	-0.561178	-0.048268
NC_005229.1	slr5126		BAD01896.1	unknown protein		1.32622	-0.333372	-1.19066	-0.112196	0.310007
NC_005232.1	slr6012		BAD02069.1			1.67633	-0.0204014	-0.852744	-0.45746	-0.345726
NC_005232.1	slr6014		BAD02071.1			1.68821	-0.413638	-0.939375	-0.271226	-0.0639717
NC_005232.1	slr6015		BAD02072.1			1.35326	-0.297483	-0.99503	-0.011767	-0.0489845
NC_005232.1	slr6016		BAD02073.1			1.57555	-0.39411	-0.876385	-0.218169	-0.0868869
NC_005232.1	slr6033		BAD02090.1			1.50612	-0.759405	-0.214098	-0.445664	-0.0869489
NC_005232.1	slr6034		BAD02091.1	cytidine deaminase		1.58732	0.194928	-0.275215	-0.904854	-0.602183
NC_005232.1	slr6051		BAD02108.1	hypothetical protein		1.68028	-0.0593043	-0.728053	-0.0864395	-0.80648
NC_005232.1	slr6070		BAD02127.1	probable nuclease		1.39744	-0.901956	0.0448435	-0.174032	-0.366293
NC_005232.1	slr6071		BAD02128.1			1.56107	-0.692104	-0.428258	-0.733183	0.292478
NC_005232.1	slr6080		BAD02137.1			1.487	-0.400725	-0.8852	-0.100662	-0.100418
NC_005232.1	slr6081		BAD02138.1			1.43125	-0.17874	-0.936405	-0.236921	-0.0791809
NC_005232.1	slr6088		BAD02145.1	hypothetical protein		1.56658	-0.628791	0.204379	-0.515947	-0.626226
NC_005232.1	slr6110		BAD02167.1	putative signalling protein		1.69364	-0.07683	-0.990488	-0.446889	-0.179432
NC_005230.1	slr7023		BAD01925.1	hypothetical protein		1.56209	0.439499	-0.889484	-0.502695	-0.609413
NC_005230.1	slr7068		BAD01970.1	hypothetical protein		1.6788	-0.219854	-1.1332	-0.233217	-0.0925198
NC_005230.1	slr7071		BAD01973.1	hypothetical protein		1.44628	0.214424	-0.303963	-0.522914	-0.833828
NC_005230.1	slr7076		BAD01978.1	hypothetical protein		1.5868	0.197498	-0.59186	-0.405266	-0.787167
NC_005230.1	slr7088		BAD01990.1	hypothetical protein		1.78391	-0.425038	-0.912933	-0.0318675	-0.414066
NC_005230.1	slr7091		BAD01993.1	hypothetical protein		1.66256	-0.339169	-0.973784	-0.160931	-0.188676
NC_005230.1	slr7092		BAD01994.1	hypothetical protein		1.37357	-0.0548766	-0.544464	0.0902016	-0.864429
NC_005231.1	slr8038		BAD02046.1	WD-repeat protein		1.75421	-0.00922619	-0.849231	-0.446324	-0.449428
NC_005229.1	ssl5098		BAD01868.1	unknown protein		1.50522	0.45949	-0.339267	-0.551831	-1.07361
NC_005232.1	ssl6082		BAD02139.1			1.66365	-0.24557	-0.90689	-0.30819	-0.202996
NC_005231.1	ssl8010		BAD02018.1	type I restriction-modification system M subunit		1.1481	-0.257899	-1.28974	-0.353663	0.753203
NC_005232.1	ssr6079		BAD02136.1			1.71628	-0.450828	-0.956593	-0.256268	-0.052595
NC_000911.1	sll0383	-	BAA10384.1	CbiM protein	cobalamin biosynthesis protein M	1.56466	-0.754237	0.0667337	-0.87803	0.000876126
NC_005230.1	ssr7084		BAD01986.1	unknown protein		1.56737	-0.617515	-0.744137	0.238236	-0.443957
