# Supplementary material for: Thioredoxin A regulates protein synthesis to maintain carbon and nitrogen partitioning in cyanobacteria
Source: Plant Physiol. 2024 Feb 22;195(4):2921–36. doi: 10.1093/plphys/kiae101 (PMC11288746; doi:10.1093/plphys/kiae101)
Supplement: kiae101_Supplementary_Data [file kiae101_supplementary_data.zip › Supplemental Table S5.xlsx]

## Sheet: Table S4-Cluster 2
Supplemental Table S5. Genes grouped into Cluster 2
Genome	Gene	Gene symbol	Protein ID	Product	Annotation	0h	24h	48h	60h	72h
NC_000911.1	sll1377	NA	BAA18254.1	hypothetical protein	probable glycosyltransferase	-0.754333	0.942766	1.3727	-0.669863	-0.891269
NC_000911.1	slr0820	NA	BAA18133.1	glucosyltransferase	probable glycosyltransferase	-0.652221	1.53146	0.580415	-0.423958	-1.0357
NC_005229.1	sll5057		BAD01827.1	probable glycosyltransferase		-0.587148	1.60829	0.36147	-0.601357	-0.781258
NC_005229.1	slr5056		BAD01826.1	probable glycosyltransferase		-0.56262	1.60879	0.165872	-0.552497	-0.659545
NC_000911.1	sll0012	-	BAA10195.1	transposase	putative transposase [ISY523f: 2482725 - 2483595]	-0.946738	0.879487	1.07578	0.212424	-1.22096
NC_000911.1	sll0200	-	BAA10226.1	transposase	putative transposase [ISY100s: 2524547 - 2525492]	-0.371249	1.28673	0.645775	-0.519869	-1.04139
NC_000911.1	sll0431	-	BAA18818.1	transposase	putative transposase [ISY100h: 3512289 - 3513235]	-0.603066	1.14928	1.05452	-0.709306	-0.891422
NC_000911.1	sll0677	NA	BAA10736.1	transposase	putative transposase [ISY523h: 3093889 - 3094759]	-0.65256	0.890199	1.2971	-0.527732	-1.007
NC_000911.1	sll1791	NA	BAA17363.1	transposase	putative transposase [ISY802a: 852462 - 853369]	-0.753232	1.64834	0.453809	-0.503641	-0.845272
NC_000911.1	sll1792	-	BAA17362.1	transposase	putative transposase [ISY802a: 852462 - 853369]	-0.696484	1.70132	0.283098	-0.419687	-0.868246
NC_000911.1	sll1860	-	BAA18589.1	transposase	putative transposase [ISY523d: 2226601 - 2227471]	-0.592702	0.88112	1.31684	-0.437427	-1.16783
NC_000911.1	sll1983	NA	BAA17981.1	transposase	putative transposase [ISY100n: 1553903 - 1554848]	-0.594472	1.18926	0.941145	-0.760164	-0.775769
NC_000911.1	sll1984	-	BAA17980.1	transposase	putative transposase [ISY100n: 1553903 - 1554848]	-0.694761	1.30951	0.816322	-0.50896	-0.922109
NC_000911.1	sll1999	-	BAA18044.1	transposase	putative transposase [ISY203h: 1623060 - 1623693, join 1624643 - 1625182]	-0.802186	1.14731	0.978898	-0.388858	-0.935159
NC_000911.1	slr0230	-	BAA10234.1	transposase	putative transposase [ISY100f: 2534034 - 2534980]	-0.65572	0.925714	1.17818	-0.612462	-0.835709
NC_000911.1	slr0352	NA	BAA10164.1	transposase	putative transposase [ISY100e: 2443927 - 2444873]	-0.509524	1.06176	1.09074	-0.593452	-1.04952
NC_000911.1	slr0460	NA	BAA18817.1	transposase	putative transposase [ISY352g: 3511668 - 3512290, join 3513238 - 3514051]	-0.647754	0.892524	1.32829	-0.557463	-1.0156
NC_000911.1	slr0703	-	BAA10740.1	transposase	putative transposase [ISY523i: 3096320 - 3097190]	-0.567067	1.02427	1.20956	-0.517306	-1.14946
NC_000911.1	slr0799	-	BAA10711.1	transposase	putative transposase [ISY802c: 3066278 - 3067184]	-0.635261	1.4654	0.32984	-0.019041	-1.14094
NC_000911.1	slr1357	-	BAA17571.1	transposase	putative transposase [ISY100c: 1098251 - 1099197]	-0.729214	1.20975	1.00207	-0.491798	-0.990805
NC_000911.1	slr1522	NA	BAA18034.1	transposase	putative transposase [ISY352d: 1614422 - 1615835]	-0.744867	0.852202	1.39026	-0.643804	-0.853792
NC_000911.1	slr1524	NA	BAA18036.1	transposase	putative transposase [ISY100u(partial copy): 1616832 - 1617509]	-0.698886	1.21431	0.91985	-0.350981	-1.0843
NC_000911.1	slr1902	-	BAA17360.1	transposase	putative transposase [ISY120a: 851653 - 852454]	-0.672698	1.07896	1.21314	-0.574291	-1.04512
NC_000911.1	slr2095	NA	BAA17989.1	transposase	putative transposase [ISY120c: 1561629 - 1562430]	-0.704394	0.833065	1.38918	-0.543005	-0.974847
NC_000911.1	slr2113	NA	BAA18050.1	transposase	putative transposase [ISY100o: 1626093 - 1627038]	-0.498738	1.2947	0.832825	-0.687926	-0.940862
NC_000911.1	ssl0769	NA	BAA10260.1	transposase	putative transposase	-0.832021	0.906064	1.21751	-0.0985016	-1.19306
NC_000911.1	ssr0871	NA	BAA10586.1	transposase	putative transposase [ISY352e: 2921301 - 2921595, join 3108631 - 3109754]	-0.699026	0.994275	1.2654	-0.723801	-0.836848
NC_000911.1	ssr2078	-	BAA17831.1	transposase	putative transposase [ISY802b(partial copy): 1384736 - 1385513]	-0.595416	1.22873	1.03175	-0.600674	-1.06439
NC_005229.1	sll5041		BAD01811.1	transposase		-0.200049	1.49466	0.464467	-0.596015	-1.16306
NC_005231.1	sll8042		BAD02050.1	transposase		-0.29331	0.982361	1.01969	-0.368382	-1.34035
NC_000911.1	sll1112	aroQ	BAA17398.1	carbonic 3-dehydroquinase	3-dehydroquinate dehydratase	-0.721995	0.799867	1.3555	-0.300513	-1.13286
NC_000911.1	slr0682	hisD	BAA16963.1	histidinol dehydrogenase	histidinol dehydrogenase	-0.74758	0.980951	1.27188	-0.436497	-1.06876
NC_000911.1	slr0917	bioF	BAA10465.1	7-keto-8-aminopelargonic acid synthetase	7-keto-8-aminopelargonic acid synthetase	0.911834	0.901168	0.138537	-0.406332	-1.54521
NC_000911.1	sll1981	ilvB	BAA17984.1	acetolactate synthase	acetolactate synthase	-0.755183	1.08466	1.19618	-0.545496	-0.980162
NC_000911.1	sll2010	murD	BAA17713.1	UDP-N-acetylmuramoylalanine--D-glutamate ligase	UDP-N-acetylmuramoylalanine--D-glutamate ligase	-1.00747	0.858672	1.32433	-0.239359	-0.936178
NC_000911.1	slr2114	-	BAA18051.1	spore coat polysaccharide biosynthesis protein%3B SpsC	perosamine synthetase	-0.881991	1.10353	1.09782	-0.609752	-0.709603
NC_000911.1	ssl2823	NA	BAA17475.1	hypothetical protein	hypothetical protein	-0.878798	0.721271	1.17931	-0.147187	-0.874595
NC_000911.1	slr2108	kpsT	BAA18043.1	polysialic acid transport ATP-binding protein%3B KpsT	probable polysaccharide ABC transporter ATP binding subunit	-0.851217	0.969503	1.28354	-0.555379	-0.846443
NC_000911.1	slr0753	-	BAA18751.1	P protein	probable transport protein	-0.798424	1.32254	0.860373	-0.60201	-0.782481
NC_000911.1	sll0194	ycf43	BAA10232.1	hypothetical protein	putative sec-independent protein translocase	-0.739993	0.836648	1.3682	-0.555409	-0.909444
NC_000911.1	slr0079	-	BAA10551.1	general secretion pathway protein E	probable general secretion pathway protein E	-0.757107	1.36329	0.924607	-0.615959	-0.914835
NC_000911.1	sll0005	NA	BAA10206.1	ABC1-like	hypothetical protein	-0.630969	0.883075	1.28384	-0.308253	-1.2277
NC_000911.1	sll0082	NA	BAA10552.1	unknown protein	hypothetical protein	-0.883576	1.17469	1.06655	-0.391593	-0.966073
NC_000911.1	sll0103	NA	BAA10635.1	unknown protein	hypothetical protein	-0.74877	1.05143	1.2201	-0.546442	-0.976316
NC_000911.1	sll0208	NA	BAA10217.1	hypothetical protein	hypothetical protein	-0.789793	0.908325	1.40627	-0.651228	-0.873579
NC_000911.1	sll0524	NA	BAA10880.1	hypothetical protein	hypothetical protein	-0.863621	0.978605	1.32038	-0.496662	-0.938703
NC_000911.1	sll0639	NA	BAA16980.1	hypothetical protein	hypothetical protein	-0.814255	0.90435	1.3257	-0.361731	-1.05406
NC_000911.1	sll0809	-	BAA18128.1	unknown protein	hypothetical protein	-0.837023	0.929982	1.25342	-0.323027	-1.02336
NC_000911.1	sll0814	NA	BAA18118.1	unknown protein	hypothetical protein	-0.667082	0.909887	1.37176	-0.587431	-1.02713
NC_000911.1	sll0832	-	BAA10514.1	unknown protein	hypothetical protein	-0.657967	0.868919	1.17487	-0.139658	-1.24616
NC_000911.1	sll0925	NA	BAA16889.1	unknown protein	hypothetical protein	-0.774068	1.08698	1.15207	-0.455395	-1.00959
NC_000911.1	sll0995	-	BAA17156.1	unknown protein	hypothetical protein	-0.776842	1.04206	1.27163	-0.72983	-0.807022
NC_000911.1	sll1201	NA	BAA16837.1	unknown protein	hypothetical protein	-0.494819	0.973446	1.27411	-0.63779	-1.11494
NC_000911.1	sll1388	NA	BAA18235.1	hypothetical protein	hypothetical protein	-0.686214	0.788416	1.27837	-0.209184	-1.17139
NC_000911.1	sll1477	NA	BAA18727.1	unknown protein	hypothetical protein	-0.645813	1.00272	1.31274	-0.660871	-1.00878
NC_000911.1	sll1504	NA	BAA17016.1	hypothetical protein	hypothetical protein	-0.78657	0.942771	0.892366	0.367311	-1.41588
NC_000911.1	sll1512	NA	BAA16998.1	hypothetical protein	hypothetical protein	-0.753545	0.892989	1.19214	-0.317132	-1.01446
NC_000911.1	sll1608	-	BAA17904.1	unknown protein	hypothetical protein	0.806878	1.00222	0.436327	-1.07586	-1.16957
NC_000911.1	sll1658	NA	BAA16827.1	unknown protein	hypothetical protein	-0.693347	0.877518	1.22201	-0.494104	-0.912075
NC_000911.1	sll1659	-	BAA16826.1	hypothetical protein	hypothetical protein	-0.686098	0.931345	1.31876	-0.704894	-0.859113
NC_000911.1	sll1693	NA	BAA17752.1	hypothetical protein	hypothetical protein	-0.910007	1.50004	0.72989	-0.544338	-0.775586
NC_000911.1	sll1696	-	BAA17749.1	unknown protein	hypothetical protein	-0.896125	1.31465	0.85078	-0.259332	-1.00997
NC_000911.1	sll1698	-	BAA17741.1	unknown protein	hypothetical protein	-0.66405	0.804828	1.22124	-0.187033	-1.17498
NC_000911.1	sll1738	-	BAA17426.1	hypothetical protein	hypothetical protein	-1.24111	1.27241	0.847969	-0.393027	-0.486248
NC_000911.1	sll1774	NA	BAA17665.1	unknown protein	hypothetical protein	-0.477412	1.18887	1.04073	-0.616351	-1.13583
NC_000911.1	sll1938	NA	BAA17108.1	unknown protein	hypothetical protein	-0.732598	0.97957	1.26094	-0.531823	-0.97609
NC_000911.1	slr0076	NA	BAA10544.1	hypothetical protein	hypothetical protein	-0.718554	1.15702	1.17964	-0.793625	-0.824483
NC_000911.1	slr0232	-	BAA10237.1	hypothetical protein	hypothetical protein	-0.942516	1.08835	0.457733	0.318264	-0.921826
NC_000911.1	slr0270	NA	BAA17953.1	unknown protein	hypothetical protein	-0.833302	1.04615	1.20833	-0.472548	-0.94863
NC_000911.1	slr0363	NA	BAA10086.1	unknown protein	hypothetical protein	-0.716077	0.854495	1.37141	-0.45955	-1.05028
NC_000911.1	slr0364	-	BAA10087.1	unknown protein	hypothetical protein	-0.716341	1.64794	0.488884	-0.556556	-0.863931
NC_000911.1	slr0440	-	BAA10264.1	hypothetical protein	hypothetical protein	-0.553988	0.850968	1.38838	-0.533347	-1.15201
NC_000911.1	slr0455	-	BAA18812.1	unknown protein	hypothetical protein	-0.594241	0.931936	1.29684	-0.771766	-0.862772
NC_000911.1	slr0551	NA	BAA10871.1	hypothetical protein	hypothetical protein	-0.591094	1.09965	1.23155	-0.812318	-0.927794
NC_000911.1	slr0609	-	BAA18876.1	47 kD protein	hypothetical protein	-1.01603	0.916105	1.32156	-0.56887	-0.65276
NC_000911.1	slr0651	-	BAA18667.1	unknown protein	hypothetical protein	-0.895435	1.07412	1.1651	-0.612831	-0.730952
NC_000911.1	slr0656	-	BAA18675.1	unknown protein	hypothetical protein	-0.712141	0.951823	1.34869	-0.735735	-0.852636
NC_000911.1	slr0818	-	BAA18130.1	unknown protein	hypothetical protein	-0.665688	0.793597	1.32759	-0.490031	-0.965472
NC_000911.1	slr0852	-	BAA17788.1	unknown protein	hypothetical protein	-0.693999	1.0713	1.12144	-0.336618	-1.16212
NC_000911.1	slr1039	NA	BAA17181.1	unknown protein	hypothetical protein	-0.705916	1.03911	1.18958	-0.539118	-0.983654
NC_000911.1	slr1048	NA	BAA17032.1	unknown protein	hypothetical protein	-0.622191	0.827199	1.40813	-0.522082	-1.09106
NC_000911.1	slr1259	-	BAA17853.1	hypothetical protein	hypothetical protein	-0.880336	1.42558	0.0639542	0.043611	-0.652805
NC_000911.1	slr1440	-	BAA17548.1	unknown protein	hypothetical protein	-0.736149	0.926793	1.26941	-0.370561	-1.08949
NC_000911.1	slr1444	-	BAA17556.1	unknown protein	hypothetical protein	-1.04694	1.33809	0.559557	-0.44558	-0.405124
NC_000911.1	slr1603	-	BAA17009.1	hypothetical protein	hypothetical protein	-0.644303	1.03238	1.20356	-0.46974	-1.12189
NC_000911.1	slr1638	NA	BAA18449.1	unknown protein	hypothetical protein	-0.795845	0.770399	1.30592	-0.102575	-1.1779
NC_000911.1	slr1686	-	BAA18376.1	unknown protein	hypothetical protein	-0.893103	1.20794	0.937576	-0.0767163	-1.17569
NC_000911.1	slr1752	-	BAA17499.1	unknown protein	hypothetical protein	-0.621044	0.887571	1.36795	-0.536201	-1.09828
NC_000911.1	slr1816	-	BAA17748.1	unknown protein	hypothetical protein	-0.794589	1.17231	1.01505	-0.300592	-1.09218
NC_000911.1	slr2060	-	BAA17866.1	unknown protein	hypothetical protein	-1.06705	0.932352	1.2472	-0.3502	-0.762302
NC_000911.1	slr2084	-	BAA17973.1	unknown protein	hypothetical protein	-0.744577	1.10841	1.15359	-0.462418	-1.05501
NC_000911.1	slr2092	NA	BAA17983.1	unknown protein	hypothetical protein	-0.985467	1.1964	1.07377	-0.384732	-0.899966
NC_000911.1	slr2125	NA	BAA18062.1	unknown protein	hypothetical protein	-1.08833	1.33616	0.832945	-0.347561	-0.733219
NC_000911.1	ssl0832	NA	BAA18809.1	unknown protein	hypothetical protein	-0.536038	0.85678	1.31299	-0.573998	-1.05973
NC_000911.1	ssl3573	NA	BAA18185.1	unknown protein	hypothetical protein	-0.340723	1.19724	0.966846	-0.451077	-1.37229
NC_000911.1	ssr0756	NA	BAA18472.1	unknown protein	hypothetical protein	-0.753337	0.850283	1.38871	-0.446589	-1.03906
NC_000911.1	ssr1562	NA	BAA10857.1	unknown protein	hypothetical protein	-0.914849	1.42716	0.820184	-0.535358	-0.797134
NC_000911.1	ssr2711	-	BAA17020.1	unknown protein	hypothetical protein	-0.921813	0.795406	1.34585	-0.123517	-1.09593
NC_000911.1	ssr3571	NA	BAA18041.1	hypothetical protein	hypothetical protein	-0.870286	0.904725	1.31304	-0.413253	-0.934224
NC_000911.1	slr0692	ycf45	BAA16982.1	hypothetical protein	hypothetical protein YCF45	-0.699465	0.861135	1.39582	-0.609448	-0.94804
NC_000911.1	sll0280	NA	BAA10680.1	unknown protein	unknown protein	-0.620736	0.780234	1.27477	-0.351763	-1.08251
NC_000911.1	sll0595	NA	BAA10609.1	unknown protein	unknown protein	-0.633379	0.871484	1.38936	-0.582747	-1.04472
NC_000911.1	sll0857	NA	BAA17792.1	unknown protein	unknown protein	-0.834343	0.912606	1.38222	-0.602243	-0.858238
NC_000911.1	sll1365	-	BAA18661.1	unknown protein	unknown protein	-0.79782	1.1097	1.22451	-0.627028	-0.909361
NC_000911.1	sll1373	NA	BAA18258.1	unknown protein	unknown protein	-0.74495	0.929535	1.3235	-0.590591	-0.917493
NC_000911.1	sll1687	hik17	BAA17760.1	PleD gene product homologue	unknown protein	-0.787066	0.973384	1.30176	-0.491434	-0.996644
NC_000911.1	sll1851	NA	BAA18597.1	unknown protein	unknown protein	0.432559	0.806583	-0.391624	0.63932	-1.48684
NC_000911.1	slr0366	NA	BAA10088.1	unknown protein	unknown protein	-0.765919	1.61384	0.568868	-0.496152	-0.920639
NC_000911.1	slr0569	-	BAA10485.1	unknown protein	unknown protein	-0.843529	0.884953	1.31425	-0.341805	-1.01387
NC_000911.1	slr0582	NA	BAA10503.1	unknown protein	unknown protein	-0.494965	0.825105	1.39558	-0.65367	-1.07206
NC_000911.1	slr1032	-	BAA17168.1	unknown protein	unknown protein	-0.621317	0.825308	1.10665	-0.169532	-1.14111
NC_000911.1	ssr2318	-	BAA17195.1	unknown protein	unknown protein	-0.719265	1.10081	0.821918	-0.011049	-1.19241
NC_000911.1	ssr2848	-	BAA17233.1	unknown protein	unknown protein	-0.675674	1.57096	0.142342	-0.391659	-0.645973
NC_000911.1	ssr3570	NA	BAA18040.1	unknown protein	unknown protein	-0.808096	1.15989	1.041	-0.342002	-1.0508
NC_000911.1	slr0368	NA			unknown protein	-0.725872	1.61959	0.501388	-0.361445	-1.03367
NC_000911.1	sml0012	-			hypothetical protein	-0.622191	1.02635	1.18381	-0.467322	-1.12065
NC_000911.1	smr0013	-			hypothetical protein	-0.796629	1.07438	1.00043	-0.0649131	-1.21327
NC_000911.1	ssl0090	NA			hypothetical protein	-0.922056	1.13337	0.964145	-0.0975096	-1.07795
NC_000911.1	ssl0241	NA			hypothetical protein	-0.54689	1.01829	1.12135	-0.389837	-1.20291
NC_000911.1	ssl0385	-			hypothetical protein	-0.699516	0.902788	1.37651	-0.562603	-1.01718
NC_000911.1	ssl1047	NA			hypothetical protein	-0.698271	0.86958	1.25327	-0.192189	-1.23239
NC_000911.1	ssl1762	NA			hypothetical protein	-0.643077	1.03166	1.17253	-0.319949	-1.24116
NC_000911.1	ssl2653	NA			unknown protein	-0.89798	0.954629	1.07591	-0.556393	-0.576166
NC_000911.1	ssl2921	-			hypothetical protein	-0.830262	0.927331	1.2449	-0.337108	-1.00486
NC_000911.1	ssr0511	NA			unknown protein	-0.714856	0.924139	1.2454	-0.45046	-1.00422
NC_000911.1	ssr0757	-			hypothetical protein	-0.682687	0.944995	1.3375	-0.616401	-0.983411
NC_000911.1	ssr1049	NA			unknown protein	-0.639442	1.0639	1.19428	-0.682819	-0.935921
NC_000911.1	ssr2615	-			hypothetical protein	-0.865385	0.78914	1.27311	-0.135159	-1.06171
NC_000911.1	ssr2755	-			hypothetical protein	-0.870041	0.844792	1.3103	-0.234057	-1.051
NC_000911.1	ssr3154	-			hypothetical protein	-0.5007	1.09831	1.14387	-0.583814	-1.15766
NC_000911.1	ssr3550	NA			hypothetical protein	-0.805512	0.837258	1.3168	-0.371656	-0.976889
NC_000911.1	ssr3572	NA			hypothetical protein	-0.861854	0.886148	1.35317	-0.383414	-0.994056
NC_005229.1	sll5026		BAD01796.1	hypothetical protein		0.144015	1.40587	0.263907	-0.36658	-1.44722
NC_005230.1	sll7047		BAD01949.1	hypothetical protein		-0.532999	0.867782	1.358	-0.63461	-1.05817
NC_005230.1	sll7075		BAD01977.1	unknown protein		1.29509	0.43505	0.215322	-0.95044	-0.995018
NC_005229.1	slr5053		BAD01823.1	unknown protein		-0.982438	1.52225	0.374535	-0.112996	-0.801349
NC_005229.1	slr5082		BAD01852.1	hypothetical protein		-0.0786906	1.37187	0.521343	-0.560726	-1.2538
NC_005229.1	slr5118		BAD01888.1	hypothetical protein		-0.395272	1.10682	1.03291	-0.61513	-1.12933
NC_005229.1	slr5124		BAD01894.1	hypothetical protein		-0.282541	1.17222	0.979263	-0.667233	-1.20171
NC_005230.1	slr7073		BAD01975.1	hypothetical protein		-0.474323	0.822116	1.33721	-0.652023	-1.03298
NC_005230.1	slr7094		BAD01996.1	hypothetical protein		-0.580644	0.878591	1.3945	-0.879469	-0.812981
NC_005230.1	slr7095		BAD01997.1	hypothetical protein		-0.570353	0.903466	1.38592	-0.837377	-0.881654
NC_005230.1	slr7099		BAD02001.1	unknown protein		-0.315878	0.937155	1.27407	-0.910617	-0.98473
NC_005229.1	ssl5025		BAD01795.1	hypothetical protein		-0.617484	1.0737	0.992971	-0.420099	-1.02908
NC_005229.1	ssl5045		BAD01815.1	unknown protein		-0.411795	1.65594	0.149216	-0.589398	-0.803966
NC_005229.1	ssl5103		BAD01873.1	unknown protein		-0.708215	1.48353	0.706056	-1.02349	-0.457878
NC_005229.1	ssl5125		BAD01895.1	unknown protein		-0.476049	1.13818	1.0372	-0.572141	-1.12719
NC_005229.1	ssr5009		BAD01779.1	unknown protein		-0.218109	1.11815	1.03222	-1.07435	-0.857912
NC_000911.1	sll1694	pilA1			pilin polypeptide PilA1	-1.06333	1.44162	0.581302	-0.133451	-0.826147
NC_000911.1	sll1695	pilA2	BAA17750.1	general secretion pathway protein G	pilin polypeptide PilA2	-0.905844	1.45794	0.67085	-0.36566	-0.857288
NC_000911.1	slr1930	pilA7	BAA18583.1	unknown protein	type 4 pilin-like protein	-0.446992	0.954352	1.30049	-0.673764	-1.13409
NC_000911.1	slr2015	pilA9	BAA17262.1	unknown protein	type 4 pilin-like protein, essential for motility	-0.631907	1.27583	1.05224	-0.826766	-0.869391
NC_000911.1	slr2016	pilA10	BAA17263.1	unknown protein	type 4 pilin-like protein, essential for motility	-0.655553	1.0407	1.29168	-0.754385	-0.922441
NC_000911.1	slr2017	pilA11	BAA17264.1	unknown protein	type 4 pilin-like protein, essential for motility	-0.681336	1.16366	1.17493	-0.86284	-0.794418
NC_000911.1	slr1456	pilA4	BAA18656.1	general secretion pathway protein G	type 4 pilin-like protein, or general secretion pathway protein G	-0.868558	1.10145	1.22152	-0.59962	-0.854795
NC_000911.1	slr0442	NA	BAA18470.1	unknown protein	unknown protein	-0.73894	1.60238	0.516878	-0.573139	-0.807181
NC_000911.1	slr2018	-	BAA17265.1	unknown protein	unknown protein	-0.540812	1.34688	0.947195	-0.906422	-0.846842
NC_000911.1	slr1277	gspD	BAA18278.1	general secretion pathway protein D	pilus assembly protein homologous to general secretion pathway protein D	0.127623	1.36418	0.641648	-1.2018	-0.931659
NC_000911.1	sll0897	dnaJ	BAA10860.1	DnaJ protein	DnaJ protein, heat shock protein 40, molecular chaperone	-0.824235	1.17241	1.1113	-0.490464	-0.969008
NC_000911.1	sll0898	NA	BAA10858.1	hypothetical protein	hypothetical protein	-0.955976	1.32944	0.842269	-0.338131	-0.877603
NC_000911.1	slr0082	-	BAA10555.1	hypothetical protein	hypothetical protein	-0.915835	0.921016	1.28512	-0.300721	-0.989579
NC_000911.1	sll1967	NA	BAA17405.1	hypothetical protein	probable RNA methyltransferase	-0.714106	1.07318	1.1377	-0.316221	-1.18056
NC_000911.1	slr0361	NA	BAA10082.1	hypothetical protein	probable ribosomal large subunit pseudouridine synthase B	-0.726902	1.24181	1.00945	-0.523237	-1.00112
NC_000911.1	slr0853	-	BAA17789.1	ribosomal-protein-alanine acetyltransferase	ribosomal-protein-alanine acetyltransferase	-0.816012	0.949945	1.00313	0.17567	-1.31273
NC_000911.1	slr0083	crhR	BAA10556.1	ATP-dependent RNA helicase%3B DeaD	RNA helicase Light	-0.698665	0.894074	1.36522	-0.564397	-0.996233
NC_000911.1	sll0759	NA	BAA10130.1	ABC transporter	ABC transporter ATP-binding protein	-0.877667	0.928031	1.3884	-0.715267	-0.723498
NC_000911.1	slr0075	ycf16	BAA10543.1	ABC transporter subunit	ABC transporter ATP-binding protein	-0.719481	1.02541	1.28589	-0.832296	-0.759515
NC_000911.1	slr0074	ycf24	BAA10542.1	ABC transporter subunit	ABC transporter subunit	-0.706162	1.01936	1.28271	-0.850557	-0.745349
NC_000911.1	ssr2595	hliB, scpD	BAA17469.1	high light inducible protein	high light-inducible polypeptide HliB, CAB/ELIP/HLIP superfamily	-0.647803	0.835251	-0.432481	0.967215	-0.722181
NC_000911.1	slr2019	-	BAA17266.1	ABC transporter	ATP-binding protein of ABC transporter	-0.626633	0.995834	1.29731	-0.701456	-0.965051
NC_000911.1	slr0399	ycf39	BAA18529.1	ycf39 gene product	chaperon-like protein for quinone binding in photosystem II	-1.30908	1.00915	0.813563	0.0013321	-0.514975
NC_000911.1	slr1950	ctaA	BAA18616.1	cation-transporting ATPase%3B E1-E2 ATPase	copper-transporting P-type ATPase CtaA	-0.794675	0.916324	1.36784	-0.449695	-1.03979
NC_000911.1	sll0534	clpP2	BAA10867.1	ATP-dependent Clp protease proteolytic subunit	ATP-dependent Clp protease proteolytic subunit 2	-0.859937	0.902084	1.30143	-0.31173	-1.03185
NC_000911.1	slr0257	ctpB	BAA16731.1	carboxyl-terminal protease	periplasmic carboxyl-terminal protease	-0.743563	0.916655	1.39413	-0.655196	-0.912029
NC_000911.1	sll1772	mutS	BAA17670.1	DNA mismatch repair protein%3B MutS	DNA mismatch repair protein MutS	-0.855727	0.961381	1.07335	0.0718137	-1.25082
NC_000911.1	slr0446	dnaX	BAA18486.1	DNA polymerase III subunit	DNA polymerase III delta' subunit	1.34124	0.537304	0.215429	-0.975123	-1.11885
NC_000911.1	slr0020	recG	BAA10207.1	DNA recombinase	DNA recombinase	-0.807705	0.982745	1.29015	-0.480609	-0.984584
NC_000911.1	sll1520	recN	BAA18469.1	DNA repair protein%3B RecN	DNA repair protein RecN	-0.799694	1.16125	1.06419	-0.508034	-0.917709
NC_000911.1	sll0086	-	BAA10546.1	hypothetical protein	putative arsenical pump-driving ATPase	-0.811869	1.12627	1.20278	-0.579795	-0.937383
NC_000911.1	slr1822	nth	BAA17762.1	endonuclease III	endonuclease III	-0.80989	1.00279	1.09123	-0.104932	-1.17919
NC_000911.1	slr0077	nifS	BAA10545.1	NifS protein	cysteine desulfurase	-0.778288	1.13022	1.1983	-0.764172	-0.78606
NC_000911.1	slr1653	-	BAA18770.1	N-acyl-L-amino acid amidohydrolase	N-acyl-L-amino acid amidohydrolase	-0.547782	0.874118	1.37729	-0.695817	-1.00781
NC_000911.1	sll1515	gifB	BAA16994.1	unknown protein	glutamine synthetase inactivating factor IF17	-0.903627	1.24631	0.893928	-0.954152	-0.282458
NC_000911.1	sll1189	glcE	BAA16857.1	glycolate oxidase subunit%3B GlcE	glycolate oxidase subunit GlcE	-1.07957	0.860831	1.28767	-0.124119	-0.944818
NC_000911.1	sll0868	-	BAA17612.1	lipoic acid synthetase	lipoic acid synthetase	-0.790861	0.95059	1.34711	-0.631407	-0.875429
NC_000911.1	slr0926	ubiA	BAA10850.1	4-hydroxybenzoate-octaprenyl transferase	4-hydroxybenzoate-octaprenyl transferase	-1.01047	0.929015	1.31536	-0.786301	-0.447603
NC_000911.1	slr1300	ubiH	BAA16850.1	UbiH protein	similar to 2-octaprenyl-6-methoxyphenol hydroxylase	-0.757705	0.919912	1.38119	-0.527239	-1.01616
NC_000911.1	sll1452	nrtC	BAA17490.1	nitrate transport protein%3B NrtC	nitrate/nitrite transport system ATP-binding protein	-0.673161	0.925751	1.22832	-0.504905	-0.976002
NC_000911.1	sll1453	nrtD	BAA17489.1	nitrate transport protein%3B NrtD	nitrate/nitrite transport system ATP-binding protein	-0.784888	0.91145	1.25874	-0.554783	-0.830521
NC_000911.1	slr1888	-	BAA17706.1	hypothetical protein	4-hydroxybutyrate coenzyme A transferase.	-1.17695	1.06082	0.927422	0.110948	-0.922246
NC_000911.1	slr1734	opcA	BAA17768.1	OxPPCycle gene	glucose 6-phosphate dehydrogenase assembly protein	-0.785312	1.08044	1.21496	-0.521763	-0.988329
NC_000911.1	slr1311	psbA2	BAA16586.1	photosystem II D1 protein	photosystem II D1 protein	0.256789	1.65753	-0.0951761	-1.11517	-0.703976
NC_000911.1	slr1739	psb28-2	BAA17779.1	photosystem II 13kD protein (PsbW) homologue	photosystem II 13 kDa protein homolog	-0.899129	0.96828	1.23604	-0.297312	-1.00788
NC_000911.1	slr0323	ams1	BAA10023.1	alpha-mannosidase	putative alpha-mannosidase	-0.764429	0.855112	1.34241	-0.314297	-1.11879
NC_000911.1	slr0518	abfB	BAA10597.1	arabinofuranosidase	similar to alpha-L-arabinofuranosidase B	-0.674683	0.913079	1.28398	-0.516475	-1.0059
NC_000911.1	sll0142	NA	BAA18562.1	cation or drug efflux system protein	probable cation efflux system protein	-0.462746	0.854268	1.38861	-0.647014	-1.13312
NC_000911.1	slr0687	-	BAA16974.1	PleD gene product	probable two-component response regulator	-0.547318	0.832622	1.3839	-0.520076	-1.14913
NC_000911.1	slr0833	dnaB	BAA10516.1	replicative DNA helicase	replicative DNA helicase [Contains: Ssp dnaB intein]	-0.851251	0.976034	1.14604	-0.155793	-1.11503
NC_000911.1	sll1894	ribA	BAA18190.1	GTP cyclohydrolase II	riboflavin biosynthesis protein RibA	-0.756669	1.21266	1.00455	-0.293604	-1.16693
NC_000911.1	sll0306	sigB	BAA10020.1	RNA polymerase sigma factor	RNA polymerase group 2 sigma factor	-0.851632	1.03995	1.26611	-0.654326	-0.8001
NC_000911.1	slr1738	perR	BAA17777.1	unknown protein	transcription regulator Fur family	-0.879686	0.889467	1.33996	-0.366041	-0.983702
NC_000911.1	slr0701	-	BAA10733.1	mercuric resistance operon regulatory protein	transcriptional regulator	-0.766079	1.38682	0.855413	-0.533627	-0.942522
NC_000911.1	slr1324	hik23	BAA18075.1	hybrid sensory kinase	two-component hybrid sensor and regulator	-0.663568	0.892516	1.31509	-0.394749	-1.14929
NC_000911.1	slr2104	hik22	BAA17998.1	hybrid sensory kinase	two-component hybrid sensor and regulator	-0.449265	0.85743	1.36515	-0.63047	-1.14285
NC_000911.1	slr0798	ziaA	BAA10707.1	unknown protein	zinc-transporting P-type ATPase (zinc efflux pump) involved in zinc tolerance	-0.771716	1.03382	1.23203	-0.502532	-0.991604
NC_000911.1	6803t08					0.269124	1.5047	-0.728331	-0.018407	-1.02709
NC_000911.1	6803t16.tRNA					-0.659009	1.37038	0.0992426	0.333611	-1.14422
NC_000911.1	6803t26.tRNA					0.255714	1.03226	-0.852653	0.759806	-1.19512
NC_000911.1	ncl0030					-0.867421	1.25003	0.9255	-0.611817	-0.696295
NC_000911.1	ncl0400					-0.680265	1.05991	1.15018	-0.49595	-1.03387
NC_000911.1	ncl0570					-0.851394	1.3162	0.422591	0.0960582	-0.983456
NC_000911.1	ncl0710					-0.743301	1.243	0.958604	-0.457483	-1.00082
NC_000911.1	ncl0860					-0.799128	1.17777	1.01751	-0.374097	-1.02206
NC_000911.1	ncl1080					-0.421699	1.05899	1.07532	-0.562752	-1.14986
NC_000911.1	ncl1255					-0.810435	1.14284	1.17157	-0.589542	-0.914436
NC_000911.1	ncl1590					0.0292294	1.36468	0.130684	-0.141313	-1.38328
NC_000911.1	ncr0190.ncRNA					-0.174336	1.27908	0.80093	-0.551782	-1.3539
NC_000911.1	ncr0440.ncRNA					-0.632621	1.19929	0.994425	-0.498983	-1.06211
NC_000911.1	ncr0470.ncRNA					-0.805058	0.979701	1.20088	-0.242963	-1.13256
NC_000911.1	ncr0510.ncRNA					-0.883605	1.3771	0.719977	-0.305971	-0.907499
NC_000911.1	ncr0590.ncRNA					-0.444021	1.42619	0.40162	-0.0300732	-1.35372
NC_000911.1	ncr0770.ncRNA					-0.606243	0.988548	1.19318	-0.451885	-1.1236
NC_000911.1	ncr1180.ncRNA					-0.845833	1.27363	1.04955	-0.550632	-0.926721
NC_000911.1	ncr1420.ncRNA					-0.919113	1.093	1.07695	-0.33531	-0.915531
NC_000911.1	ncr1525					-0.515229	1.45678	0.296112	0.0798741	-1.31754
NC_000911.1	ncr1600.ncRNA					-0.641079	0.856797	1.41045	-0.577121	-1.04905
NC_000911.1	ncr1670.ncRNA					-0.770494	0.821378	1.24007	-0.409985	-0.880969
NC_005229.1	sll5060		BAD01830.1	two-component hybrid sensor and regulator		-0.455827	0.839398	1.3672	-0.59484	-1.15593
NC_005229.1	sll5084		BAD01854.1	probable plasmid partitioning protein%2C ParB		-0.61811	1.12866	0.90749	-0.0176522	-1.40039
NC_005230.1	sll7103		BAD02005.1	exodeoxyribonuclease V alpha chain		-0.0660677	1.00188	0.888056	-0.245125	-1.57875
NC_005230.1	ssl7004		BAD01906.1	probable plasmid stability protein		0.0874915	1.53133	0.23792	-0.867398	-0.989341
NC_000911.1	sll0898-as					-0.856539	1.50355	0.561475	-0.858667	-0.349821
NC_000911.1	sll1321-as					-0.129581	1.61212	0.107136	-0.758673	-0.831005
NC_000911.1	sll1570-as					-0.754311	1.34592	0.647033	-0.504248	-0.734394
NC_000911.1	sll1695-as					-0.864315	1.62533	0.34793	-0.239524	-0.869427
NC_000911.1	slr0300-as					-0.554582	1.16424	0.554135	0.26491	-1.4287
NC_000911.1	slr0404-as					-0.513997	1.33312	0.790375	-0.529278	-1.08022
NC_000911.1	slr0623-as					-0.468182	1.33666	0.162824	0.265316	-1.29661
NC_000911.1	slr0799-as					-0.562209	1.62895	0.408405	-0.554571	-0.920577
NC_000911.1	slr1277-as3					-0.262983	1.53045	-0.632385	-0.658013	0.0229356
NC_000911.1	slr1413-as					-0.17405	1.47517	0.42168	-0.453975	-1.26882
NC_000911.1	slr1705-as					-0.228999	1.70107	-0.288346	-0.550675	-0.633045
NC_000911.1	ssr2061-as2					-0.540246	1.70772	-0.457614	-0.424784	-0.285072
NC_000911.1	ssr2848-as					-0.644869	1.62832	0.0668691	-0.375052	-0.675266
NC_000911.1	ssr2848-as2					-0.593863	1.70366	-0.118366	-0.0399662	-0.951468
NC_000911.1	sll0088-as					-0.531149	0.981108	1.29321	-0.789183	-0.953987
NC_000911.1	sll0088-as2					-0.64901	0.926859	1.31448	-0.669225	-0.923107
NC_000911.1	sll0204-as					-0.516865	1.04213	1.11686	-0.41322	-1.22891
NC_000911.1	sll0540-as					-0.542213	1.10001	1.20355	-0.854383	-0.906963
NC_000911.1	sll0621-as					-0.668832	0.824023	1.32085	-0.497213	-0.978833
NC_000911.1	sll0812-as					-0.859636	0.868068	1.15295	-0.372052	-0.789333
NC_000911.1	sll0843-as2					-0.761738	0.864737	1.25666	-0.703728	-0.655935
NC_000911.1	sll1112-as					-0.646481	0.971884	1.24286	-0.45089	-1.11737
NC_000911.1	sll1515-as					-0.8788	1.35864	0.882817	-0.91423	-0.448427
NC_000911.1	sll1515-as2					-0.908676	1.19442	0.933964	-0.897705	-0.322008
NC_000911.1	sll1699-as					-0.62239	1.14646	1.01344	-0.540969	-0.996545
NC_000911.1	slr0320-as					-0.312917	0.982941	1.08754	-0.771329	-0.986239
NC_000911.1	slr0630-as					-0.652361	0.837315	1.37884	-0.498784	-1.065
NC_000911.1	slr0823-as2					-0.80247	0.831826	1.29351	-0.221711	-1.10116
NC_000911.1	slr0935-as					-0.700415	0.856813	1.38185	-0.520061	-1.01819
NC_000911.1	slr1596-as					-0.856279	1.3229	0.943503	-0.861535	-0.548589
NC_000911.1	ssl1378-as					-0.816297	0.981921	0.957734	-0.41931	-0.704049
NC_000911.1	ssr2078-as					-0.673709	1.0403	1.23112	-0.689729	-0.907985
