# Supplementary material for: Thioredoxin A regulates protein synthesis to maintain carbon and nitrogen partitioning in cyanobacteria
Source: Plant Physiol. 2024 Feb 22;195(4):2921–36. doi: 10.1093/plphys/kiae101 (PMC11288746; doi:10.1093/plphys/kiae101)
Supplement: kiae101_Supplementary_Data [file kiae101_supplementary_data.zip › Supplemental Table S6.xlsx]

## Sheet: Table S5-Cluster 3A
Supplemental Table S6. Genes grouped into Cluster 3A
Genome	Gene	Gene symbol	Protein ID	Product	Annotation	0h	24h	48h	60h	72h
NC_000911.1	slr1200	-	BAA17381.1	high-affinity branched-chain amino acid transport protein	urea transport system permease protein	0.0139353	0.0197942	1.67782	-0.503562	-1.20799
NC_000911.1	sll0374	urtE	BAA10398.1	high-affinity branched-chain amino acid transport ATP-binding protein	urea transport system ATP-binding protein	-0.809252	0.113054	1.79107	-0.496259	-0.59861
NC_000911.1	sll0764	urtD	BAA10125.1	high-affinity branched-chain amino acid transport ATP-binding protein	urea transport system ATP-binding protein	-0.388033	-0.149608	1.82762	-0.317626	-0.972356
NC_000911.1	slr1257	-	BAA17851.1	unknown protein	unknown protein	-0.463404	0.419709	1.54043	-0.558651	-0.938087
NC_000911.1	sll1291	NA	BAA17202.1	PatA subfamily	two-component response regulator PatA subfamily	-0.480492	0.512394	1.63205	-0.733655	-0.930297
NC_000911.1	sll0855	NA	BAA17794.1	hypothetical protein	putative channel transporter	-0.864743	0.682833	1.45919	-0.23603	-1.04125
NC_000911.1	sll0536	NA	BAA10865.1	hypothetical protein	probable potassium channel protein	-0.323456	-0.00510216	1.80412	-0.508928	-0.966638
NC_000911.1	sll0574	rfbA	BAA18851.1	integral membrane O-antigen translocator protein	probable permease protein of lipopolysaccharide ABC transporter	-0.623118	0.0622715	1.68479	-0.602441	-0.521505
NC_000911.1	sll0312	NA	BAA10172.1	OppB in a binding protein-dependent transport system	probable oligopeptides ABC transporter permease protein	-0.639446	0.0477024	1.76904	-0.375953	-0.801344
NC_000911.1	slr2077	-	BAA17412.1	hypothetical protein	probable ABC transporter, periplasmic binding protein	-0.617464	0.312605	1.69391	-0.462182	-0.926869
NC_000911.1	sll0540	NA	BAA10504.1	hypothetical protein	phosphate-binding protein PstS homolog	-0.613432	0.512158	1.54345	-0.44516	-0.997016
NC_000911.1	sll1270	bgtB	BAA17584.1	glutamine-binding periplasmic protein/glutamine transport system permease protein	periplasmic substrate-binding and integral membrane protein of the ABC-type Bgt permease for basic amino acids and glutamine BgtB	1.29927	-0.418683	0.789601	-0.421292	-1.24889
NC_000911.1	sll1699	-	BAA17740.1	extracellular solute-binding protein	oligopeptide-binding protein of oligopeptide ABC transporter	-0.741433	0.66596	1.55495	-0.552904	-0.926574
NC_000911.1	slr0639	-	BAA10358.1	hypothetical protein	mechanosensitive ion channel homolog	-0.606215	0.0743601	1.60555	-0.380324	-0.69337
NC_000911.1	slr0327	-	BAA10029.1	iron utilization protein	iron(III) ABC transporter, permease protein	-0.881195	0.36878	1.58184	-0.160719	-0.908703
NC_000911.1	sll0760	ycf38	BAA10129.1	Ycf38	hypothetical protein YCF38	-0.641072	0.599652	1.60648	-0.705407	-0.859654
NC_000911.1	sll1002	ycf22	BAA17049.1	hypothetical protein	hypothetical protein YCF22	-0.60064	0.611332	1.56655	-0.567324	-1.00992
NC_000911.1	sll1254	NA	BAA18156.1	hemolysin	hypothetical protein	-0.714096	0.785182	1.46233	-0.635727	-0.897685
NC_000911.1	slr0594	ftsX	BAA18858.1	hypothetical protein	hypothetical protein	-0.725928	0.558449	1.61373	-0.572369	-0.873887
NC_000911.1	slr1344	-	BAA18161.1	hypothetical protein	hypothetical protein	-0.986272	0.723013	1.45075	-0.400714	-0.786773
NC_000911.1	sll0793	-	BAA10705.1	hypothetical protein	hypothetical protein	-0.71379	0.203198	1.64482	-0.237048	-0.897176
NC_000911.1	slr1336	-	BAA18148.1	H+/Ca2+ exchanger	H+/Ca2+ exchanger	-0.682225	0.705222	1.54179	-0.685616	-0.879174
NC_000911.1	slr0529	ggtB	BAA10817.1	unknown protein	glucosylglycerol transport system substrate-binding protein	-0.75858	0.145426	1.65799	-0.29182	-0.753015
NC_000911.1	slr0797	coaT	BAA10704.1	cation-transporting ATPase%3B E1-E2 ATPase	cobalt-transporting P-type ATPase (cobalt efflux pump) involved in cobalt tolerance	-0.501781	0.0432422	1.59388	-0.844093	-0.29125
NC_000911.1	sll0415	-	BAA10241.1	ABC transporter	ATP-binding protein of ABC transporter	-0.818696	0.60581	1.56953	-0.568813	-0.787833
NC_000911.1	slr0544	-	BAA10839.1	ABC transporter	ATP-binding protein of ABC transporter	-0.847673	0.575248	1.61665	-0.574428	-0.769798
NC_000911.1	slr0864	-	BAA17810.1	ABC transporter	ATP-binding protein of ABC transporter	-0.721738	0.53261	1.65214	-0.704313	-0.758701
NC_000911.1	sll0537	amt3	BAA10864.1	ammonium/methylammonium permease	ammonium/methylammonium permease	-0.561877	0.242221	1.74243	-0.503137	-0.919642
NC_000911.1	sll1017	amt2	BAA16952.1	ammonium/methylammonium permease	ammonium/methylammonium permease	-0.175297	0.536398	1.47839	-0.760095	-1.0794
NC_000911.1	sll1481	NA	BAA18725.1	ABC-transporter DevB homologue	ABC-transporter membrane fusion protein	-0.751599	0.388833	1.69703	-0.47181	-0.862453
NC_000911.1	sll1482	NA	BAA18724.1	ABC-transporter DevC homologue	ABC transporter permease protein	-0.662381	0.266873	1.75021	-0.480299	-0.8744
NC_000911.1	sll1623	-	BAA17773.1	ABC transporter	ABC transporter ATP-binding protein	-0.737644	0.431754	1.57008	-0.330908	-0.933281
NC_000911.1	slr1651	hlyB	BAA18768.1	haemolysin secretion ATP-binding protein	ABC transporter ATP-binding protein	-0.69776	0.594712	1.43864	-0.236251	-1.09934
NC_000911.1	sll1081	-	BAA17294.1	integral membrane components of other binding-protein-dependent transport system	ABC transport system permease protein	-0.322352	0.277718	1.568	-0.300286	-1.22308
NC_000911.1	sll1082	-	BAA17293.1	nitrate transport protein%3B NrtD	ABC transport system ATP-binding protein	-0.934312	0.691941	1.42922	-0.228407	-0.958442
NC_005229.1	slr5078		BAD01848.1	similar to potassium channel protein		-0.572971	0.534601	1.55329	-0.688144	-0.826774
NC_000911.1	sll1076	pacL	BAA17301.1	Zinc exporter	cation-transporting ATPase PacL	-0.703758	0.647699	1.49679	-0.348801	-1.09193
NC_000911.1	sll0221	bcp	BAA16726.1	bacterioferritin comigratory protein	bacterioferritin comigratory protein	-0.635175	-0.00795519	1.82505	-0.441076	-0.740844
NC_000911.1	slr0940	crtQ-2	BAA18400.1	zeta-carotene desaturase precursor	zeta-carotene desaturase	-1.10941	0.836298	1.36074	-0.520044	-0.567584
NC_000911.1	slr1254	pds, crtD, crtP	BAA17847.1	phytoene desaturase	phytoene dehydrogenase (phytoene desaturase)	-0.894171	0.724095	1.49691	-0.421549	-0.905288
NC_000911.1	slr1293	-	BAA16840.1	unknown protein	similar to phytoene dehydrogenase	-0.713556	0.580253	1.44798	-0.16087	-1.15381
NC_000911.1	slr0088	crtO	BAA10561.1	b-carotene ketolase	beta-carotene ketolase	-0.787023	0.317833	1.67822	-0.391509	-0.817516
NC_000911.1	slr0116	pcyA	BAA10653.1	unknown protein	phycocyanobilin:ferredoxin oxidoreductase	-0.899537	0.386077	1.58988	-0.473488	-0.602933
NC_000911.1	slr1748	gpm	BAA17494.1	hypothetical protein	probable phosphoglycerate mutase	-0.600302	0.618871	1.56123	-0.643912	-0.93589
NC_000911.1	sll0099	cbiE, cbiT, cobL	BAA10641.1	precorrin-6y methylase	precorrin-6y C5, 15-methyltransferase (decarboxylating)	-0.999239	0.567911	1.51392	-0.25726	-0.825332
NC_000911.1	slr0905	bchE	BAA10457.1	Mg-protoporphyrin IX monomethyl ester oxidative cyclase 66 kD subunit	Mg-protoporphyrin IX monomethyl ester oxidative cyclase	-0.876547	0.658738	1.45773	-0.627929	-0.611989
NC_000911.1	slr1879	cobI	BAA17689.1	S-adenosyl-methionine: precorrin-2 methyltransferase	precorrin-2 methyltransferase	-0.921098	0.480444	1.6033	-0.253172	-0.909476
NC_000911.1	sll0378	cobA	BAA10394.1	uroporphyrin-III C-methyltransferase	uroporphyrin-III C-methyltransferase	-0.686662	-0.237316	1.7812	-0.113691	-0.743533
NC_000911.1	sll0179	gltX	BAA10429.1	glutamyl-tRNA synthetase	glutamyl-tRNA synthetase	-0.830475	0.391592	1.68784	-0.346137	-0.902819
NC_000911.1	slr1616	-	BAA16910.1	unknown protein	unknown protein	-0.827985	0.418097	1.66283	-0.621889	-0.631049
NC_000911.1	slr0091	-	BAA10564.1	aldehyde dehydrogenase	aldehyde dehydrogenase	-0.556753	0.0968181	1.77126	-0.41761	-0.893711
NC_000911.1	sll0135	NA	BAA18570.1	hypothetical protein	putative 5'-methylthioadenosine phosphorylase	-0.852804	0.29991	1.73421	-0.556665	-0.624647
NC_000911.1	sll0420	ureB	BAA18483.1	urease beta subunit	urease beta subunit	-0.685363	0.372914	1.58968	-0.305295	-0.97194
NC_000911.1	sll0643	ureG	BAA16973.1	urease accessory protein G	urease accessory protein G	-0.756503	0.530328	1.64677	-0.639154	-0.781443
NC_000911.1	slr2121	NA	BAA18058.1	hypothetical protein	hypothetical protein	-0.893573	0.795474	1.3444	-0.292655	-0.953641
NC_000911.1	sll0100	ama	BAA10640.1	N-acyl-L-amino acid amidohydrolase	N-acyl-L-amino acid amidohydrolase	-0.700152	0.696499	1.53882	-0.615101	-0.920065
NC_000911.1	slr0387	nifS	BAA10109.1	NifS protein	cysteine desulfurase NifS	-0.351699	0.561413	1.54667	-0.675991	-1.0804
NC_000911.1	slr0899	cynS	BAA10449.1	cyanate lyase	cyanate lyase	-0.986503	0.524803	1.51661	-0.278357	-0.776557
NC_000911.1	sll0784	merR	BAA10717.1	nitrilase	nitrilase	-0.600738	-0.161225	1.81199	-0.449105	-0.600923
NC_000911.1	sll1444	-	BAA18298.1	3-isopropylmalate dehydratase	3-isopropylmalate dehydratase small subunit	-0.901937	0.311137	1.55786	-0.574433	-0.392631
NC_000911.1	slr0186	leuA	BAA10079.1	2-isopropylmalate synthase	2-isopropylmalate synthase	-0.874016	0.796295	1.46398	-0.503313	-0.882944
NC_000911.1	slr0036	aspC	BAA10796.1	aspartate aminotransferase	aspartate aminotransferase	-0.64929	0.604619	1.56172	-0.598439	-0.918607
NC_000911.1	sll0084	hisB	BAA10548.1	imidazoleglycerol-phosphate dehydratase%3B histidinol-phosphatase	putative phosphatase	-1.07588	0.606058	1.30172	-0.439316	-0.392579
NC_000911.1	sll0220	glmS	BAA16727.1	L-glutamine:D-fructose-6-P amidotransferase	L-glutamine:D-fructose-6-P amidotransferase	-0.68057	0.440336	1.65493	-0.479025	-0.935674
NC_000911.1	slr0090	ppd	BAA10563.1	4-hydroxyphenylpyruvic acid dioxgenase	probable 4-hydroxyphenylpyruvate dioxygenase	-0.806446	0.221674	1.72484	-0.366353	-0.773711
NC_000911.1	slr0293	-	BAA18516.1	P protein of glycine cleavage complex	glycine dehydrogenase	-0.619254	0.48709	1.67164	-0.701074	-0.838398
NC_000911.1	slr0657	-	BAA18676.1	aspartate kinase	aspartate kinase	-0.758986	0.366934	1.69989	-0.518483	-0.789352
NC_000911.1	sll1462	hypE	BAA17478.1	hydrogenase expression/formation protein%3B HypE	putative hydrogenase expression/formation protein HypE	-0.862775	0.488641	1.62234	-0.404642	-0.843567
NC_000911.1	slr1498	hypD	BAA16622.1	hydrogenase isoenzymes formation protein%3B HypD	putative hydrogenase expression/formation protein HypD	-0.835004	0.377954	1.70747	-0.496633	-0.753788
NC_000911.1	slr1675	hypA1	BAA18357.1	hydrogenase expression/formation protein%3B HypA	putative hydrogenase expression/formation protein HypA1	-0.708057	0.294653	1.75078	-0.516747	-0.820631
NC_000911.1	ssl3580	hypC	BAA18180.1	hydrogenase expression/formation protein%3B HypC	putative hydrogenase expression/formation protein HypC	-0.803489	0.497277	1.5719	-0.199659	-1.06603
NC_000911.1	slr1743	ndbB	BAA17783.1	NADH dehydrogenase	type 2 NADH dehydrogenase NdbB	-0.762918	0.277601	1.74912	-0.403509	-0.86029
NC_000911.1	slr0851	ndbA	BAA17787.1	NADH dehydrogenase	type 2 NADH dehydrogenase	-0.587219	-0.0231524	1.78173	-0.283965	-0.887395
NC_000911.1	slr1379	cydA	BAA17185.1	cytochrome oxidase d subunit I	quinol oxidase subunit I	-0.458741	0.272397	1.64059	-0.464973	-0.989274
NC_000911.1	slr1380	cydB	BAA17186.1	cytochrome oxidase d subunit II	quinol oxidase subunit II	-0.725659	0.387352	1.60222	-0.352354	-0.911559
NC_000911.1	sll1968	pmgA	BAA17404.1	PmgA	photomixotrophic growth related protein, PmgA	-0.700965	0.458559	1.63458	-0.416976	-0.975194
NC_000911.1	ssl0452	nblA1			phycobilisome degradation protein NblA	-0.781162	0.290008	1.7053	-0.395897	-0.818247
NC_000911.1	ssl0453	nblA2	BAA17954.1	phycobilisome degradation protein%3B NblA	phycobilisome degradation protein NblA	-0.686856	0.0521925	1.81526	-0.500373	-0.680222
NC_000911.1	slr0918	-	BAA10466.1	methionine aminopeptidase	methionine aminopeptidase	-0.921975	0.575971	1.45668	-0.35323	-0.757451
NC_000911.1	slr0786	map	BAA10691.1	methionine aminopeptidase	methionine aminopeptidase	-0.65989	-0.297029	1.80534	-0.19169	-0.65673
NC_000911.1	slr1377	lepB	BAA17183.1	leader peptidase I	leader peptidase I (signal peptidase I)	-0.825695	0.575174	1.58696	-0.433247	-0.903196
NC_000911.1	sll0696	-	BAA16692.1	unknown protein	hypothetical protein	-0.645989	0.0763056	1.7574	-0.308237	-0.879477
NC_000911.1	sll0136	pepP	BAA18569.1	aminopeptidase P	aminopeptidase P	-0.774757	0.794121	1.46942	-0.538121	-0.950664
NC_000911.1	sll2009	NA	BAA17714.1	processing protease	processing protease	-0.877853	0.495559	1.57789	-0.168933	-1.02666
NC_000911.1	slr0021	-	BAA10208.1	protease IV	protease	-0.745302	0.532633	1.62235	-0.479858	-0.929819
NC_000911.1	slr0535	NA	BAA10823.1	serine proteinase	protease	-0.579632	0.772825	1.45754	-0.545653	-1.10508
NC_000911.1	sll0195	NA	BAA10231.1	ATP-dependent proteinase%3B BsgA	probable ATP-dependent protease	-1.17431	0.207309	1.58092	-0.340445	-0.273468
NC_000911.1	sll0184	sigC	BAA10419.1	RNA polymerase sigma factor	group2 RNA polymerase sigma factor SigC	-0.717102	0.774848	1.48695	-0.59127	-0.953429
NC_000911.1	sll0856	sigH	BAA17793.1	RNA polymerase sigma-E factor	RNA polymerase ECF-type (group 3) sigma-E factor	-0.894732	0.654723	1.53649	-0.597083	-0.699397
NC_000911.1	slr0233	trxQ	BAA10238.1	thioredoxin M	thioredoxin M	-0.649705	0.804553	1.41853	-0.641541	-0.931837
NC_000911.1	slr0600	ntr	BAA18866.1	unknown protein	NADP-thioredoxin reductase	-0.974938	0.666359	1.47189	-0.332465	-0.830841
NC_000911.1	slr1171	gpx1	BAA18344.1	glutathione peroxidase	glutathione peroxidase-like NADPH peroxidase, glutathione peroxidase	-0.85362	0.528784	1.59199	-0.608695	-0.658455
NC_000911.1	slr1846	grxC	BAA17078.1	hypothetical protein	hypothetical protein YCF64	-0.584993	0.835854	1.42146	-0.834852	-0.837465
NC_000911.1	sll1902	NA	BAA17892.1	hypothetical protein	hypothetical protein	-0.682857	0.562122	1.48587	-0.373884	-0.991249
NC_000911.1	sll0755	tpx, ycf42	BAA10136.1	thiol-specific antioxidant protein	thioredoxin peroxidase	-0.734207	0.199261	1.74608	-0.528078	-0.68306
NC_000911.1	sll1651	NA			hypothetical protein	-0.725588	0.602953	1.57605	-0.563621	-0.889797
NC_000911.1	ssl1328	NA			hypothetical protein	-0.516877	0.530375	1.55854	-0.663409	-0.908625
NC_000911.1	ssl1377	-			hypothetical protein	-0.858282	0.328727	1.57316	-0.139373	-0.904237
NC_000911.1	ssl1493	NA			unknown protein	-0.700814	0.329305	1.57319	-0.535694	-0.665987
NC_000911.1	ssl2648	NA			hypothetical protein	-0.812795	0.798944	1.41969	-0.390985	-1.01486
NC_000911.1	ssl2807	-			hypothetical protein	-0.554909	0.608584	1.5109	-0.651487	-0.913092
NC_000911.1	ssl2999	NA			hypothetical protein	-0.596576	0.748861	1.43102	-0.583499	-0.999801
NC_000911.1	ssl3719	-			hypothetical protein	-0.789236	0.298123	1.71596	-0.339032	-0.885818
NC_000911.1	ssr0706	NA			unknown protein	-0.662952	0.555925	1.5461	-0.418523	-1.02055
NC_000911.1	ssr2377	-			hypothetical protein	-0.692696	0.467572	1.6643	-0.589819	-0.849352
NC_000911.1	ssr2710	-			hypothetical protein	-0.805624	0.768287	1.4506	-0.406963	-1.0063
NC_000911.1	ssr2787	-			unknown protein	-0.771847	0.778838	1.4616	-0.556123	-0.912463
NC_000911.1	ssr3588	NA			hypothetical protein	-0.775429	0.361241	1.60842	-0.431528	-0.762701
NC_000911.1	slr1682	-	BAA18371.1	transposase	putative transposase [ISY391b: 1970517 - 1970880, join 1972064 - 1973077]	-0.265529	-0.0603903	1.62136	-0.430711	-0.864726
NC_000911.1	smr0014	NA			hypothetical protein	-0.85148	0.433103	1.49588	-0.324716	-0.752785
NC_000911.1	ssl1376	-			hypothetical protein	-0.982516	0.317425	1.62969	-0.217545	-0.747053
NC_000911.1	sll0792	ziaR	BAA10706.1	transcriptional repressor%3B SmtB	Zinc-responsive repressor ZiaR	-0.836804	0.182231	1.69207	-0.169104	-0.868391
NC_000911.1	sll0188	NA	BAA10409.1	unknown protein	unknown protein	-0.758365	0.453676	1.68345	-0.530625	-0.84814
NC_000911.1	sll0191	-	BAA10239.1	unknown protein	unknown protein	-0.771981	0.524314	1.57279	-0.356353	-0.968767
NC_000911.1	sll0327	NA	BAA10107.1	unknown protein	unknown protein	-0.296969	0.201573	1.71539	-0.899799	-0.720194
NC_000911.1	sll0328	NA	BAA10106.1	unknown protein	unknown protein	-0.479456	0.306567	1.70587	-0.855883	-0.6771
NC_000911.1	sll0369	-	BAA10404.1	unknown protein	unknown protein	-0.604824	0.441338	1.65011	-0.548014	-0.938613
NC_000911.1	sll0419	-	BAA18484.1	unknown protein	unknown protein	-0.705291	0.467654	1.61502	-0.308686	-1.0687
NC_000911.1	sll0614	NA	BAA10349.1	unknown protein	unknown protein	-0.671167	0.392453	1.67492	-0.487598	-0.908609
NC_000911.1	sll0625	NA	BAA18681.1	unknown protein	unknown protein	-0.713609	0.687103	1.50949	-0.556688	-0.9263
NC_000911.1	sll0664	NA	BAA10754.1	unknown protein	unknown protein	-0.534633	0.0627777	1.60788	-0.428834	-0.70719
NC_000911.1	sll0688	-	BAA10333.1	unknown protein	unknown protein	-0.67281	0.512852	1.61861	-0.534738	-0.923916
NC_000911.1	sll0761	NA	BAA10128.1	unknown protein	unknown protein	-0.655743	0.5193	1.64743	-0.646332	-0.864653
NC_000911.1	sll0843	NA	BAA17808.1	unknown protein	unknown protein	-0.797017	0.580493	1.55206	-0.410627	-0.924912
NC_000911.1	sll0909	NA	BAA18416.1	unknown protein	unknown protein	-0.281778	0.50509	1.51334	-0.715913	-1.02074
NC_000911.1	sll0982	-	BAA17178.1	unknown protein	unknown protein	-0.71926	0.15983	1.81278	-0.498789	-0.754562
NC_000911.1	sll1062	-	BAA16637.1	unknown protein	unknown protein	-0.768414	0.703629	1.47555	-0.477656	-0.93311
NC_000911.1	sll1167	-	BAA18291.1	penicillin-binding protein 4	unknown protein	-0.78372	0.487194	1.55454	-0.214101	-1.04391
NC_000911.1	sll1170	-	BAA18288.1	hypothetical protein	unknown protein	-0.863155	0.56754	1.51583	-0.267727	-0.952489
NC_000911.1	sll1503	-	BAA17017.1	unknown protein	unknown protein	-0.698165	0.661029	1.29133	-0.267322	-0.986873
NC_000911.1	sll1630	NA	BAA17765.1	unknown protein	unknown protein	-0.741074	0.687689	1.46663	-0.308672	-1.10457
NC_000911.1	sll1714	-	BAA17456.1	unknown protein	unknown protein	-0.606669	0.483731	1.4751	-0.296772	-1.05539
NC_000911.1	sll1739	NA	BAA17425.1	unknown protein	unknown protein	-0.776884	0.561384	1.52785	-0.288363	-1.02399
NC_000911.1	sll1942	-	BAA17101.1	unknown protein	unknown protein	-0.396076	0.242434	1.67702	-0.747191	-0.776188
NC_000911.1	slr0059	NA	BAA10286.1	unknown protein	unknown protein	-0.801557	0.260052	1.76602	-0.527646	-0.69687
NC_000911.1	slr0112	NA	BAA10650.1	unknown protein	unknown protein	-0.716202	0.458177	1.64033	-0.639119	-0.743184
NC_000911.1	slr0184	NA	BAA10076.1	unknown protein	unknown protein	-0.650767	0.558793	1.60521	-0.566637	-0.946602
NC_000911.1	slr0271	-	BAA17956.1	unknown protein	unknown protein	-0.773918	0.72708	1.32215	-0.425971	-0.849343
NC_000911.1	slr0398	NA	BAA18528.1	unknown protein	unknown protein	-1.06044	0.506927	1.51451	-0.628023	-0.332971
NC_000911.1	slr0456	-	BAA18813.1	unknown protein	unknown protein	-0.811768	0.609514	1.55179	-0.618015	-0.731526
NC_000911.1	slr0489	-	BAA10320.1	unknown protein	unknown protein	-0.662116	0.341869	1.73537	-0.607382	-0.807738
NC_000911.1	slr0829	-	BAA10511.1	PleD gene product homologue	unknown protein	-0.642395	0.78318	1.44022	-0.522741	-1.05827
NC_000911.1	slr0890	-	BAA17619.1	unknown protein	unknown protein	-0.713483	0.457616	1.47583	-0.271024	-0.948937
NC_000911.1	slr0937	NA	BAA18396.1	unknown protein	unknown protein	-0.57995	0.640817	1.51964	-0.765015	-0.81549
NC_000911.1	slr1033	-	BAA17169.1	unknown protein	unknown protein	-0.514745	0.378596	1.45634	-0.438185	-0.882004
NC_000911.1	slr1062	NA	BAA16914.1	unknown protein	unknown protein	-0.834489	0.480564	1.59473	-0.619777	-0.621026
NC_000911.1	slr1079	NA	BAA16933.1	unknown protein	unknown protein	-0.665961	0.650547	1.5527	-0.643364	-0.893926
NC_000911.1	slr1187	-	BAA18835.1	unknown protein	unknown protein	-0.390264	0.169207	1.70768	-0.951912	-0.534712
NC_000911.1	slr1189	NA	BAA18837.1	unknown protein	unknown protein	-0.725743	0.343724	1.69751	-0.494854	-0.820631
NC_000911.1	slr1383	-	BAA17191.1	unknown protein	unknown protein	-0.76113	0.660634	1.47814	-0.356072	-1.02157
NC_000911.1	slr1398	-	BAA17216.1	unknown protein	unknown protein	-0.578265	0.117594	1.80081	-0.69753	-0.642606
NC_000911.1	slr1421	NA	BAA18630.1	unknown protein	unknown protein	-0.710315	0.380289	1.68598	-0.371032	-0.984925
NC_000911.1	slr1450	-	BAA17563.1	unknown protein	unknown protein	-0.675526	0.417301	1.64985	-0.461708	-0.929921
NC_000911.1	slr1618	-	BAA16912.1	unknown protein	unknown protein	-1.01979	0.455536	1.50193	-0.802664	-0.135013
NC_000911.1	slr1773	NA	BAA16783.1	unknown protein	unknown protein	-0.865623	0.396559	1.58791	-0.139012	-0.979837
NC_000911.1	slr1774	NA	BAA16784.1	unknown protein	unknown protein	-0.767572	0.74333	1.47969	-0.450206	-1.00524
NC_000911.1	slr1809	-	BAA17739.1	unknown protein	unknown protein	-0.784273	0.667695	1.52686	-0.437535	-0.972752
NC_000911.1	slr1959	NA	BAA18183.1	unknown protein	unknown protein	-0.70752	0.506009	1.5536	-0.445499	-0.906587
NC_000911.1	slr2119	-	BAA18056.1	unknown protein	unknown protein	-0.730542	0.709634	1.47118	-0.54447	-0.905799
NC_000911.1	ssl0750	-	BAA10388.1	unknown protein	unknown protein	-0.592842	0.412738	1.64262	-0.61486	-0.847656
NC_000911.1	ssr0759	NA	BAA18473.1	unknown protein	unknown protein	-0.834869	0.730896	1.4893	-0.401345	-0.983979
NC_000911.1	ssr1768	NA	BAA16934.1	unknown protein	unknown protein	-0.655883	0.442768	1.64106	-0.497815	-0.930127
NC_000911.1	ssr2060	NA	BAA17531.1	unknown protein	unknown protein	-0.562638	0.571928	1.45101	-0.379533	-1.08076
NC_000911.1	ssr2549	NA	BAA18024.1	unknown protein	unknown protein	-0.720429	0.265354	1.70247	-0.338556	-0.908843
NC_000911.1	sll0066	NA	BAA10275.1	unknown protein	unknown protein	-0.743678	0.23136	1.66977	-0.258713	-0.898736
NC_000911.1	sll0085	-	BAA10547.1	unknown protein	unknown protein	-0.882106	0.285546	1.61691	-0.345094	-0.675261
NC_000911.1	sll0252	NA	BAA17938.1	unknown protein	unknown protein	-0.597141	0.138385	1.76336	-0.399964	-0.904638
NC_000911.1	sll0293	NA	BAA10045.1	unknown protein	unknown protein	-0.321019	0.0340917	1.81131	-0.738811	-0.785576
NC_000911.1	sll0441	NA	BAA18806.1	unknown protein	unknown protein	-0.879305	0.162747	1.70095	-0.197873	-0.78652
NC_000911.1	sll0449	NA	BAA18797.1	unknown protein	unknown protein	-0.427743	0.0380179	1.55746	-0.270359	-0.897372
NC_000911.1	sll0508	NA	BAA10826.1	unknown protein	unknown protein	-0.657078	0.195731	1.75819	-0.414696	-0.882147
NC_000911.1	sll0756	-	BAA10135.1	unknown protein	unknown protein	-1.025	-0.021043	1.74175	-0.189336	-0.506367
NC_000911.1	sll0783	-	BAA10718.1	unknown protein	unknown protein	-0.221862	-0.301054	1.81563	-0.522911	-0.769807
NC_000911.1	sll0785	NA	BAA10716.1	unknown protein	unknown protein	-0.629846	0.245092	1.66768	-0.457978	-0.824944
NC_000911.1	sll0786	-	BAA10715.1	unknown protein	unknown protein	-0.635526	0.172311	1.69194	-0.368776	-0.859946
NC_000911.1	sll1174	NA	BAA18279.1	unknown protein	unknown protein	-0.782222	0.225459	1.71309	-0.589478	-0.566854
NC_000911.1	sll1272	-	BAA17582.1	unknown protein	unknown protein	-0.447397	0.121698	1.76787	-0.477412	-0.96476
NC_000911.1	sll1396	-	BAA16621.1	unknown protein	unknown protein	-1.01247	-0.0614448	1.66707	-0.157651	-0.435502
NC_000911.1	sll1510	-	BAA17001.1	unknown protein	unknown protein	-0.661998	0.196249	1.58007	-0.374229	-0.740087
NC_000911.1	sll1863	NA	BAA18586.1	unknown protein	unknown protein	-0.660175	-0.109014	1.79294	-0.0876405	-0.936114
NC_000911.1	slr0023	NA	BAA10783.1	unknown protein	unknown protein	-0.739681	-0.285496	1.88404	-0.349506	-0.50936
NC_000911.1	slr0060	-	BAA10287.1	unknown protein	unknown protein	-0.8683	0.338325	1.728	-0.5004	-0.697629
NC_000911.1	slr0061	NA	BAA10288.1	unknown protein	unknown protein	-0.813055	0.113832	1.76518	-0.470066	-0.595892
NC_000911.1	slr0209	NA	BAA10433.1	unknown protein	unknown protein	-0.718401	-0.0685937	1.71728	-0.197821	-0.732465
NC_000911.1	slr0867	-	BAA17815.1	unknown protein	unknown protein	-0.488863	-0.302092	1.7952	-0.16448	-0.839764
NC_000911.1	slr1658	NA	BAA18777.1	unknown protein	unknown protein	-0.775687	0.00774403	1.84957	-0.414453	-0.667175
NC_000911.1	slr1670	-	BAA18353.1	unknown protein	unknown protein	0.422902	0.438282	1.27843	-0.680178	-1.45943
NC_000911.1	slr1771	NA	BAA17073.1	unknown protein	unknown protein	-0.521761	-0.134245	1.86645	-0.397293	-0.813151
NC_000911.1	ssl1464	-	BAA10713.1	unknown protein	unknown protein	-0.240219	0.351218	1.47134	-0.243437	-1.3389
NC_000911.1	ssl3615	-	BAA17279.1	unknown protein	unknown protein	-0.62248	0.291971	1.68617	-0.446013	-0.909648
NC_000911.1	slr1588	NA	BAA18739.1	regulatory components of sensory transduction system	two-component transcription regulator	-0.865999	0.420946	1.6257	-0.264359	-0.916285
NC_000911.1	sll1871	hik6	BAA18223.1	sensory transduction histidine kinase	two-component system sensory histidine kinase	-1.00087	0.180999	1.61061	-0.240219	-0.550522
NC_000911.1	sll0790	hik31	BAA10708.1	sensory transduction histidine kinase	two-component sensor histidine kinase	-0.59845	0.449372	1.58818	-0.286849	-1.15226
NC_000911.1	slr0210	hik9	BAA10434.1	sensory transduction histidine kinase	two-component sensor histidine kinase	-0.731453	0.466463	1.62956	-0.458388	-0.906184
NC_000911.1	slr0311	hik29	BAA10681.1	sensory transduction histidine kinase	two-component sensor histidine kinase	-0.785336	0.570766	1.58532	-0.458149	-0.912599
NC_000911.1	slr0640	hik27	BAA10359.1	sensory transduction histidine kinase	two-component sensor histidine kinase	-0.549494	0.24044	1.66716	-0.299905	-1.05821
NC_000911.1	slr1594	-	BAA16990.1	PatA subfamily	two-component response regulator PatA subfamily	-0.617712	0.143987	1.80175	-0.780521	-0.5475
NC_000911.1	sll0789	NA	BAA10709.1	OmpR subfamily	two-component response regulator OmpR subfamily	-0.506718	0.352917	1.59487	-0.230503	-1.21057
NC_000911.1	slr2100	NA	BAA17994.1	regulatory components of sensory transduction system	two-component response regulator	-0.707269	0.354431	1.6161	-0.438191	-0.825068
NC_000911.1	sll0474	hik28	BAA10594.1	sensory transduction histidine kinase	two-component hybrid sensor and regulator	-0.639914	0.439823	1.58038	-0.222873	-1.15741
NC_000911.1	slr0222	hik25	BAA10222.1	hybrid sensory kinase	two-component hybrid sensor and regulator	-0.705827	0.488473	1.6246	-0.429976	-0.977271
NC_000911.1	slr2099	hik40	BAA17993.1	hybrid sensory kinase	two-component hybrid sensor and regulator	-0.698925	0.546936	1.61323	-0.738189	-0.723051
NC_000911.1	sll0161	NA	BAA10068.1	transposase	putative transposase [ISY523p: 2328180 - 2329050]	-1.08676	0.708002	1.39375	-0.466271	-0.548723
NC_000911.1	sll0986	NA	BAA17173.1	transposase	putative transposase [ISY120f(partial copy): 664387 - 664775]	-0.500786	0.489049	1.62458	-0.526062	-1.08678
NC_000911.1	sll1156	NA	BAA17834.1	transposase	putative transposase [ISY120b: 1385747 - 1386548]	-0.800736	0.66958	1.4242	-0.254528	-1.03852
NC_000911.1	sll1716	NA	BAA17454.1	transposase	putative transposase [ISY523a: 967549 - 968419]	-0.425591	0.69105	1.40526	-0.471488	-1.19923
NC_000911.1	sll1982	NA	BAA17982.1	transposase	putative transposase [ISY352c: 1553414 - 1553903, join 1554854 - 1555790]	-0.635353	0.715098	1.47787	-0.637695	-0.919916
NC_000911.1	slr0511	NA	BAA10587.1	transposase	putative transposase [ISY523g: 2921593 - 2922457]	-0.41225	0.414545	1.46303	-0.334422	-1.1309
NC_000911.1	slr0856	-	BAA17797.1	transposase	putative transposase [ISY100l: 1346125 - 1347070]	-0.732223	0.609936	1.3187	-0.414263	-0.782151
NC_000911.1	slr1282	NA	BAA18286.1	transposase	putative transposase [ISY508b: 1877114 - 1878081]	-0.796147	0.689119	1.46549	-0.424111	-0.934351
NC_000911.1	slr1283	-	BAA18287.1	transposase	putative transposase [ISY508b: 1877114 - 1878081]	-0.821258	0.261629	1.72977	-0.473465	-0.696672
NC_000911.1	slr1716	-	BAA17902.1	transposase	putative transposase [ISY100m: 1463383 - 1464328]	-0.753651	0.555929	1.52606	-0.5866	-0.741741
NC_000911.1	ssl0296	NA	BAA10069.1	transposase	putative transposase [ISY523p: 2328180 - 2329050]	-0.715744	0.507485	1.62429	-0.637774	-0.778258
NC_000911.1	ssl1920	-	BAA17048.1	transposase	putative transposase [ISY523l(partial copy): 520871 - 521420]	-0.58209	0.601256	1.35807	-0.660364	-0.716867
NC_000911.1	ssr0256	-	BAA18572.1	transposase	putative transposase [ISY523n: 2210271 - 2211142]	-0.795071	0.405022	1.67928	-0.766078	-0.523155
NC_000911.1	sll1957	arsA	BAA17862.1	arsenical resistance operon repressor	transcriptional regulator	-0.611722	0.424388	1.49401	-0.502815	-0.803861
NC_000911.1	slr0741	phoU	BAA16693.1	a negative regulator of pho regulon	transcriptional regulator	-0.566536	0.265598	1.73801	-0.617458	-0.819614
NC_000911.1	slr1245	NA	BAA17830.1	transcriptional regulator	transcriptional regulator	-0.855706	0.486372	1.47077	-0.368412	-0.733026
NC_000911.1	sll1872	lytR	BAA18222.1	membrane bound protein%3B LytR	transcriptional regulator	-0.760011	0.311251	1.62916	-0.263011	-0.917384
NC_000911.1	slr1615	rfbE	BAA16909.1	perosamine synthetase	perosamine synthetase	-0.803066	0.469707	1.65708	-0.586657	-0.737064
NC_000911.1	sll0045	spsA	BAA10782.1	sucrose phosphate synthase	sucrose phosphate synthase	-0.475737	0.375606	1.6954	-0.622755	-0.972518
NC_000911.1	slr0493	-	BAA10323.1	phosphomannose isomerase	similar to mannose-1-phosphate guanylyltransferase	-0.865364	0.402195	1.68051	-0.50735	-0.709994
NC_000911.1	slr1617	-	BAA16911.1	unknown protein	similar to UDP-glucose 4-epimerase	-1.08986	0.663691	1.42509	-0.654527	-0.344395
NC_000911.1	sll1370	rfbM	BAA18261.1	GDP-mannose pyrophosphorylase	mannose-1-phosphate guanylyltransferase	-0.778978	0.167635	1.70618	-0.505385	-0.589455
NC_000911.1	ssl2559	-	BAA17197.1	ferredoxin	ferredoxin	-0.642175	0.128746	1.67016	-0.238671	-0.918055
NC_000911.1	sll1537	NA	BAA18435.1	unknown protein	similar to mutator MutT protein	-0.743631	0.690048	1.43903	-0.447902	-0.937544
NC_000911.1	slr1225	-	BAA17509.1	protein kinase%3B PknA	serine/threonine kinase	-0.706964	0.512091	1.63392	-0.519925	-0.919125
NC_000911.1	slr1791	cysH	BAA16809.1	3'-phosphoadenosine-5'-phosphosulfate sulfotransferase	phosphoadenosine phosphosulfate reductase	-0.698612	-0.0197361	1.65077	-0.122466	-0.80996
NC_000911.1	sll0330	fabG	BAA10102.1	3-ketoacyl-acyl carrier protein reductase	sepiapterine reductase	-0.656329	-0.218111	1.89428	-0.408451	-0.611392
NC_000911.1	slr1882	ribF	BAA17696.1	hypothetical protein	riboflavin biosynthesis protein RibF	-0.793595	0.218959	1.70326	-0.319437	-0.809189
NC_000911.1	sll0797	nrsR,rppA	BAA10698.1	OmpR subfamily	redox-responsive and/or Ni(II)-responsive regulator, two-component response regulator OmpR subfamily	-0.592442	-0.161753	1.77356	-0.28959	-0.729777
NC_000911.1	sll0569	recA	BAA18857.1	RecA gene product	RecA gene product	-0.721057	0.380217	1.64998	-0.408358	-0.900778
NC_000911.1	sll0838	pyrF	BAA17813.1	orotidine 5' monophosphate decarboxylase	orotidine 5' monophosphate decarboxylase	-0.740487	0.397703	1.67362	-0.407104	-0.923733
NC_000911.1	sll1258	-	BAA18149.1	unknown protein	dCTP deaminase	-1.09233	0.508111	1.52046	-0.160789	-0.775452
NC_000911.1	slr1418	pyrD	BAA18627.2	dihydroorotate dehydrogenase	dihydroorotate dehydrogenase	-0.782004	0.715097	1.51807	-0.61562	-0.83554
NC_000911.1	slr0185	-	BAA10077.1	uridine 5'-monophosphate synthase	orotate phosphoribosyltransferase	-0.758926	0.24522	1.66097	-0.432936	-0.714328
NC_000911.1	slr0477	purN	BAA10312.1	phosphoribosylglycinamide formyltransferase	phosphoribosylglycinamide formyltransferase	-0.670269	0.642196	1.54668	-0.482112	-1.03649
NC_000911.1	slr0591	-	BAA18852.1	unknown protein	ribonucleoside-diphosphate reductase beta chain	-1.13754	0.26537	1.57677	-0.412917	-0.291679
NC_000911.1	slr0328	NA	BAA10030.1	low molecular weight phosphotyrosine protein phosphatase	low molecular weight phosphotyrosine protein phosphatase	-0.676415	0.202012	1.76003	-0.588525	-0.697099
NC_000911.1	slr1549	-	BAA17481.1	polypeptide deformylase	polypeptide deformylase	-0.847735	0.792185	1.45843	-0.60285	-0.800032
NC_000911.1	sll0690	vapC	BAA10330.1	virulence associated protein C	probable transcription regulator	-0.698436	-0.108788	1.75372	-0.247443	-0.699052
NC_000911.1	slr0823	ycf3	BAA18139.1	hypothetical protein	photosystem I assembly related protein	-0.674152	0.506294	1.58289	-0.636705	-0.778328
NC_000911.1	sll0337	phoR, hik7	BAA10091.1	regulation of the phosphate regulon	phosphate sensor, two-component sensor histidine kinase	-0.883435	0.625424	1.52754	-0.434004	-0.835528
NC_000911.1	sll1483	-	BAA18723.1	transforming growth factor induced protein	periplasmic protein, similar to transforming growth factor induced protein	-0.695148	0.438943	1.53536	-0.320875	-0.958275
NC_000911.1	sll1667	mom72	BAA16817.1	mitochondrial outer membrane 72K protein	periplasmic protein, similar to mitochondrial outer membrane 72K protein	-0.899696	0.336932	1.67592	-0.53775	-0.575408
NC_000911.1	sll0837	NA	BAA17814.1	unknown protein	periplasmic protein, function unknown	-0.695552	0.260173	1.75255	-0.454703	-0.862472
NC_000911.1	sll1380	-	BAA18251.1	unknown protein	periplasmic protein, function unknown	-0.948802	0.410264	1.65621	-0.616891	-0.500779
NC_000911.1	sll1835	NA	BAA17137.1	unknown protein	periplasmic protein, function unknown	-0.726898	0.672548	1.42869	-0.891303	-0.48304
NC_000911.1	sll0314	NA	BAA10167.1	unknown protein	periplasmic protein, function unknown	-0.555987	0.046479	1.84499	-0.74135	-0.594135
NC_000911.1	slr1196	-	BAA17375.1	unknown protein	periplasmic protein, function unknown	-0.984029	0.275972	1.52678	-0.631875	-0.186847
NC_000911.1	slr2144	-	BAA17727.1	unknown protein	periplasmic protein, function unknown	-0.72742	0.296721	1.69927	-0.459163	-0.809406
NC_000911.1	sll0217	-	BAA16730.1	potential FMN-protein	flavoprotein	-0.639839	0.350397	1.6404	-0.24956	-1.1014
NC_000911.1	sll0501	-	BAA10834.1	hypothetical protein	probable glycosyltransferase	-0.816596	0.591883	1.55918	-0.653935	-0.680531
NC_000911.1	sll0644	NA	BAA16971.1	esterase	probable esterase	-0.571879	0.308255	1.69211	-0.664038	-0.764445
NC_000911.1	sll1369	-	BAA18262.1	unknown protein	putative peptidase	-0.829805	0.314391	1.67784	-0.575851	-0.586574
NC_000911.1	sll1653	menG	BAA16833.1	spore germination protein c2	2-phytyl-1,4-benzoquinone methyltransferase	-0.704734	0.613267	1.53161	-0.389038	-1.0511
NC_000911.1	sll1849	NA	BAA18600.1	hypothetical protein	probable dioxygenase Rieske iron-sulfur component	-0.65239	0.433257	1.61993	-0.557398	-0.843395
NC_000911.1	sll1900	act	BAA18179.1	acetyltransferase	acetyltransferase	-0.817055	0.533099	1.51434	-0.35246	-0.877924
NC_000911.1	slr0201	-	BAA10420.1	heterodisulfide reductase subunit B	heterodisulfide reductase subunit B	-1.07714	0.602065	1.4145	-0.345285	-0.594147
NC_000911.1	slr0338	NA	BAA10046.1	unknown protein	probable oxidoreductase	-0.713274	0.749977	1.49254	-0.855436	-0.673809
NC_000911.1	slr0541	NA	BAA10835.1	hypothetical protein	probable amidotransferase	-0.77441	0.362265	1.67576	-0.46244	-0.80118
NC_000911.1	slr0626	-	BAA10629.1	hypothetical protein	probable glycosyltransferase	-0.804855	0.504851	1.63517	-0.589235	-0.745933
NC_000911.1	slr0756	kaiA	BAA18760.1	PCC7942 clock gene...ORFD	circadian clock protein KaiA homolog	-0.569327	0.648365	1.46565	-0.759154	-0.78553
NC_000911.1	slr0951	-	BAA18417.1	hypothetical protein	4-diphosphocytidyl-2C-methyl-D-erythritol synthase	-0.732633	0.413704	1.67608	-0.640532	-0.716621
NC_000911.1	slr1085	-	BAA16939.1	unknown protein	probable glycosyltransferase	-0.934177	0.437762	1.58024	-0.621402	-0.462418
NC_000911.1	slr1219	ureE	BAA17502.1	urease accessory protein E	urease accessory protein E	-0.841466	0.733674	1.47828	-0.448233	-0.922253
NC_000911.1	slr0381	-	BAA10101.1	hypothetical protein	lactoylglutathione lyase	-0.827552	-0.00144195	1.82681	-0.386891	-0.61092
NC_000911.1	slr1420	-	BAA18629.1	unknown protein	probable sugar kinase	-0.873532	0.402104	1.65391	-0.345808	-0.836677
NC_000911.1	sll1594	ndhR	BAA17924.1	rubisco operon transcriptional regulator	ndhF3 operon transcriptional regulator, LysR family protein	-0.615757	0.353508	1.6589	-0.603621	-0.79303
NC_000911.1	slr1291	ndhD2	BAA16838.1	NADH dehydrogenase subunit 4	NADH dehydrogenase subunit 4	-0.812956	0.659465	1.58136	-0.651659	-0.776208
NC_000911.1	slr0920	NA	BAA10468.1	hypothetical protein	mutator MutT protein	-0.888017	0.806217	1.41938	-0.516503	-0.821078
NC_000911.1	slr0938	-	BAA18397.1	hypothetical protein	probable UDP-N-acetylmuramyl tripeptide synthetase	-0.655211	0.817119	1.41375	-0.536327	-1.03933
NC_000911.1	sll1536	moeB	BAA18438.1	molybdopterin biosynthesis MoeB protein	molybdopterin biosynthesis MoeB protein	-1.19448	0.541235	1.49664	-0.250773	-0.592618
NC_000911.1	slr0900	moeA	BAA10450.1	molybdopterin biosynthesis%3B MoeA	molybdopterin biosynthesis MoeA protein	-0.965783	0.623107	1.49018	-0.279036	-0.868469
NC_000911.1	slr0901	moaA	BAA10451.1	molybdenum cofactor biosynthesis protein A	molybdopterin biosynthesis protein A	-0.945237	0.535853	1.5494	-0.258243	-0.881775
NC_000911.1	slr0902	moaC	BAA10452.1	molybdenum cofactor biosynthesis protein C	molybdenum cofactor biosynthesis protein C, fused to molybdopterin-guanine dinucleotide biosynthesis protein MobA	-0.904907	0.601097	1.52738	-0.318418	-0.905152
NC_000911.1	slr0903	moaE	BAA10454.1	molybdopterin (MPT) converting factor%2C subunit 2	molybdopterin (MPT) converting factor, subunit 2	-0.84769	0.533263	1.58213	-0.371906	-0.895792
NC_000911.1	ssr1527	-	BAA10453.1	unknown protein	probable molybdopterin [MPT] converting factor, subunit 1	-0.862824	0.345932	1.53576	-0.174062	-0.844804
NC_000911.1	slr0492	menE	BAA10322.1	O-succinylbenzoic acid--CoA ligase	O-succinylbenzoic acid-CoA ligase	-0.737174	0.24105	1.75795	-0.489103	-0.772721
NC_000911.1	slr0495	-	BAA10326.1	lipopeptide antibiotics iturin a biosynthesis protein	HetI protein homolog	-0.99592	0.542921	1.41122	-0.281427	-0.676792
NC_000911.1	slr1598	-	BAA16999.1	lipoic acid synthetase	lipoic acid synthetase	-0.928979	0.667576	1.54718	-0.623332	-0.662447
NC_000911.1	slr1972	ycf81	BAA18203.1	hypothetical protein	hypothetical protein YCF81	-0.591426	0.846288	1.42307	-0.782057	-0.895877
NC_000911.1	slr0503	ycf66	BAA10578.1	hypothetical protein	hypothetical protein YCF66	-0.686198	0.446734	1.65792	-0.54167	-0.876785
NC_000911.1	sll0608	ycf49	BAA10361.1	hypothetical protein	hypothetical protein YCF49	-0.763181	0.220862	1.73715	-0.270999	-0.923834
NC_000911.1	slr0480	ycf46	BAA10314.1	hypothetical protein	hypothetical protein YCF46	-0.627677	0.481745	1.62859	-0.501476	-0.981178
NC_000911.1	sll0584	ycf36	BAA10625.1	hypothetical protein	hypothetical protein YCF36	-0.731257	0.780667	1.44535	-0.753478	-0.741284
NC_000911.1	sll1509	ycf20	BAA17002.1	hypothetical protein	hypothetical protein YCF20	-0.426101	0.10691	1.62157	-0.356612	-0.945767
NC_000911.1	sll0007	NA	BAA10204.1	hypothetical protein	hypothetical protein	-1.00108	0.539057	1.52143	-0.2216	-0.837816
NC_000911.1	sll0062	NA	BAA10284.1	unknown protein	hypothetical protein	-0.870895	0.699236	1.50692	-0.590507	-0.744757
NC_000911.1	sll0063	-	BAA10283.1	unknown protein	hypothetical protein	-0.698709	0.640436	1.56554	-0.626425	-0.880846
NC_000911.1	sll0088	-	BAA10541.1	unknown protein	hypothetical protein	-0.618733	0.722241	1.52105	-0.825522	-0.799036
NC_000911.1	sll0141	-	BAA18563.1	hypothetical protein	hypothetical protein	-0.664934	0.459528	1.65072	-0.534773	-0.910536
NC_000911.1	sll0178	NA	BAA10440.1	unknown protein	hypothetical protein	-0.734936	0.769195	1.46508	-0.523605	-0.975731
NC_000911.1	sll0183	NA	BAA10422.1	hypothetical protein	hypothetical protein	-0.703364	0.479741	1.6578	-0.621323	-0.812851
NC_000911.1	sll0185	NA	BAA10417.1	unknown protein	hypothetical protein	-0.474005	0.695497	1.52496	-0.985935	-0.760521
NC_000911.1	sll0209	NA	BAA10216.1	hypothetical protein	hypothetical protein	-1.28372	0.73924	1.30038	-0.395404	-0.360494
NC_000911.1	sll0257	NA	BAA18515.1	hypothetical protein	hypothetical protein	-0.676239	0.200911	1.7297	-0.465859	-0.788517
NC_000911.1	sll0294	NA	BAA10044.1	unknown protein	hypothetical protein	-0.409841	0.272428	1.73227	-0.782998	-0.811864
NC_000911.1	sll0296	NA	BAA10034.1	unidentified open reading frame	hypothetical protein	-0.682301	0.858205	1.43407	-0.628177	-0.981801
NC_000911.1	sll0301	-	BAA10026.1	unknown protein	hypothetical protein	-0.813831	0.420922	1.63271	-0.626647	-0.613154
NC_000911.1	sll0318	-	BAA10160.1	unknown protein	hypothetical protein	-0.983742	0.354172	1.63517	-0.416624	-0.588972
NC_000911.1	sll0355	NA	BAA18537.1	unknown protein	hypothetical protein	-0.792681	0.45543	1.56557	-0.47507	-0.753253
NC_000911.1	sll0364	-	BAA18520.1	unknown protein	hypothetical protein	-0.8213	0.322333	1.62337	-0.486888	-0.637516
NC_000911.1	sll0488	NA	BAA10572.1	unknown protein	hypothetical protein	-0.664924	0.760925	1.44391	-0.496101	-1.04381
NC_000911.1	sll0498	NA	BAA10840.1	unknown protein	hypothetical protein	-0.87822	0.527985	1.62133	-0.520925	-0.750167
NC_000911.1	sll0549	NA	BAA10484.1	unknown protein	hypothetical protein	-0.955922	0.534961	1.62107	-0.388045	-0.812061
NC_000911.1	sll0596	NA	BAA10608.1	unknown protein	hypothetical protein	-0.778587	0.363708	1.72341	-0.605946	-0.702589
NC_000911.1	sll0676	NA	BAA10738.1	unknown protein	hypothetical protein	-0.85759	0.120926	1.69583	-0.417192	-0.541971
NC_000911.1	sll0749	-	BAA10144.1	unknown protein	hypothetical protein	-0.749703	0.697891	1.45663	-0.378016	-1.0268
NC_000911.1	sll0787	NA	BAA10714.1	hypothetical protein	hypothetical protein	-0.655301	0.242626	1.72711	-0.499023	-0.815411
NC_000911.1	sll0800	-	BAA10692.1	unknown protein	hypothetical protein	-0.765429	0.612353	1.29105	-0.154341	-0.983634
NC_000911.1	sll0804	NA	BAA18140.1	unknown protein	hypothetical protein	-0.822336	0.636675	1.53018	-0.402979	-0.941535
NC_000911.1	sll0812	NA	BAA18122.1	unknown protein	hypothetical protein	-0.825155	0.418271	1.56501	-0.430265	-0.727865
NC_000911.1	sll0858	NA	BAA17791.1	unknown protein	hypothetical protein	-0.780298	0.837279	1.42808	-0.52834	-0.956717
NC_000911.1	sll0867	NA	BAA17613.1	unknown protein	hypothetical protein	-0.78964	0.568614	1.61437	-0.588535	-0.804806
NC_000911.1	sll0871	NA	BAA17608.1	unknown protein	hypothetical protein	-0.697311	0.391841	1.64715	-0.613658	-0.728025
NC_000911.1	sll0926	NA	BAA16888.1	hypothetical protein	hypothetical protein	-0.958103	0.806146	1.39481	-0.400252	-0.842597
NC_000911.1	sll1054	-	BAA16648.1	hypothetical protein	hypothetical protein	-0.497117	0.382836	1.558	-0.357664	-1.08605
NC_000911.1	sll1123	NA	BAA17369.1	unknown protein	hypothetical protein	-0.807432	0.633453	1.43001	-0.245307	-1.01073
NC_000911.1	sll1142	NA	BAA17506.1	hypothetical protein	hypothetical protein	-0.743064	0.736414	1.48943	-0.716112	-0.766669
NC_000911.1	sll1155	NA	BAA17835.1	unknown protein	hypothetical protein	-0.60304	0.622769	1.50605	-0.414122	-1.11165
NC_000911.1	sll1242	NA	BAA18175.1	unknown protein	hypothetical protein	-0.623173	0.819664	1.45035	-0.705582	-0.941256
NC_000911.1	sll1250	-	BAA18164.1	hypothetical protein	hypothetical protein	-0.542556	0.289734	1.7286	-0.54874	-0.927039
NC_000911.1	sll1274	-	BAA17576.1	unknown protein	hypothetical protein	-0.66243	0.619594	1.51449	-0.628971	-0.842685
NC_000911.1	sll1355	NA	BAA17553.1	hypothetical protein	hypothetical protein	-0.574891	0.534817	1.61189	-0.58046	-0.991359
NC_000911.1	sll1389	-	BAA18234.1	unknown protein	hypothetical protein	-0.946342	0.653577	1.31811	-0.231076	-0.794271
NC_000911.1	sll1442	-	BAA18300.1	unknown protein	hypothetical protein	-0.637432	0.649761	1.49851	-0.498226	-1.01261
NC_000911.1	sll1446	-	BAA18297.1	hypothetical protein	hypothetical protein	-1.11445	0.675667	1.46311	-0.619874	-0.404456
NC_000911.1	sll1461	NA	BAA17479.1	unknown protein	hypothetical protein	-0.691388	0.741394	1.4948	-0.649106	-0.895698
NC_000911.1	sll1542	NA	BAA18793.1	unknown protein	hypothetical protein	-0.778338	0.679941	1.5288	-0.504137	-0.926268
NC_000911.1	sll1543	NA	BAA18789.1	unknown protein	hypothetical protein	-0.710542	0.500219	1.4846	-0.182084	-1.09219
NC_000911.1	sll1609	NA	BAA17903.1	unknown protein	hypothetical protein	-0.494044	0.723039	1.50694	-0.714418	-1.02151
NC_000911.1	sll1628	NA	BAA17767.1	unknown protein	hypothetical protein	-0.777154	0.759296	1.43844	-0.425684	-0.994902
NC_000911.1	sll1652	-	BAA16834.1	unknown protein	hypothetical protein	-0.726407	0.568016	1.58064	-0.579285	-0.842964
NC_000911.1	sll1691	-	BAA17755.1	unknown protein	hypothetical protein	-0.895438	0.732623	1.4417	-0.29826	-0.980629
NC_000911.1	sll1692	-	BAA17754.1	hypothetical protein	hypothetical protein	-0.808665	0.724438	1.48955	-0.451713	-0.953614
NC_000911.1	sll1697	-	BAA17742.1	unknown protein	hypothetical protein	-0.739877	0.738537	1.51128	-0.621475	-0.888462
NC_000911.1	sll1715	-	BAA17455.1	unknown protein	hypothetical protein	-0.707554	0.410032	1.56985	-0.319963	-0.952368
NC_000911.1	sll1749	-	BAA17084.1	hypothetical protein	hypothetical protein	-0.714523	0.426757	1.68782	-0.584712	-0.815347
NC_000911.1	sll1770	NA	BAA17672.1	ABC1-like	hypothetical protein	-0.772537	0.559566	1.57984	-0.372808	-0.994057
NC_000911.1	sll1895	-	BAA18187.1	hypothetical protein	hypothetical protein	-0.919692	0.565825	1.48366	-0.354491	-0.775301
NC_000911.1	sll1921	NA	BAA17267.1	unknown protein	hypothetical protein	-0.355779	0.101431	1.67073	-0.618039	-0.798342
NC_000911.1	sll1965	NA	BAA17409.1	unknown protein	hypothetical protein	-0.793966	0.207668	1.76127	-0.400673	-0.774302
NC_000911.1	sll2015	NA	BAA17708.1	unknown protein	hypothetical protein	-0.580089	0.12939	1.75445	-0.362929	-0.940819
NC_000911.1	slr0058	-	BAA10285.1	unknown protein	hypothetical protein	-0.776657	0.592875	1.58502	-0.551546	-0.849692
NC_000911.1	slr0065	-	BAA10294.1	hypothetical protein	hypothetical protein	-0.956967	0.223624	1.6309	-0.290123	-0.607436
NC_000911.1	slr0181	-	BAA10070.1	unknown protein	hypothetical protein	-0.738485	0.453791	1.63682	-0.455039	-0.897088
NC_000911.1	slr0207	-	BAA10430.1	unknown protein	hypothetical protein	-0.834544	0.714375	1.45505	-0.356427	-0.978454
NC_000911.1	slr0269	NA	BAA17952.1	unknown protein	hypothetical protein	-0.778375	0.393606	1.65439	-0.660519	-0.609105
NC_000911.1	slr0292	-	BAA18514.1	unknown protein	hypothetical protein	-0.67977	0.209461	1.73217	-0.397157	-0.864703
NC_000911.1	slr0326	-	BAA10028.1	unknown protein	hypothetical protein	-0.895564	0.310908	1.71278	-0.327562	-0.80056
NC_000911.1	slr0348	NA	BAA10159.1	hypothetical protein	hypothetical protein	-0.972807	0.354365	1.66845	-0.54827	-0.501744
NC_000911.1	slr0373	-	BAA10094.1	unknown protein	hypothetical protein	-0.656744	0.49041	1.67618	-0.763708	-0.746133
NC_000911.1	slr0374	-	BAA10095.1	cell division cycle protein	hypothetical protein	-0.628366	0.506525	1.66895	-0.781248	-0.765863
NC_000911.1	slr0376	-	BAA10096.1	unknown protein	hypothetical protein	-0.635398	0.547759	1.6357	-0.647384	-0.900682
NC_000911.1	slr0445	-	BAA18482.1	unknown protein	hypothetical protein	-0.37868	0.761673	1.42916	-0.691579	-1.12057
NC_000911.1	slr0459	NA	BAA18816.1	unknown protein	hypothetical protein	-0.763338	0.375364	1.71053	-0.653746	-0.668813
NC_000911.1	slr0491	-	BAA10321.1	unknown protein	hypothetical protein	-0.766582	0.166171	1.77824	-0.498896	-0.678934
NC_000911.1	slr0510	NA	BAA10585.1	hypothetical protein	hypothetical protein	-0.539079	0.208296	1.60016	-0.36165	-0.907726
NC_000911.1	slr0545	-	BAA10842.1	auxin-induced protein	hypothetical protein	-0.601788	0.208449	1.77362	-0.492516	-0.887767
NC_000911.1	slr0556	-	BAA10877.1	hypothetical protein	hypothetical protein	-0.627706	0.51863	1.50902	-0.412778	-0.987169
NC_000911.1	slr0619	NA	BAA10618.1	unknown protein	hypothetical protein	-0.726154	0.38061	1.65448	-0.532839	-0.776095
NC_000911.1	slr0630	-	BAA10346.1	unknown protein	hypothetical protein	-0.842047	0.763953	1.40284	-0.305024	-1.01972
NC_000911.1	slr0642	-	BAA10362.1	integral membrane protein	hypothetical protein	-0.649835	0.73024	1.47629	-0.456288	-1.10041
NC_000911.1	slr0664	NA	BAA18688.1	unknown protein	hypothetical protein	-0.65542	0.792138	1.39387	-0.425174	-1.10542
NC_000911.1	slr0730	NA	BAA16676.1	unknown protein	hypothetical protein	-1.02531	0.437699	1.59121	-0.489993	-0.513597
NC_000911.1	slr0734	-	BAA16684.1	unknown protein	hypothetical protein	-0.836475	0.358851	1.64474	-0.216041	-0.951076
NC_000911.1	slr0801	NA	BAA10719.1	unknown protein	hypothetical protein	-0.372509	0.578234	1.47159	-0.441326	-1.23599
NC_000911.1	slr0810	NA	BAA18112.1	unknown protein	hypothetical protein	-0.800005	0.483494	1.63063	-0.517383	-0.796732
NC_000911.1	slr0845	-	BAA10532.1	unknown protein	hypothetical protein	-0.920164	0.829417	1.41528	-0.556848	-0.767686
NC_000911.1	slr0848	-	BAA10538.1	hypothetical protein	hypothetical protein	-1.05542	0.480273	1.54557	-0.35522	-0.6152
NC_000911.1	slr0863	-	BAA17806.1	hypothetical protein	hypothetical protein	-0.848672	0.816322	1.40951	-0.48973	-0.88743
NC_000911.1	slr0872	-	BAA17820.1	unknown protein	hypothetical protein	-0.803526	0.442393	1.60681	-0.347663	-0.898016
NC_000911.1	slr0883	-	BAA17607.1	regulation of penicillin binding protein 5 production	hypothetical protein	-0.601374	0.53823	1.51132	-0.452845	-0.995329
NC_000911.1	slr0885	-	BAA17610.1	unknown protein	hypothetical protein	-0.601896	0.6582	1.51052	-0.521163	-1.04566
NC_000911.1	slr0935	-	BAA18394.1	unknown protein	hypothetical protein	-0.832026	0.768681	1.39348	-0.314276	-1.01586
NC_000911.1	slr0957	-	BAA18423.1	unknown protein	hypothetical protein	-0.746644	0.35117	1.69793	-0.397857	-0.904597
NC_000911.1	slr0971	NA	BAA16879.1	unknown protein	hypothetical protein	-0.726595	0.688073	1.516	-0.560702	-0.916779
NC_000911.1	slr0975	-	BAA16891.1	hypothetical protein	hypothetical protein	-0.797133	0.846242	1.40489	-0.559816	-0.894185
NC_000911.1	slr1047	pleD	BAA17031.1	PleD	hypothetical protein	-0.916254	0.537727	1.57441	-0.393567	-0.802316
NC_000911.1	slr1081	-	BAA16935.1	unknown protein	hypothetical protein	-0.945299	0.458647	1.62683	-0.607827	-0.532347
NC_000911.1	slr1095	-	BAA16754.1	unknown protein	hypothetical protein	-0.816199	0.222036	1.78534	-0.616784	-0.574397
NC_000911.1	slr1117	-	BAA16632.1	unknown protein	hypothetical protein	-0.810146	0.455175	1.61695	-0.346478	-0.915499
NC_000911.1	slr1119	-	BAA16636.1	unknown protein	hypothetical protein	-0.602652	0.397019	1.68986	-0.533184	-0.951043
NC_000911.1	slr1188	-	BAA18836.1	chloroplast membrane-associated 30 kD protein	hypothetical protein	-0.500659	0.410366	1.63246	-0.489587	-1.05258
NC_000911.1	slr1220	-	BAA17503.1	unknown protein	hypothetical protein	-0.717651	0.497307	1.66894	-0.62161	-0.82699
NC_000911.1	slr1287	-	BAA18293.1	hypothetical protein	hypothetical protein	-0.910184	0.575866	1.56071	-0.305854	-0.920537
NC_000911.1	slr1315	-	BAA16589.1	unknown protein	hypothetical protein	-0.712225	0.399185	1.66562	-0.568241	-0.784342
NC_000911.1	slr1338	-	BAA18152.1	unknown protein	hypothetical protein	-0.678075	0.544146	1.59402	-0.734679	-0.725408
NC_000911.1	slr1376	-	BAA17182.1	unknown protein	hypothetical protein	-0.731353	0.844621	1.42862	-0.595606	-0.946284
NC_000911.1	slr1378	NA	BAA17184.1	unknown protein	hypothetical protein	-0.804298	0.490271	1.67199	-0.595279	-0.76268
NC_000911.1	slr1419	NA	BAA18628.1	hypothetical protein	hypothetical protein	-0.785034	0.291768	1.71513	-0.54253	-0.679337
NC_000911.1	slr1441	-	BAA17552.1	unknown protein	hypothetical protein	-0.766755	0.764694	1.44819	-0.459621	-0.986507
NC_000911.1	slr1449	NA	BAA17562.1	unknown protein	hypothetical protein	-0.581661	0.536741	1.6256	-0.595524	-0.985159
NC_000911.1	slr1461	-	BAA18660.1	hypothetical protein	hypothetical protein	-0.551369	0.304875	1.73658	-0.75139	-0.738694
NC_000911.1	slr1462	-	BAA18662.1	unknown protein	hypothetical protein	-0.773159	0.51343	1.62181	-0.472954	-0.889131
NC_000911.1	slr1464	NA	BAA18664.1	hypothetical protein	hypothetical protein	-0.657256	0.29524	1.7253	-0.487217	-0.876065
NC_000911.1	slr1474	NA	BAA18249.1	unknown protein	hypothetical protein	-0.825129	0.73355	1.37692	-0.230133	-1.05521
NC_000911.1	slr1530	NA	BAA18304.1	unknown protein	hypothetical protein	-0.736932	0.849125	1.42705	-0.574516	-0.964725
NC_000911.1	slr1611	-	BAA16905.1	hypothetical protein	hypothetical protein	-0.775145	0.25026	1.77179	-0.466286	-0.780621
NC_000911.1	slr1612	-	BAA16906.1	unknown protein	hypothetical protein	-0.683025	0.349471	1.73495	-0.699664	-0.701728
NC_000911.1	slr1613	-	BAA16907.1	unknown protein	hypothetical protein	-0.685556	0.324745	1.74442	-0.595766	-0.787841
NC_000911.1	slr1614	-	BAA16908.1	unknown protein	hypothetical protein	-0.868488	0.252184	1.73454	-0.445697	-0.672539
NC_000911.1	slr1619	NA	BAA16913.1	hypothetical protein	hypothetical protein	-1.01531	0.284591	1.62508	-0.705749	-0.188612
NC_000911.1	slr1648	NA	BAA18465.1	unknown protein	hypothetical protein	-0.824438	0.601699	1.58282	-0.398686	-0.961395
NC_000911.1	slr1674	-	BAA18356.1	hypothetical protein	hypothetical protein	-0.841448	0.38857	1.69949	-0.401393	-0.84522
NC_000911.1	slr1799	-	BAA16828.1	unknown protein	hypothetical protein	-0.483305	0.31141	1.69655	-0.534711	-0.98994
NC_000911.1	slr1811	-	BAA17743.1	hypothetical protein	hypothetical protein	-0.475133	0.747125	1.44205	-0.771233	-0.942804
NC_000911.1	slr1813	-	BAA17745.1	hypothetical protein	hypothetical protein	-0.609218	0.769271	1.43852	-0.589907	-1.00866
NC_000911.1	slr1814	-	BAA17746.1	hypothetical protein	hypothetical protein	-0.729843	0.840941	1.41291	-0.575899	-0.94811
NC_000911.1	slr1818	-	BAA17753.1	unknown protein	hypothetical protein	-0.997801	0.496559	1.52239	-0.352579	-0.668574
NC_000911.1	slr1821	-	BAA17761.1	hypothetical protein	hypothetical protein	-0.497464	0.56494	1.59011	-0.675326	-0.982257
NC_000911.1	slr1847	NA	BAA17079.1	hypothetical protein	hypothetical protein	-0.420118	0.237496	1.73253	-0.616131	-0.933774
NC_000911.1	slr1906	NA	BAA17127.1	unknown protein	hypothetical protein	-0.679446	0.698777	1.51256	-0.890279	-0.641615
NC_000911.1	slr1919	NA	BAA17147.1	ABC1-like	hypothetical protein	-0.7029	0.839511	1.44136	-0.598262	-0.979708
NC_000911.1	slr1949	-	BAA18615.1	unknown protein	hypothetical protein	-0.796179	0.775596	1.47945	-0.572347	-0.886515
NC_000911.1	slr1999	-	BAA17887.1	hypothetical protein	hypothetical protein	-0.675253	0.645191	1.54327	-0.456506	-1.0567
NC_000911.1	slr2038	-	BAA17100.1	unknown protein	hypothetical protein	-0.583092	0.470993	1.64221	-0.662354	-0.867761
NC_000911.1	slr2101	NA	BAA17995.1	hypothetical protein	hypothetical protein	-0.736328	0.495759	1.58548	-0.505881	-0.839031
NC_000911.1	slr2122	-	BAA18059.1	unknown protein	hypothetical protein	-0.897697	0.377765	1.66463	-0.46723	-0.677471
NC_000911.1	slr2128	-	BAA18065.1	hypothetical protein	hypothetical protein	-0.568756	0.635961	1.4616	-0.403257	-1.12555
NC_000911.1	ssl0242	NA	BAA18571.1	unknown protein	hypothetical protein	-0.671768	0.377262	1.57392	-0.225558	-1.05386
NC_000911.1	ssl0294	NA	BAA10071.1	unknown protein	hypothetical protein	-0.773948	0.420711	1.68505	-0.477727	-0.854083
NC_000911.1	ssl0353	-	BAA10421.1	hypothetical protein	hypothetical protein	-0.927086	0.796358	1.35555	-0.365669	-0.859151
NC_000911.1	ssl1004	-	BAA10879.1	hypothetical protein	hypothetical protein	-0.843477	0.601271	1.53372	-0.469699	-0.821818
NC_000911.1	ssl1045	NA	BAA10495.1	unknown protein	hypothetical protein	-0.396626	0.334999	1.54497	-0.476484	-1.00686
NC_000911.1	ssl1300	-	BAA10331.1	PEMI-like protein homologue	hypothetical protein	-0.691865	0.614333	1.40618	-0.165649	-1.163
NC_000911.1	ssl2148	NA	BAA18333.1	unknown protein	hypothetical protein	-0.952146	0.588861	1.46486	-0.442222	-0.659351
NC_000911.1	ssl3177	repA	BAA17495.1	rare lipoprotein A	hypothetical protein	-0.423779	0.472159	1.62311	-0.629533	-1.04196
NC_000911.1	ssl3451	-	BAA17314.1	unknown protein	hypothetical protein	-0.577588	0.300087	1.56492	-0.975668	-0.31175
NC_000911.1	ssr0761	NA	BAB61867.1	hypothetical protein	hypothetical protein	-0.926767	0.288993	1.6893	-0.328444	-0.723084
NC_000911.1	ssr1114	-	BAA18687.1	unknown protein	hypothetical protein	-0.517404	0.42595	1.62255	-0.422277	-1.10882
NC_000911.1	ssr2047	-	BAA17518.1	unknown protein	hypothetical protein	-0.643072	0.804713	1.36828	-0.740243	-0.789682
NC_000911.1	ssr2130	-	BAA18292.1	unknown protein	hypothetical protein	-0.769773	0.458337	1.59373	-0.370836	-0.911462
NC_000911.1	ssr2708	-	BAA17019.1	unknown protein	hypothetical protein	-0.73898	0.700667	1.49878	-0.488216	-0.972254
NC_000911.1	ssr2754	NA	BAB61866.1	hypothetical protein	hypothetical protein	-0.782173	0.701225	1.44265	-0.224906	-1.1368
NC_000911.1	ssr2803	-	BAA18365.1	hypothetical protein	hypothetical protein	-0.603583	0.759488	1.44094	-0.575143	-1.0217
NC_000911.1	ssr3122	-	BAA17077.1	hypothetical protein	hypothetical protein	-0.728451	0.346704	1.65043	-0.230204	-1.03848
NC_000911.1	sll0036	NA	BAA10795.1	hypothetical protein	hypothetical protein	-0.753779	0.140397	1.79828	-0.453219	-0.731675
NC_000911.1	sll0176	NA	BAA10052.1	unknown protein	hypothetical protein	-0.647751	0.14605	1.64762	-0.314354	-0.831562
NC_000911.1	sll0198	NA	BAA10229.1	unknown protein	hypothetical protein	-0.949185	0.156797	1.54393	-0.441172	-0.310369
NC_000911.1	sll0218	-	BAA16729.1	unknown protein	hypothetical protein	-0.18059	-0.173342	1.71151	-0.574401	-0.783173
NC_000911.1	sll0261	NA	BAA18503.1	potassium channel	hypothetical protein	-0.544137	0.381056	1.66998	-0.423227	-1.08367
NC_000911.1	sll0269	-	BAA18495.1	unknown protein	hypothetical protein	-0.663529	0.111236	1.60156	-0.29207	-0.757199
NC_000911.1	sll0361	NA	BAA18524.1	unknown protein	hypothetical protein	-0.77405	0.154984	1.6994	-0.300222	-0.780109
NC_000911.1	sll0372	-	BAA10400.1	unknown protein	hypothetical protein	-0.738719	0.236769	1.72959	-0.64185	-0.585789
NC_000911.1	sll0436	NA	BAA18810.1	unknown protein	hypothetical protein	-0.499236	0.0151923	1.5428	-0.225984	-0.832773
NC_000911.1	sll0525	NA	BAA10878.1	unknown protein	hypothetical protein	-0.772228	0.313162	1.68746	-0.304621	-0.923769
NC_000911.1	sll0740	-	BAA10775.1	unknown protein	hypothetical protein	-0.90424	0.103613	1.74806	-0.187925	-0.759506
NC_000911.1	sll0763	-	BAA10126.1	unknown protein	hypothetical protein	-0.558876	0.0798178	1.69667	-0.231981	-0.985631
NC_000911.1	sll0788	-	BAA10710.1	hypothetical protein	hypothetical protein	-0.518774	0.490288	1.57386	-0.346326	-1.19905
NC_000911.1	sll0803	-	BAA18141.1	hypothetical protein	hypothetical protein	-0.632339	0.263401	1.75644	-0.484919	-0.902584
NC_000911.1	sll0888	NA	BAA10441.1	unknown protein	hypothetical protein	-0.706499	0.0918753	1.82413	-0.571301	-0.638209
NC_000911.1	sll0913	NA	BAA18410.1	hypothetical protein	hypothetical protein	-0.898197	0.183036	1.65083	-0.162211	-0.773461
NC_000911.1	sll0983	-	BAA17177.1	unknown protein	hypothetical protein	-0.711587	0.194318	1.79977	-0.509142	-0.773364
NC_000911.1	sll1095	NA	BAA18325.1	hypothetical protein	hypothetical protein	-0.740002	0.193516	1.67375	-0.317924	-0.809341
NC_000911.1	sll1144	mraW	BAA17500.1	hypothetical protein	hypothetical protein	-0.705101	0.0379028	1.79746	-0.403018	-0.727246
NC_000911.1	sll1319	-	BAA16747.1	unknown protein	hypothetical protein	-0.832703	-0.0667502	1.77085	-0.421608	-0.449791
NC_000911.1	sll1340	NA	BAA18638.1	unknown protein	hypothetical protein	0.0505186	0.173758	1.58056	-0.755604	-1.04923
NC_000911.1	sll1601	-	BAA17914.1	hypothetical protein	hypothetical protein	-0.484709	0.289757	1.70697	-0.674644	-0.837378
NC_000911.1	sll1618	NA	BAA17781.1	unknown protein	hypothetical protein	-0.62372	-0.270062	1.84804	-0.386633	-0.567623
NC_000911.1	sll1634	NA	BAA17493.1	unknown protein	hypothetical protein	-0.394506	0.149339	1.73358	-0.637852	-0.850563
NC_000911.1	sll1671	NA	BAA16807.1	hypothetical protein	hypothetical protein	-0.701262	0.22827	1.67768	-0.314781	-0.889905
NC_000911.1	sll1675	-	BAA16801.1	unknown protein	hypothetical protein	-0.714223	0.290191	1.70939	-0.63373	-0.651626
NC_000911.1	sll1912	-	BAA17278.1	unknown protein	hypothetical protein	-0.853861	0.250983	1.63013	-0.245828	-0.781427
NC_000911.1	sll1956	NA	BAA17867.1	hypothetical protein	hypothetical protein	-0.903345	-0.00902459	1.7522	-0.331142	-0.508685
NC_000911.1	slr0092	NA	BAA10565.1	hypothetical protein	hypothetical protein	-0.776155	0.240755	1.6919	-0.298496	-0.858002
NC_000911.1	slr0142	NA	BAA18542.1	unknown protein	hypothetical protein	-0.693131	0.244614	1.66144	-0.394985	-0.81794
NC_000911.1	slr0285	NA	BAA18505.1	unknown protein	hypothetical protein	-0.595874	0.108892	1.77143	-0.583831	-0.700618
NC_000911.1	slr0325	-	BAA10025.1	unknown protein	hypothetical protein	-0.998589	0.376042	1.6309	-0.387185	-0.621173
NC_000911.1	slr0380	-	BAA10100.1	unknown protein	hypothetical protein	-0.622532	0.111238	1.76579	-0.44624	-0.808259
NC_000911.1	slr0423	-	BAA10397.1	rare lipoprotein A	hypothetical protein	-0.642342	-0.220852	1.86007	-0.338803	-0.658068
NC_000911.1	slr0740	NA	BAA16691.1	unknown protein	hypothetical protein	-0.849668	0.121232	1.78236	-0.284281	-0.769647
NC_000911.1	slr0816	-	BAA18125.1	unknown protein	hypothetical protein	-0.831456	0.0892396	1.78052	-0.43363	-0.604674
NC_000911.1	slr0981	-	BAA16899.1	unknown protein	hypothetical protein	-0.744664	-0.163966	1.76384	-0.368114	-0.487097
NC_000911.1	slr1083	-	BAA16937.1	unknown protein	hypothetical protein	-0.70885	0.0648663	1.76839	-0.363333	-0.761068
NC_000911.1	slr1143	-	BAA17300.1	hypothetical protein	hypothetical protein	-0.978251	0.450376	1.54682	-0.178293	-0.840649
NC_000911.1	slr1203	-	BAA17384.1	hypothetical protein	hypothetical protein	-0.595873	0.260668	1.73702	-0.595151	-0.806666
NC_000911.1	slr1353	NA	BAA18174.1	unknown protein	hypothetical protein	-0.951185	0.381866	1.54595	-0.255514	-0.721121
NC_000911.1	slr1478	-	BAA18255.1	unknown protein	hypothetical protein	-0.669467	0.303316	1.65861	-0.368156	-0.924308
NC_000911.1	slr1495	-	BAA16619.1	unknown protein	hypothetical protein	-0.789516	0.0989082	1.82137	-0.502299	-0.628464
NC_000911.1	slr1593	-	BAA16989.1	hypothetical protein	hypothetical protein	-0.603537	0.0923038	1.83631	-0.573858	-0.751218
NC_000911.1	slr1657	NA	BAA18776.1	PleD gene product	hypothetical protein	-0.771576	0.0392893	1.82831	-0.334359	-0.761661
NC_000911.1	slr1659	NA	BAA18778.1	unknown protein	hypothetical protein	-0.818641	0.1596	1.77891	-0.388236	-0.731636
NC_000911.1	slr1660	-	BAA18779.1	unknown protein	hypothetical protein	-0.878902	0.170553	1.75751	-0.444876	-0.604283
NC_000911.1	slr1770	-	BAA17072.1	unknown protein	hypothetical protein	-0.556459	0.0902042	1.83578	-0.620849	-0.748673
NC_000911.1	slr2003	-	BAA17891.1	unknown protein	hypothetical protein	-0.434386	0.391575	1.60359	-0.333477	-1.2273
NC_000911.1	slr2127	NA	BAA18064.1	unknown protein	hypothetical protein	-0.647016	-0.212855	1.81161	-0.499766	-0.451978
NC_000911.1	ssl0352	NA	BAA10423.1	hypothetical protein	hypothetical protein	-0.370302	0.250329	1.70808	-0.693216	-0.894892
NC_000911.1	slr0724	sohA	BAA16671.1	HtaR suppressor protein	HtaR suppressor protein homolog	-0.610921	0.482472	1.66815	-0.682713	-0.856989
NC_000911.1	sll0613	ruvB	BAA10350.1	Holliday junction DNA helicase%3B RuvB	Holliday junction DNA helicase RuvB	-0.869362	0.500986	1.51567	-0.389428	-0.757867
NC_000911.1	sll0896	ruvC	BAA10861.1	Holliday juction resolvase%3B RuvC	Holliday juction resolvase RuvC	-0.921061	0.199461	1.47666	-0.150445	-0.604612
NC_000911.1	sll1454	narB	BAA17488.1	nitrate reductase	ferredoxin-nitrate reductase	-0.937205	0.623221	1.47453	-0.32582	-0.834731
NC_000911.1	slr0898	nirA	BAA10448.1	ferredoxin--nitrite reductase	ferredoxin--nitrite reductase	-0.620069	0.593958	1.3956	-0.158104	-1.21138
NC_000911.1	slr0089	-	BAA10562.1	delta(24)-sterol C-methyltransferase	gamma-tocopherol methyltransferase	-0.71891	0.413738	1.70182	-0.656299	-0.740345
NC_000911.1	sll0567	fur	BAA18859.1	ferric uptake regulation protein	ferric uptake regulation protein	-0.764092	0.711421	1.53426	-0.620528	-0.861061
NC_000911.1	sll0865	uvrC	BAA17620.1	excinuclease ABC subunit C	excinuclease ABC subunit C	-0.68173	0.617679	1.58355	-0.554574	-0.964921
NC_000911.1	sll0459	uvrB	BAA10309.1	excinuclease ABC subunit B	excinuclease ABC subunit B	-0.37272	0.217801	1.73338	-0.478151	-1.10031
NC_000911.1	slr1844	uvrA	BAA17452.1	excinuclease ABC subunit A	excinuclease ABC subunit A	-0.753933	0.598479	1.51403	-0.27099	-1.08759
NC_000911.1	sll0002	ponA	BAA10209.1	penicillin-binding protein 1A	penicillin-binding protein	-0.524651	0.713104	1.48466	-0.515738	-1.15738
NC_000911.1	sll1154	norA	BAA17836.1	quinolene resistance protein%3B NorA	putative antibiotic efflux protein	-0.956857	0.664296	1.50361	-0.233478	-0.977568
NC_000911.1	sll0708	ksgA	BAA16668.1	dimethyladenosine transferase	dimethyladenosine transferase	-0.704945	0.217659	1.66515	-0.718784	-0.459086
NC_000911.1	sll1360	dnaX	BAA17547.1	DNA polymerase III subunit	DNA polymerase III subunit gamma/tau [Contains: Ssp dnaX intein]	-0.574332	0.656314	1.4945	-0.374235	-1.20225
NC_000911.1	slr0603	dnaE	BAA18870.1	DNA polymerase III alpha subunit	DNA polymerase III alpha subunit [Contains: Ssp dnaE intein]	-0.640779	0.510356	1.65518	-0.602354	-0.922403
NC_000911.1	sll1182	petC3	BAA18263.1	cytochrome b6/f complex iron-sulfur subunit	cytochrome b6-f complex alternative iron-sulfur subunit (Rieske iron sulfur protein)	-0.789861	0.684008	1.52543	-0.663012	-0.756569
NC_000911.1	slr1185	petC2	BAA18833.1	cytochrome b6/f-complex iron-sulfur protein	cytochrome b6-f complex alternative iron-sulfur subunit (Rieske iron sulfur protein)	-0.708207	0.761279	1.4189	-0.667012	-0.804962
NC_000911.1	slr0051	ecaB	BAA10271.1	carbonic anhydrase	periplasmic beta-type carbonic anhydrase	-0.808044	0.851033	1.41866	-0.67493	-0.786717
NC_000911.1	slr0436	ccmO	BAA10253.1	carbon dioxide concentrating mechanism protein%3B CcmK	carbon dioxide concentrating mechanism protein CcmO	-0.732657	0.371889	1.67834	-0.487025	-0.830547
NC_000911.1	sll1666	-	BAA16818.1	DnaJ protein	DnaJ-like protein	-0.696553	0.496199	1.64528	-0.694943	-0.74998
NC_000911.1	slr1747	-	BAA17786.1	hypothetical protein	cell death suppressor protein Lls1 homolog	-0.795417	0.323313	1.73097	-0.427704	-0.831167
NC_000911.1	sll0169	zipN	BAA10060.1	unknown protein	cell division protein Ftn2 homolog	-0.472975	0.608676	1.56316	-0.730189	-0.968669
NC_000911.1	sll0204	-	BAA10221.1	glucose inhibited division protein A	glucose inhibited division protein	-0.728734	0.699933	1.5462	-0.648685	-0.868717
NC_000911.1	sll0288	minC	BAA10664.2	septum site-determining protein%3B MinC	septum site-determining protein MinC	-0.764089	0.110794	1.57737	-0.250986	-0.673091
NC_000911.1	sll1629	-	BAA17766.1	DNA photolyase	bacterial cryptochrome	-0.815005	0.547462	1.54015	-0.253546	-1.01906
NC_000911.1	slr1592	-	BAA16988.1	hypothetical protein	probable pseudouridine synthase	-0.359632	0.54014	1.33933	-0.234916	-1.28492
NC_000911.1	slr1803	mbpA	BAA17728.1	adenine-specific DNA metylase	adenine-specific DNA methylase	-0.911768	0.610744	1.26649	-0.131679	-0.83379
NC_000911.1	sll0418	NA	BAA18485.1	sterol-C-methyltransferase	2-methyl-6-phytylbenzoquinone methyltransferase	-0.572712	0.578647	1.55361	-0.532151	-1.02739
NC_000911.1	6803t32					-0.587181	0.5663	1.54458	-0.629624	-0.894079
NC_000911.1	NC-2306445					-0.580153	0.000798901	1.53345	-0.256051	-0.698042
NC_000911.1	ncl0250					-0.620502	-0.0156822	1.64797	-0.197545	-0.814246
NC_000911.1	ncl0310					-0.44938	0.263262	1.64302	-0.531836	-0.925068
NC_000911.1	ncl0460					-0.358964	0.440194	1.50942	-0.409859	-1.18079
NC_000911.1	ncl0490					-0.763332	0.469665	1.54284	-0.110161	-1.13901
NC_000911.1	ncl0500					-0.639842	0.427797	1.57943	-0.481258	-0.886123
NC_000911.1	ncl0770					-0.546172	0.326078	1.69765	-0.599418	-0.878138
NC_000911.1	ncl0850					-0.724613	0.266309	1.55203	-0.309276	-0.784451
NC_000911.1	ncl1100					-0.882705	0.6862	1.4789	-0.330307	-0.952083
NC_000911.1	ncl1160					-0.502672	0.794366	1.40841	-0.637147	-1.06296
NC_000911.1	ncl1200					-0.302201	0.300586	1.65774	-0.767921	-0.888205
NC_000911.1	ncl1390					-0.522006	0.506608	1.60697	-0.836782	-0.754793
NC_000911.1	ncl1725					-0.821468	0.365573	1.59716	-0.201357	-0.939911
NC_000911.1	ncl1740					-0.626352	0.560365	1.35328	-0.42142	-0.865872
NC_000911.1	ncl1750					-1.01785	0.320711	1.61799	-0.160066	-0.760782
NC_000911.1	ncr0060.ncRNA					-0.624239	0.480061	1.54403	-0.544002	-0.855853
NC_000911.1	ncr0080.ncRNA					-0.712253	0.786254	1.40204	-0.470739	-1.00531
NC_000911.1	ncr0140.ncRNA					-0.721456	0.494991	1.6692	-0.703084	-0.739651
NC_000911.1	ncr0430.ncRNA					-0.458114	0.470231	1.48741	-0.29008	-1.20945
NC_000911.1	ncr0490.ncRNA					-0.644587	0.73758	1.44566	-0.489321	-1.04933
NC_000911.1	ncr0520.ncRNA					-0.636706	0.767306	1.27638	-1.05178	-0.355199
NC_000911.1	ncr0740.ncRNA					-0.76543	0.713496	1.37628	-0.416835	-0.907516
NC_000911.1	ncr0980.ncRNA					-0.622291	0.531842	1.52961	-0.465553	-0.973603
NC_000911.1	ncr1050.ncRNA					-0.745276	0.560248	1.54003	-0.47485	-0.880155
NC_000911.1	ncr1200.ncRNA					-0.550909	0.509455	1.61249	-0.670375	-0.900659
NC_000911.1	ncr1240.ncRNA					-0.609554	0.0911022	1.79453	-0.624851	-0.651225
NC_000911.1	ncr1400.ncRNA					-0.674878	0.691165	1.38081	-0.370698	-1.0264
NC_000911.1	ncr1490.ncRNA					-0.574697	0.637781	1.39369	-0.386498	-1.07027
NC_000911.1	ncr1650.ncRNA					-0.675836	0.602179	1.53952	-0.453604	-1.01226
NC_000911.1	ncr1680.ncRNA					-0.77652	0.610138	1.50965	-0.557162	-0.786107
NC_000911.1	ncr1710.ncRNA					-0.632968	0.288495	1.66057	-0.544361	-0.771734
NC_000911.1	ncr1720.ncRNA					-0.813483	0.559505	1.50363	-0.554462	-0.695188
NC_000911.1	Norf2					-0.740535	0.51802	1.60718	-0.709918	-0.674742
NC_000911.1	Norf5					-0.865766	0.643745	1.53201	-0.464738	-0.845248
NC_000911.1	sll0306-as					-0.752297	0.660908	1.45838	-0.230951	-1.13604
NC_000911.1	sll0498-as					-0.817494	0.243532	1.74509	-0.570644	-0.600482
NC_000911.1	sll0760-as					-0.769074	0.491444	1.64292	-0.646135	-0.719156
NC_000911.1	sll0765-as					-0.720728	0.49821	1.56915	-0.618744	-0.727885
NC_000911.1	sll1389-as					-0.809031	0.61808	1.39407	-0.252105	-0.951018
NC_005229.1	sll5004		BAD01774.1	hypothetical protein		-0.568132	0.354602	1.6489	-0.506699	-0.928666
NC_005229.1	sll5034		BAD01804.1	hypothetical protein		-0.431156	0.365026	1.6462	-0.854325	-0.725746
NC_005229.1	sll5035		BAD01805.1	ArsR family transcriptional regulatory protein		-0.711362	0.355683	1.71726	-0.644262	-0.717323
NC_005229.1	sll5036		BAD01806.1	sulfide-quinone reductase		-0.837707	0.533307	1.63097	-0.524919	-0.801652
NC_005229.1	sll5061		BAD01831.1	hypothetical protein		-0.391706	0.55258	1.55088	-0.889828	-0.821923
NC_005229.1	sll5072		BAD01842.1	hypothetical protein		-0.766289	0.238055	1.66904	-0.200063	-0.940747
NC_005229.1	sll5075		BAD01845.1	hypothetical protein		-0.901822	0.364575	1.55805	-0.760105	-0.260701
NC_005229.1	sll5086		BAD01856.1	GntR family transcriptional regulatory protein		-1.10988	0.657544	1.48877	-0.308293	-0.728146
NC_005232.1	sll6059		BAD02116.1	putative integrase/recombinase		-0.536125	0.478828	1.55843	-0.46871	-1.03242
NC_005231.1	sll8012		BAD02020.1	unknown protein		-0.402102	0.542866	1.56681	-1.09288	-0.614696
NC_005231.1	sll8027		BAD02035.1	hypothetical protein		-0.324708	0.658879	1.47197	-0.640846	-1.1653
NC_000911.1	slr0354-as					-0.550242	0.526089	1.61952	-0.74632	-0.849047
NC_000911.1	slr0445-as					-0.451045	0.513806	1.59171	-0.685121	-0.96935
NC_000911.1	slr0459-as					-0.670635	0.570516	1.54539	-0.648168	-0.797105
NC_000911.1	slr0541-as					-0.944283	0.614417	1.39914	-0.427157	-0.642114
NC_000911.1	slr0600-as2					-0.862151	0.744771	1.26061	-0.195863	-0.947364
NC_000911.1	slr0611-2					-0.804648	0.825987	1.41178	-0.448205	-0.984918
NC_000911.1	slr0612-as					-0.42997	0.423957	1.59234	-0.506951	-1.07938
NC_000911.1	slr0788-as					-0.530435	0.655105	1.42783	-0.52015	-1.03235
NC_000911.1	slr0900-as					-0.924938	0.589548	1.51099	-0.338081	-0.837521
NC_000911.1	slr1084-as					-0.595751	0.589536	1.40558	-0.955702	-0.443658
NC_000911.1	slr1171-as					-0.843669	0.649476	1.51557	-0.554952	-0.766423
NC_000911.1	slr1254-as					-0.82373	0.509227	1.5633	-0.463625	-0.78517
NC_000911.1	slr1593-as					-0.644959	0.328616	1.74343	-0.711733	-0.715355
NC_000911.1	slr1847-as					-0.699609	0.632366	1.57058	-0.803345	-0.699997
NC_000911.1	slr1968-as					-0.765685	0.737495	1.38426	-0.508138	-0.847937
NC_005229.1	slr5037		BAD01807.1	hypothetical protein		-0.899258	0.614303	1.47552	-0.234142	-0.956427
NC_005229.1	slr5038		BAD01808.1	chromate transporter		-0.812522	0.692353	1.54297	-0.627668	-0.795128
NC_005229.1	slr5071		BAD01841.1	unknown protein		-0.698548	0.524384	1.5529	-0.354213	-1.02452
NC_005232.1	slr6065		BAD02122.1			-0.657546	0.596828	1.41612	-0.600599	-0.754801
NC_005232.1	slr6104		BAD02161.1	hypothetical protein		-0.653865	-0.0427681	1.65567	-0.289596	-0.669441
NC_005230.1	slr7005		BAD01907.1	integrase/recombinase		-0.635276	0.493836	1.37132	-0.406851	-0.823025
NC_005230.1	slr7096		BAD01998.1	hypothetical protein		-0.449427	0.736166	1.44734	-0.905839	-0.828243
NC_005230.1	slr7097		BAD01999.1	hypothetical protein		-0.540572	0.557297	1.533	-0.812521	-0.737203
NC_005230.1	slr7100		BAD02002.1	unknown protein		-0.620487	0.559715	1.56465	-0.578792	-0.925082
NC_005230.1	slr7102		BAD02004.1	hypothetical protein		-0.599361	0.370795	1.59395	-0.275861	-1.08952
NC_000911.1	ssl2922-as					-0.891892	0.447068	1.37976	-0.206841	-0.728093
NC_005229.1	ssl5039		BAD01809.1	unknown protein		-0.635866	0.268623	1.75569	-0.602146	-0.786297
NC_005229.1	ssl5114		BAD01884.1	unknown protein		-0.498029	0.561305	1.57225	-0.762706	-0.872815
NC_000911.1	ssr1562-as2					-0.812229	0.53429	1.51704	-0.34526	-0.893836
NC_000911.1	ncl0845					-0.29909	-0.782915	1.70789	-0.134454	-0.491429
NC_000911.1	ncl1180					-0.620127	-0.0690934	1.86681	-0.537071	-0.64052
NC_000911.1	ncl1210					-0.419734	0.0646366	1.68304	-0.190007	-1.13794
NC_000911.1	ncl1370					-0.747944	0.0917026	1.81161	-0.432754	-0.722614
NC_000911.1	ncl1560					-0.13878	0.302879	1.53718	-0.58116	-1.12012
NC_000911.1	ncl1630					-0.753345	0.150939	1.74194	-0.38508	-0.754454
NC_000911.1	ncr0210.ncRNA					0.209352	-0.39698	1.54547	-0.0410153	-1.31683
NC_000911.1	ncr0240.ncRNA					-0.55143	0.108076	1.8046	-0.560266	-0.800976
NC_000911.1	ncr0350.ncRNA					-0.729959	0.259347	1.48059	-0.753265	-0.256713
NC_000911.1	ncr0360.ncRNA					-0.183609	-0.0873131	1.57507	-0.59654	-0.707606
NC_000911.1	ncr0610.ncRNA					-0.592773	-0.100615	1.58246	-0.0902504	-0.79882
NC_000911.1	ncr0820.ncRNA					-0.315096	0.0531292	1.64344	-0.27812	-1.10335
NC_000911.1	ncr1060.ncRNA					-0.563195	0.257886	1.59938	-0.314794	-0.97928
NC_000911.1	ncr1390.ncRNA					-0.597885	-0.0262785	1.7592	-0.219428	-0.915606
NC_000911.1	sll0375-as					-0.703482	-0.0209977	1.63189	-0.397854	-0.509552
NC_000911.1	sll0754-as					-0.596383	0.145291	1.7642	-0.516641	-0.796465
NC_000911.1	sll1341-as					-0.273731	-0.0601985	1.77878	-0.697047	-0.747803
NC_005229.1	sll5076		BAD01846.1	hypothetical protein		-0.612819	-0.109287	1.70494	-0.338503	-0.644328
NC_005229.1	sll5094		BAD01864.1	plasmid stabilization protein		-0.2685	0.0302913	1.67763	-0.44937	-0.990051
NC_005230.1	sll7031		BAD01933.1	hypothetical protein		-0.842263	-0.255799	1.78103	-0.471149	-0.211816
NC_000911.1	slr0208-as					-0.919819	0.22293	1.65693	-0.33696	-0.623076
NC_000911.1	slr0338-as					-0.60853	0.0175389	1.80953	-0.421924	-0.796611
NC_000911.1	slr0423-as					-0.56263	-0.0347568	1.78456	-0.256296	-0.930873
NC_000911.1	slr0869-as					-0.580076	-0.175146	1.77008	-0.411456	-0.603403
NC_000911.1	slr0869-as2					-0.501579	-0.086371	1.80441	-0.584031	-0.632424
NC_000911.1	slr1919-as					-0.407325	0.111256	1.78015	-0.637273	-0.846805
NC_005229.1	slr5023		BAD01793.1	hypothetical protein		-0.528041	0.21868	1.57985	-0.641367	-0.629117
NC_005232.1	slr6043		BAD02100.1	probable cation efflux system protein%2C czcA homolog		-0.386384	0.586782	1.49861	-0.450943	-1.24806
NC_005232.1	slr6045		BAD02102.1			-0.429494	0.590338	1.47483	-0.366422	-1.26925
NC_005232.1	slr6047		BAD02104.1	hypothetical protein		-0.192419	0.191408	1.67778	-0.497799	-1.17897
NC_005232.1	slr6049		BAD02106.1	hypothetical protein		0.316932	-0.00728927	1.37596	-0.236207	-1.4494
NC_005229.1	ssr5092		BAD01862.1	hypothetical protein		-0.631143	-0.0685316	1.51578	-0.280916	-0.535186
NC_005232.1	ssr6046		BAD02103.1	hypothetical protein		-0.396319	0.478765	1.4938	-0.215488	-1.36076
NC_005232.1	ssr6048		BAD02105.1			-0.0200708	0.326884	1.50855	-0.413348	-1.40202
