# Supplementary material for: Thioredoxin A regulates protein synthesis to maintain carbon and nitrogen partitioning in cyanobacteria
Source: Plant Physiol. 2024 Feb 22;195(4):2921–36. doi: 10.1093/plphys/kiae101 (PMC11288746; doi:10.1093/plphys/kiae101)
Supplement: kiae101_Supplementary_Data [file kiae101_supplementary_data.zip › Supplemental Table S7.xlsx]

## Sheet: Table S6-Cluster 3B
Supplemental Table S7. Genes grouped into Cluster 3B
Genome	Gene	Gene symbol	Protein ID	Product	Annotation	0h	24h	48h	60h	72h
NC_000911.1	sll1498	carA	BAA18695.1	carbamoyl-phosphate synthetase subunit A	carbamoyl-phosphate synthase small chain	-0.705487	0.392905	1.54789	-0.0294702	-1.20584
NC_000911.1	sll1883	argJ	BAA18208.1	ornithine acetyltransferase	arginine biosynthesis bifunctional protein ArgJ	-0.905953	0.167464	1.55744	0.167384	-0.986337
NC_000911.1	slr0055	trpG	BAA10280.1	anthranilate synthase component II	anthranilate synthase component II	-0.882701	-0.331788	1.72209	0.0641208	-0.571718
NC_000911.1	slr0612	-	BAA16580.1	hypothetical protein	probable pseudouridine synthase	-0.809192	0.437566	1.40698	-0.0468251	-0.988527
NC_000911.1	slr1979	trpE	BAA18216.1	anthranilate synthase component I	anthranilate synthase component I	-0.869965	0.606955	1.39116	-0.0691613	-1.05899
NC_000911.1	slr1993	phaA	BAA17882.1	acetyl coenzyme A acetyltransferase (thiolase)	PHA-specific beta-ketothiolase	-0.693591	0.708134	1.18904	0.193069	-1.39665
NC_000911.1	sll0008	NA	BAA10203.1	unknown protein	unknown protein	-0.998733	0.23109	1.47639	0.261317	-0.970066
NC_000911.1	sll0069	-	BAA10272.1	unknown protein	hypothetical protein	-1.26606	0.786316	1.14684	0.230435	-0.897531
NC_000911.1	sll0157	-	BAA10074.1	unknown protein	hypothetical protein	-1.02507	0.730782	1.32154	0.014003	-1.04126
NC_000911.1	sll0189	NA	BAA10408.1	hypothetical protein	hypothetical protein	-0.708111	0.450276	1.42256	0.0707874	-1.23551
NC_000911.1	sll0424	NA	BAA18478.1	hypothetical protein	hypothetical protein	-1.26718	0.152331	0.690169	1.18278	-0.7581
NC_000911.1	sll0442	NA	BAA18805.1	unknown protein	hypothetical protein	-0.456507	0.100135	1.43827	0.233627	-1.31553
NC_000911.1	sll0528	NA	BAA10876.1	hypothetical protein	hypothetical protein	-0.881731	0.823166	0.600334	0.687226	-1.229
NC_000911.1	sll0544	dnaX (?)	BAA10489.1	unknown protein	hypothetical protein	-1.02399	0.263659	1.4872	0.172581	-0.89945
NC_000911.1	sll0563	-	BAA18869.1	unknown protein	unknown protein	-1.1169	0.066248	1.54119	0.136581	-0.627118
NC_000911.1	sll0609	-	BAA10360.1	unknown protein	hypothetical protein	-0.837988	0.0402376	1.69392	-0.1057	-0.790474
NC_000911.1	sll0615	NA	BAA10348.1	transmembrane protein FT27	hypothetical protein	-1.25727	0.368697	1.37971	0.186286	-0.677422
NC_000911.1	sll0678	NA	BAA10735.1	unknown protein	hypothetical protein	-0.137227	-0.602737	1.40953	0.284257	-0.953824
NC_000911.1	sll0811	NA	BAA18126.1	unknown protein	unknown protein	-0.609712	0.325636	1.46627	-0.0420029	-1.14019
NC_000911.1	sll0839	NA	BAA17812.1	unknown protein	hypothetical protein	-0.919766	0.485162	1.41583	0.214876	-1.1961
NC_000911.1	sll0846	NA	BAA17804.1	unknown protein	hypothetical protein	-1.1124	0.471319	1.00072	0.701179	-1.06083
NC_000911.1	sll1037	NA	BAA16765.1	unknown protein	unknown protein	-0.825399	0.108892	1.6205	-0.0413291	-0.862668
NC_000911.1	sll1251	-	BAA18162.1	unknown protein	hypothetical protein	-0.889349	0.0179241	1.05705	0.921446	-1.10707
NC_000911.1	sll1381	-	BAA18250.1	unknown protein	hypothetical protein	-1.01867	0.451114	1.47973	-0.0517338	-0.860435
NC_000911.1	sll1455	-	BAA17487.1	unknown protein	hypothetical protein	-0.884666	0.383508	1.28093	0.16088	-0.940652
NC_000911.1	sll1505	NA	BAA17015.1	hypothetical protein	hypothetical protein	-0.861326	0.553459	0.908558	0.679439	-1.28013
NC_000911.1	sll1511	NA	BAA17000.1	unknown protein	unknown protein	-0.964235	0.308466	1.46274	-0.037132	-0.769835
NC_000911.1	sll1541	NA	BAA18428.1	lignostilbene-alpha%2Cbeta-dioxygenase	hypothetical protein	-1.01148	0.675459	1.42052	-0.0973251	-0.987178
NC_000911.1	sll1769	NA	BAA17673.1	unknown protein	hypothetical protein	-0.885964	0.25485	1.32517	0.269388	-0.963442
NC_000911.1	sll1884	NA	BAA18207.1	unknown protein	hypothetical protein	-0.88137	0.245882	1.62449	0.00396156	-0.992967
NC_000911.1	sll2011	NA	BAA17712.1	hypothetical protein	hypothetical protein	-0.767176	0.21418	1.43382	-0.00884403	-0.871975
NC_005229.1	sll5003		BAD01773.1	hypothetical protein		-0.764909	0.0670679	1.64014	-0.0308001	-0.911499
NC_005229.1	sll5089		BAD01859.1	unknown protein		-1.31252	-0.389274	1.13487	0.9661	-0.399169
NC_005230.1	sll7006		BAD01908.1	unknown protein		-0.736249	0.628695	1.13868	0.053525	-1.08465
NC_000911.1	slr0199	NA	BAA10418.1	hypothetical protein	hypothetical protein	-0.741739	0.419171	1.41976	0.137808	-1.235
NC_000911.1	slr0204	ycf83	BAA10428.1	unknown protein	hypothetical protein YCF83	-0.611613	0.152686	1.61028	-0.055261	-1.09609
NC_000911.1	slr0208	-	BAA10431.1	unknown protein	hypothetical protein	-0.815625	0.271844	1.57946	-0.0281146	-1.00757
NC_000911.1	slr0334	NA	BAA10039.1	unknown protein	unknown protein	-1.18183	0.570156	0.741308	0.627291	-0.756926
NC_000911.1	slr0487	-	BAA10318.1	unknown protein	hypothetical protein	-0.825426	-0.144479	1.65527	0.0738764	-0.759239
NC_000911.1	slr0496	-	BAA10327.1	unknown protein	unknown protein	-0.96135	-0.0642144	1.45387	0.339811	-0.768118
NC_000911.1	slr0498	-	BAA10569.1	unknown protein	unknown protein	-0.982584	0.394318	1.49656	-0.0769861	-0.831313
NC_000911.1	slr0505	NA	BAA10579.1	unknown protein	hypothetical protein	-0.848938	0.580459	1.29771	0.0449881	-1.07422
NC_000911.1	slr0602	NA	BAA18868.1	unknown protein	unknown protein	-1.36755	-0.338836	1.17175	0.32088	0.213757
NC_000911.1	slr0610	NA	BAA18877.1	unknown protein	hypothetical protein	-1.07122	0.763517	1.20275	0.0161479	-0.911195
NC_000911.1	slr0634	-	BAA10352.1	unknown protein	unknown protein	-0.902334	0.00888391	1.66311	-0.0445593	-0.725101
NC_000911.1	slr0959	-	BAA18426.1	unknown protein	hypothetical protein	-0.934126	0.464631	1.31707	0.353656	-1.20123
NC_000911.1	slr0960	-	BAA18427.1	unknown protein	unknown protein	-0.895148	0.146894	1.69999	-0.051205	-0.900528
NC_000911.1	slr1116	-	BAA16631.1	unknown protein	hypothetical protein	-0.833654	-0.0274239	1.66432	-0.071471	-0.731776
NC_000911.1	slr1148	-	BAA17305.1	unknown protein	unknown protein	-1.14082	0.455672	1.52042	-0.0879241	-0.747349
NC_000911.1	slr1195	-	BAA17374.1	unknown protein	hypothetical protein	-1.41847	0.152258	1.3078	0.0515634	-0.0931461
NC_000911.1	slr1362	-	BAA17575.1	unknown protein	hypothetical protein	-1.10845	-0.0771911	1.35573	0.337352	-0.507439
NC_000911.1	slr1391	-	BAA17206.1	unknown protein	unknown protein	-0.895555	0.834966	1.17148	0.179951	-1.29084
NC_000911.1	slr1496	NA			putative transposase	-0.862627	0.14334	1.65002	0.0111711	-0.941904
NC_000911.1	slr1544	NA	BAA17470.1	unknown protein	unknown protein	-0.448822	0.254866	-0.112401	1.16411	-0.857748
NC_000911.1	slr1636	NA	BAA18448.1	unknown protein	unknown protein	-0.76473	0.516261	1.41749	0.0170738	-1.18609
NC_000911.1	slr1676	-	BAA18358.1	hypothetical protein	hypothetical protein	-1.14692	0.00259187	1.63686	0.129829	-0.622355
NC_000911.1	slr1677	NA	BAA18359.1	unknown protein	hypothetical protein	-1.15777	0.0423468	1.52158	0.295495	-0.701651
NC_000911.1	slr1778	-	BAA16788.1	unknown protein	unknown protein	-0.98658	0.649936	1.33269	0.0665953	-1.06264
NC_000911.1	slr1926	-	BAA18579.1	unknown protein	hypothetical protein	-0.902974	-0.262337	1.44302	0.491089	-0.768795
NC_000911.1	slr1927	NA	BAA18580.1	unknown protein	hypothetical protein	-1.08651	0.291815	1.57058	0.0286482	-0.804533
NC_000911.1	slr2103	NA	BAA17997.1	unknown protein	hypothetical protein	-1.00457	0.433766	1.4043	0.281086	-1.11459
NC_005229.1	slr5085		BAD01855.1	unknown protein		-1.27084	0.258334	0.901589	0.771033	-0.660117
NC_005229.1	slr5087		BAD01857.1	hypothetical protein		-1.30059	-0.407529	1.5303	0.47676	-0.298938
NC_000911.1	sml0009	-			similar to virulence-associated protein VapC	-0.768209	0.541884	0.821873	0.767796	-1.36334
NC_000911.1	ssl0312	-	BAA10053.1	unknown protein	hypothetical protein	-0.776857	0.100652	1.55288	0.0688071	-0.945481
NC_000911.1	ssl1417	ycf33	BAA10138.1	ycf33 gene product	hypothetical protein YCF33	-0.600891	-0.406211	1.75461	0.0263286	-0.773835
NC_000911.1	ssl2501	NA	BAA17585.1	unknown protein	unknown protein	-0.801187	0.361587	1.61225	-0.0739813	-1.09866
NC_000911.1	ssl2920	NA	BAA17014.1	unknown protein	hypothetical protein	-1.07186	0.217017	1.53006	-0.0540004	-0.621219
NC_000911.1	ssl3297	-			hypothetical protein	-0.705059	0.48996	1.27642	0.235344	-1.29667
NC_000911.1	ssl3769	NA	BAA17985.1	unknown protein	unknown protein	-1.07798	0.80744	1.22947	-0.0915076	-0.867428
NC_000911.1	ssr1391	NA	BAA18132.1	hypothetical protein	hypothetical protein	-0.78556	0.413235	1.41283	-0.0405421	-0.999958
NC_000911.1	ssr2317	-	BAA17192.1	unknown protein	unknown protein	-0.904778	0.396439	1.50576	0.018291	-1.01572
NC_000911.1	ssr2975	-			unknown protein	-0.569577	0.0794546	1.4898	0.238315	-1.238
NC_005229.1	ssl5001		BAD01771.1	unknown protein		-0.760614	0.321842	1.29018	0.10913	-0.960538
NC_005232.1	ssl6061		BAD02118.1			-0.550443	0.466533	1.2422	0.0975743	-1.25586
NC_000911.1	ncl0110					-1.32602	0.241859	1.38427	0.115518	-0.415632
NC_000911.1	ncl0900					-0.616287	0.415892	1.34808	-0.0178031	-1.12989
NC_000911.1	ncl0930					-0.986333	0.515678	0.632809	0.883211	-1.04536
NC_000911.1	ncl1680					-1.53384	-0.540169	0.524066	0.512602	1.03734
NC_000911.1	ncl1780					-0.986911	0.384225	1.59116	-0.126506	-0.861967
NC_000911.1	ncr1690.ncRNA					-1.08198	0.314926	1.36581	0.15019	-0.748941
NC_000911.1	sll0225-as					-1.45553	0.84667	0.849671	0.0101843	-0.250992
NC_000911.1	sll0818	-	BAA18113.1	hypothetical protein	tetrapyrrole methylase family protein	-0.890501	0.226223	1.47726	0.124722	-0.9377
NC_000911.1	sll0869	aat	BAA17611.1	Leu/Phe-tRNA-protein transferase	Leu/Phe-tRNA-protein transferase	-0.87997	0.484297	1.443	-0.0852949	-0.96203
NC_000911.1	sll0873-as					-1.02878	0.38946	0.938636	0.623218	-0.922528
NC_000911.1	sll0992-as					-0.813292	0.14074	0.906296	0.279629	-0.513373
NC_000911.1	sll1001	NA	BAA17050.1	ABC transporter	ATP-binding protein of ABC transporter	-0.323111	-0.275374	1.68028	0.0109119	-1.0927
NC_000911.1	sll1157	NA	BAA17833.1	transposase	putative transposase [ISY120b: 1385747 - 1386548]	-0.85954	0.622142	1.26946	0.0615209	-1.09358
NC_000911.1	sll1231	-	BAA18084.1	Mannosyltransferase B	mannosyltransferase	-0.892259	-0.172075	1.31375	0.630662	-0.880075
NC_000911.1	sll1275-as					-0.828486	0.524289	1.37532	0.0348146	-1.10593
NC_000911.1	sll1330	NA	BAA18647.1	OmpR subfamily	two-component system response regulator OmpR subfamily	0.936482	-0.537105	0.51253	0.483085	-1.39499
NC_000911.1	sll1349	cbbZp	BAA17565.1	phosphoglycolate phosphatase	phosphoglycolate phosphatase	-0.974884	-0.126806	1.40043	0.382545	-0.68128
NC_000911.1	sll1383	suhB	BAA18247.1	extragenic suppressor%3B SuhB	probable myo-inositol-1(or 4)-monophosphatase	-1.36079	0.723299	1.22336	-0.0854216	-0.500444
NC_000911.1	sll1514	hspA	BAA16996.1	16.6 kDa small heat shock protein%2C molecular chaperon	16.6 kDa small heat shock protein, molecular chaperone	-1.22784	-0.269745	1.12707	1.03925	-0.668739
NC_000911.1	sll1598	mntC	BAA17919.1	Mn transporter%3B MntC	Mn transporter MntC	-0.861451	-0.959936	0.2448	1.50829	0.0682966
NC_000911.1	sll1600	mntB	BAA17917.1	Mn transporter%3B MntB	manganese transport system membrane protein MntB	-0.90469	-0.154528	1.49131	0.124409	-0.556497
NC_000911.1	sll1631	-	BAA17764.1	hypothetical protein	putative cytidine and deoxycytidylate deaminase	-0.786434	0.597836	1.21236	0.126764	-1.15053
NC_000911.1	sll1635-as					-0.65609	-0.782773	1.75283	0.0975168	-0.411489
NC_000911.1	sll1710	-	BAA17729.1	transposase	putative transposase [ISY523b: 1275354 - 1276224]	-0.9422	0.28969	1.32571	0.398018	-1.07121
NC_000911.1	sll1933	dnaJ	BAA17122.1	DnaJ protein	DnaJ protein, heat shock protein 40, molecular chaperone	-0.650207	0.0333609	1.59049	0.134701	-1.10835
NC_000911.1	sll2008	NA	BAA17715.1	processing protease	processing protease	-0.735238	0.696974	1.13944	0.320311	-1.42149
NC_005232.1	sll6060		BAD02117.1	probable acetyltransferase		-0.786734	0.596523	1.35287	-0.0493105	-1.11335
NC_000911.1	slr0066	ribD	BAA10295.1	riboflavin biosynthesis protein	riboflavin biosynthesis protein RibD	-1.05989	0.595654	1.46703	-0.0839297	-0.918865
NC_000911.1	slr0095	-	BAA10567.1	O-methyltransferase	O-methyltransferase	-0.937298	0.52452	1.16975	0.391999	-1.14897
NC_000911.1	slr0224	-	BAA10224.1	hypothetical protein	similar to sterol C5-desaturase	-0.942841	0.321129	0.979566	0.245205	-0.603059
NC_000911.1	slr0252	-	BAA16718.1	hypothetical protein	probable precorrin-6x reductase	-0.731981	-0.342385	1.38692	0.47616	-0.788719
NC_000911.1	slr0819	int	BAA18131.1	apolipoprotein N-acyltransferase	apolipoprotein N-acyltransferase	-0.71286	0.55391	1.41596	-0.0523713	-1.20464
NC_000911.1	slr0882-as					-1.02417	-0.0929194	1.55619	0.45223	-0.89133
NC_000911.1	slr0936	nadC	BAA18395.1	nicotinate-nucleotide pyrophosphorylase	nicotinate-nucleotide pyrophosphorylase	-1.04064	0.648555	1.44243	-0.126892	-0.923454
NC_000911.1	slr1048-as					-0.804252	0.545158	1.15004	0.0794399	-0.970386
NC_000911.1	slr1639	-	BAA18450.1	small protein	SsrA-binding protein	-0.929214	0.20781	1.67161	-0.0562817	-0.893922
NC_000911.1	slr1974	NA	BAA18206.1	hypothetical protein	GTP binding protein	-1.08171	0.239495	1.63646	-0.0574631	-0.736782
NC_000911.1	slr2043	-	BAA17110.1	periplasmic binding protein component of an ABC type zinc uptake transporter	zinc transport system substrate-binding protein	-0.982675	-0.0560434	1.29815	0.832891	-1.09232
NC_000911.1	slr2044	-	BAA17111.1	ABC transporter	zinc transport system ATP-binding protein	-0.985278	0.112095	1.10501	0.958494	-1.19033
NC_000911.1	slr2132	-	BAA17707.1	phosphotransacetylase	phosphotransacetylase	-0.917579	0.851017	1.22559	0.0417298	-1.20076
NC_005229.1	slr5088		BAD01858.1	probable short-chain dehydrogenase		-1.37271	-0.373199	1.47293	0.532487	-0.259511
NC_000911.1	ssl0438	NA	BAA17965.1	50S ribosomal protein L12 honologue	similar to 50S ribosomal protein L12	-0.802247	0.747991	1.27512	-0.0459858	-1.17488
NC_000911.1	ssl1633	hliC, scpB	BAA17603.1	CAB/ELIP/HLIP superfamily	high light-inducible polypeptide HliC, CAB/ELIP/HLIP superfamily	-0.941875	0.081313	1.35139	0.393573	-0.884404
NC_000911.1	ssl1633-as2					-0.955042	0.238192	1.38718	0.270216	-0.94055
NC_000911.1	ssl1922	-	BAA17047.1	transposase	putative transposase [ISY523l(partial copy): 520871 - 521420]	-0.643164	-0.146167	1.76245	-0.0112897	-0.961825
NC_000911.1	ssl2501-as					-0.819087	0.376163	1.58887	-0.0347162	-1.11123
NC_000911.1	ssl2542	hliA, scpC	BAA17209.1	high light-inducible protein	high light-inducible polypeptide HliA, CAB/ELIP/HLIP superfamily	-0.730184	0.658282	-0.378228	1.09863	-0.648503
NC_000911.1	ssl2923	vapC	BAA17012.1	virulence associated protein C	similar to virulence-associated protein VapC	-0.699764	0.0293768	1.06387	0.268552	-0.662037
NC_000911.1	ssl2982	ycf61, (?)	BAA18446.1	hypothetical protein	probable DNA-directed RNA polymerase omega subunit	-0.966112	-0.16686	1.41029	0.139187	-0.41651
NC_000911.1	ssl3044	-	BAA18377.1	hydrogenase component	probable ferredoxin	-0.864821	0.455775	0.330559	1.02499	-0.946501
NC_000911.1	ssr2061	grxA	BAA17532.1	glutaredoxin 3	glutaredoxin	-0.873601	0.59993	1.4253	-0.0623694	-1.08926
